# Supplementary material for: 3D chromatin-based variant-to-gene maps across 57 human cell types reveal the cellular and genetic architecture of autoimmune disease susceptibility
Source: Genome Biol. 2025 Dec 8;26:414. doi: 10.1186/s13059-025-03880-4 (PMC12683900; doi:10.1186/s13059-025-03880-4)
Supplement: Supplementary file 1 — Additional file 1. Spreadsheets of Supplementary Tables S1-S13. Table S1. Data resources of 57 cell types. Table S2. 16 autoimmune disorders. Table S3. Details of 4 cell type-specific eQTL databases. Table S4. Full LDSC analysis result. Table S5. Full variant-to-gene mapping result. Table S6. Full KEGG pathway enrichment analysis result. Table S7. Full GO-term enrichment analysis result. Table S8. Details of 258 loci used for eQTL analysis. Table S9. Shared cell types and trait specific eGenes between eQTLs datasets and V2G. Table S10. High PP.H4.abf colocalization results with coloc.abf. Table S11. High PP.H3.abf colocalization hits results with coloc.susie. Table S12. Colocalization analysis of FDFT1 on locus chr8:9921161-11972641. Table S13. Immune cells donors and mAbs details [file 13059_2025_3880_MOESM1_ESM.xlsx]

## Sheet: S1 - Celltypes
Table S1: Data resources of 57 cell types
#	Cell line/type	Name/Designation	Sample collection and preparation Source	Ref	Capture-C library generation and analysis	Hi-C library generation and analysis	ATAC-seq library generation and analysis	RNA-seq library generation and analysis	Identifiers	Additional information	System grouping
1*	Epstein-Barr Virus transformed lymphoblastoid cell line	PGF	PMID: 39185517	[1]	GSE272080		GSE272120	NA			immune
2	Germinal center B cell-like (subest of diffuse large B cell lymphoma)	GCB	PMID: 35659055	[2]	GSE174651		GSE174648	GSE174657			immune
3	Naïve B cell	NaiveB	PMID: 35659055	[2]	GSE174651		GSE174648	GSE174657			immune
4	Monocytes	Monocytes	PMID: 35659055	[2]	GSE174651		GSE174648	GSE174657			immune
5*	Plasmacytoid dendritic cells	pDC	PMID: 39185517	[1]		GSE272172	GSE272120	GSE271957			immune
6*	CD1c+ conventional dendritic cells	cDC_CD1c	PMID: 39185517	[1]		GSE272172	GSE272120	GSE271957			immune
7*	Natural killer cells	NK	PMID: 39185517	[1]		GSE272172	GSE272120	GSE271957			immune
8	Naïve T cell	NaiveT	PMID: 32620744	[3]	E-MTAB-6621		E-MTAB-6617	E-MTAB-6637			immune
9	PBMC isolated naïve CD4+ T cells 24h stimulated	NaiveT_24h	PMID: 39302339	[4]		GSE230342	GSE230343	GSE230345			immune
10	PBMC isolated naïve CD4+ T cells 8hr stimulated	NaiveT_8h	PMID: 39302339	[4]		GSE230342	GSE230343	GSE230345			immune
11	PBMC isolated naïve CD4+ T cells unstimulated	NaiveT_unsti	PMID: 39302339	[4]		GSE230342	GSE230343	GSE230345			immune
12	T follicular helper cells	TFH	PMID: 32620744	[3]	E-MTAB-6621		E-MTAB-6617	E-MTAB-6637			immune
13*	T helper 17 cells - activated	Th17_act	PMID: 39185517	[1]	GSE272080		GSE272120	GSE271957			immune
14*	T helper 17 cells	Th17	PMID: 39185517	[1]	GSE272080		GSE272120	GSE271957			immune
15*	T helper 1 cells - activated	Th1_act	PMID: 39185517	[1]	GSE272080		GSE272120	GSE271957			immune
16*	T helper 1 cells	Th1	PMID: 39185517	[1]	GSE272080		GSE272120	GSE271957			immune
17*	T helper 2 cells - activated	Th2_act	PMID: 39185517	[1]	GSE272080		GSE272120	GSE271957			immune
18*	T helper 2 cells	Th2	PMID: 39185517	[1]	GSE272080		GSE272120	GSE271957			immune
19*	T regulatory type 1 cells - activated	TR1_act	PMID: 39185517	[1]	GSE272080		GSE272120	GSE271957			immune
20*	T regulatory type 1 cells	TR1	PMID: 39185517	[1]	GSE272080		GSE272120	GSE271957			immune
21*	Regulatory T cells - activated	Treg_act	PMID: 39185517	[1]	GSE272080		GSE272120	GSE271957			immune
22*	Regulatory T cells	Treg	PMID: 39185517	[1]	GSE272080		GSE272120	GSE271957			immune
23	Human mesenchymal stem cells derived adipocytes	Adipo_hMSC	PMID: 30890710	[5]							metabolic
24	Differentiated Simpson Golabi Behmel Syndrome adipocytes	Adipo_SGBS	PMID: 11244452, 16861604	[6, 7]							metabolic
25	Differentiated adipocytes	Adipocytes	other							Cell type maintained in P. Seale lab	metabolic
26	Undifferentiated SGBS adipocytes	PreAdipo_SGBS	PMID: 11244452, 16861604	[6, 7]							metabolic
27	Pre-adipocytes	PreAdipocytes	other							Cell type maintained in P. Seale lab	metabolic
28	Enteroid cells	Enteroid	PMID: 33069917	[8]				NA			metabolic
29	HepG2 cell line	HEPG2	PMID: 25469308, 31204013	[9, 10]	E-MTAB-7144		E-MTAB-7543	GSE128072	ATCC: HB-8065		metabolic
30	Induced pluripotent stem cells derived hepatocytes	Hepato_iPSC	PMID: 28388432	[11]							metabolic
31	Hepatocytes	Hepatocytes	other							Cell type maintained in P. Titchnell lab	metabolic
32	Primary human skeletal muscle myotubes	Myotubes	ATCC: The Global Bioresource Center						ATCC: PCS-950-010		metabolic
33	Permissive human fetal osteoblastic cell line	hFOB_Perm	PMID: 38562830	[12]			GSE261280	GSE261282	ATCC: CRL-3602		metabolic
34	Differentiated human fetal osteoblastic cell line	hFOB_Diff	PMID: 38562830	[12]			GSE261280	GSE261282	ATCC: CRL-3602	Cell line differentiated in S. Grant lab	metabolic
35	Human mesenchymal stem cells BMP2-induced osteoblast	Osteo_hMSC	PMID: 30890710	[5]	E-MTAB-6862		E-MTAB-6834	E-MTAB-6835			metabolic
36	Human pancreatic cancer cell line	MiaPaCa	ATCC: The Global Bioresource Center					NA	ATCC: CRL-1420		metabolic
37	Epithelioid carcinoma cell line derived from human pancreas	Panc1	ATCC: The Global Bioresource Center					NA	ATCC: CRL-1469		metabolic
38	Pancreatic acinar cells	Panc_Acinar	Human Pancreas Analysis Program					NA	HPAP:SAMN19776466, SAMN19842592, SAMN19842595, SAMN19842596	Human Islet Research Network consortium	metabolic
39	Pancreatic acinar cells (single cell)	Panc_Acinar(sc)	PMID: 36070683	[13]		GSE188311	PancDB	PancDB			metabolic
40	Pancreatic alpha cells	Panc_Alpha	PMID: 35537191	[14]			GSE76268	GSE76268			metabolic
41	Pancreatic alpha cells (single cell)	Panc_Alpha(sc)	PMID: 36070683	[13]		GSE188311	PancDB	PancDB	HPAP: SAMN19776471, SAMN19776476, SAMN19776484, SAMN19842595, SAMN19842601		metabolic
42	Pancreatic beta cell line EndoC-BH1	EndoC_BH1	PMID: 35537191	[14]					Univercell Biosolutions		metabolic
43	Pancreatic beta cells (single cell)	Panc_Beta(sc)	PMID: 36070683	[13]		GSE188311	PancDB	PancDB	HPAP: SAMN19776471, SAMN19776476, SAMN19776484, SAMN19842595, SAMN19842601		metabolic
44	Astrocytes (Lonza optimized Protocol)	Astrocytes	PMID: 38697123	[15]		GSE241592	GSE241591	GSE241050	Lonza: NHA		neural
45	Activate microglia	Microglia_act	ATCC: The Global Bioresource Center						ATCC: CRL-3304	Cell type activate in S. Grant lab	neural
46	Immortalized human embryonic microglial cells	Microglia	ATCC: The Global Bioresource Center						ATCC: CRL-3304		neural
47	hESC-derived hypothalamic neurons	HNs_hESC	PMID: 34799566	[16]	GSE152092		GSE152090	GSE152097			neural
48	Induced pluripotent stem cells derived neurons	Neurons_iPSC	PMID: 33545232	[17]	E-MTAB-9159		E-MTAB-9087	E-MTAB-9085			neural
49	hESC-derived hypothalamic progenitors	NPC_hESC	PMID: 34799566	[16]	GSE152092		GSE152090	GSE152097			neural
50	Induced pluripotent stem cells derived neural progenitors	NPC_iPSC	PMID: 33545232	[17]	E-MTAB-9159		E-MTAB-9087	E-MTAB-9085			neural
51	Human embryonic stem cells	hESC	PMID: 34799566	[16]	GSE152092		GSE152090	GSE152097	WiCell: WA09		other
52	Pluripotent human embryonal carcinoma cell line	NTERA2	PMID: 34301922	[18]	GSE175366		GSE175367	NA			other
53	Melanocytes (European)	Melano_EUR	PMID: 34343493	[19]				NA	SPORE		other
54	Melanocytes (Nigerian)	Melano_YRI	PMID: 34343493	[19]				NA			other
55	Human mesenchymal stem cells	hMSC	PMID: 30890710	[5]							other
56	Human trabecular meshwork cells	hTM	other							Cell type maintained in J. O’Brien lab	other
57	Colorectal adenocarcinoma ascites derived cells	NCIH716	ATCC: The Global Bioresource Center					NA	ATCC: CCL-251		other
References
	*: New data reported within this study
1	Trang, K.B., et al., 3D chromatin-based variant-to-gene maps across 57 human cell types reveal the cellular and genetic architecture of autoimmune disease susceptibility. medRxiv 2024.08.12.24311676. doi: 10.1101/2024.08.12.24311676
2	Pahl, M.C., et al., Implicating effector genes at COVID-19 GWAS loci using promoter-focused Capture-C in disease-relevant immune cell types. Genome Biology, 2022. 23(1): p. 125.
3	Su, C., et al., Mapping effector genes at lupus GWAS loci using promoter Capture-C in follicular helper T cells. Nature Communications, 2020. 11(1): p. 3294.
4	Pahl, M.C., et al., Dynamic chromatin architecture identifies new autoimmune-associated enhancers for IL2 and novel genes regulating CD4+ T cell activation. eLife 13:RP96852
5	Chesi, A., et al., Genome-scale Capture C promoter interactions implicate effector genes at GWAS loci for bone mineral density. Nature Communications, 2019. 10(1): p. 1-11.
6	Wabitsch, M., et al., Characterization of a human preadipocyte cell strain with high capacity for adipose differentiation. Int J Obes Relat Metab Disord, 2001. 25(1): p. 8-15.
7	Kim, R.J., et al., HIV Protease Inhibitor-Specific Alterations in Human Adipocyte Differentiation and Metabolism. Obesity, 2006. 14(6): p. 994-1002.
8	Lasconi, C., et al., Variant-to-Gene-Mapping Analyses Reveal a Role for the Hypothalamus in Genetic Susceptibility to Inflammatory Bowel Disease. Cell Mol Gastroenterol Hepatol, 2021. 11(3): p. 667-682.
9	Johnson, M.E., et al., Two novel type 2 diabetes loci revealed through integration of TCF7L2 DNA occupancy and SNP association data. BMJ Open Diabetes Res Care, 2014. 2(1): p. e000052.
10	Çalışkan, M., et al., Genetic and Epigenetic Fine Mapping of Complex Trait Associated Loci in the Human Liver. The American Journal of Human Genetics, 2019. 105(1): p. 89-107.
11	Pashos, Evanthia E et al. Large, Diverse Population Cohorts of hiPSCs and Derived Hepatocyte-like Cells Reveal Functional Genetic Variation at Blood Lipid-Associated Loci. Cell stem cell vol. 20,4 (2017): 558-570.e10. doi:10.1016/j.stem.2017.03.017
12	Conery, M., et al., GWAS-informed data integration and non-coding CRISPRi screen illuminate genetic etiology of bone mineral density. bioRxiv : 2024.03.19.585778. doi:10.1101/2024.03.19.585778
13	Su, C., et al., 3D chromatin maps of the human pancreas reveal lineage-specific regulatory architecture of T2D risk. Cell Metabolism, 2022. 34(9).
14	Lasconi, C., et al., Variant-to-gene-mapping analyses reveal a role for pancreatic islet cells in conferring genetic susceptibility to sleep-related traits. Sleep, 2022. 45(8).
15	Littleton, S.H., Trang K.B., Volpe C.M., Cook K. et al. Variant-to-function analysis of the childhood obesity chr12q13 locus implicates rs7132908 as a causal variant within the 3' UTR of FAIM2. Cell Genom 2024 May 8;4(5):100556
16	Pahl, M.C., et al., Cis-regulatory architecture of human ESC-derived hypothalamic neuron differentiation aids in variant-to-gene mapping of relevant complex traits. Nature Communications, 2021. 12(1): p. 1-12.
17	Su, C., et al., 3D promoter architecture re-organization during iPSC-derived neuronal cell differentiation implicates target genes for neurodevelopmental disorders. Progress in Neurobiology, 2021. 201: p. 102000.
18	Pluta, J., et al., Identification of 22 susceptibility loci associated with testicular germ cell tumors. Nature Communications, 2021. 12(1): p. 4487.
19	Xu, M., et al., A UVB-responsive common variant at chromosome band 7p21.1 confers tanning response and melanoma risk via regulation of the aryl hydrocarbon receptor, AHR. The American Journal of Human Genetics, 2021. 108(9): p. 1611-1630.
NA	Unavailable
Empty cell	Data provided upon requested

## Sheet: S2-16 autoimmune traits
Table S2: 16 autoimmune disorders
		GWAS information
					Sample sizes							Not merged with HapMap variants					Merged alleles with HapMap variants list
Traits	Name	PMID	GWAS Accession	Publication	N case	N control	Total N	Neff	Total SNPs	h2	h2 SE	N SNPs	Mean Chisq	Lambda GC	Max Chisq	Mean Beta	N SNPs	Mean Chisq	Lambda GC	Max Chisq	Mean Beta	Sample prevalence	Population prevalence	Source prevalence	N sentinels	Method	details sentinels	from article	P Threshold	P thres for suggestive	Secondary signal	N proxies	proxies method	note	scRNA-seq source	Tissue origin
Allergy	ALG	29083406	GCST005038	Ferreira, Manuel A et al. Nature genetics vol. 49,12 (2017)	180129	180709	360838	360837	8303354	0.055	0.0049	6598138	1.305	1.187	229.196	0.0001	1217311	1.357	1.227	215.794	0.0001	0.499196	0.284	https://www.cdc.gov/nchs/data/databriefs/db460-tables.pdf#2	136	combine association results across studies with METAL, using an inverse-variance-weighted, fixed-effects meta-analysis, adjusted for the meta-analysis LD score regression intercept of 1.04	73 new 63 known	Sub table 4	3e-08		18 from 136	3643	R2 ≥ 0.8
Ankylosing spondylitis	AS	23749187	GCST005529	International Genetics of Ankylosing Spondylitis Consortium (IGAS) et al. Nature genetics vol. 45,7 (2013)	9069	13578	22647	21749.3	117526	0.9338	0.339	99765	2.99	1.589	1319.3	-0.00020002	1217311	2.563	1.591	1319.3	9.9995e-05	0.40045	0.0055	https://doi.org/10.1002/art.21609	24	linear mixed models FaST-LMM	13 new 11 known	Table 1	5e-08	5e-07	Table2 not included	611	R2 ≥ 0.8		GSE194315	PBMCs
Grave’s disease	GD	34594039	GCST90018847	Sakaue, S. et al. Nat Genet 53, 1415–1424 (2021)	1678	456942	458620	6687.44	24208427	0.0061	0.0019	19223842	1.074	1.039	306.795	-0.0049	1217311	1.097	1.046	225.664	0.0001	0.0036588	0.001	https://doi.org/10.1186%2Fs13023-017-0625-1	25	generalized linear mixed model SAIGE	10 new 15 known	Sub table 7	5e-08			693	R2 ≥ 0.8		1-s2.0-S266637912200235X-mmc3	orbital connective tissue
Hashimoto’s thyroiditis	HT	34594039	GCST90018855	Sakaue, S. et al. Nat Genet 53, 1415–1424 (2021)	15654	379986	395640	60138.5	24167820	0.01	0.002	19189306	1.059	1.08	198.978	-0.0033	1217311	1.137	1.114	198.978	0.0002	0.0395663	0.08	https://doi.org/10.3389%2Ffpubh.2022.1020709	14		10 new 4 known					256	R2 ≥ 0.8
Celiac disease	CEL	20190752	GCST000612	Dubois, Patrick C A et al. Nature genetics vol. 42,4 (2010)	4533	10750	15283	12754	523390	0.3421	0.0696	518278	1.142	1.123	100.937	-0.000300045	1217311	1.142	1.121	100.937	-0.000300045	0.296604	0.01	article set	40	Cochran-Mantel-Haenzel test PLINK v1.07	13 new 13 second 14 known	Table 2	5e-08	1e-06		1112	R2 ≥ 0.8		fimmu.2022.843086	PBMCs
Crohns disease	CRO	28067908	GCST004132	de Lange, Katrina M et al. Nature genetics vol. 49,2 (2017)	12194	28072	40266	34004.9	9469592	0.4157	0.0355	7803464	1.353	1.217	489.534	0.0003	1217311	1.456	1.26	489.534	0.0002	0.302836	0.003	article set	79	3 fine-map models		Sub table 1				2380	credible set		SCP1884	Colon
Inflammatory bowel disease	IBD	28067908	GCST004131	de Lange, Katrina M et al. Nature genetics vol. 49,2 (2017)	25042	34915	59957	58331.2	9633630	0.3232	0.0246	7940390	1.394	1.242	501.453	-0.0001	1217311	1.503	1.291	501.36	-0.0001	0.417666	0.003	article set	37							1471	credible set
Ulcerative colitis	UC	28067908	GCST004133	de Lange, Katrina M et al. Nature genetics vol. 49,2 (2017)	12366	33609	45975	36159.6	9486539	0.2831	0.0266	7817461	1.277	1.177	409.728	0.0001	1217311	1.321	1.208	279.731	-0.0001	0.268972	0.003	article set	23							461	credible set		GSE125527	PBMCs and colon
atopic Eczema	ECZ	26482879	GCST003184	Paternoster, Lavinia et al. Nature genetics vol. 47,12 (2015)	18900	84166	103066	61736.7	11296420	0.0457	0.0092	8745459	1.065	1.046	117.049	0.00106244	1217311	1.082	1.053	99.532	0.000701754	0.183378	0.1	https://doi.org/10.1016/S0140-6736(15)00149-X	36	Fixed effect GWAMA for european and MANTRA for trans-ancestry	11 new 16 known 9 MAGENTA	Table 1	5e-08		4 from the 16 known	735	credible set in supplementary table 17-18-19
Juvenile idiopathic arthritis	JIA	23603761	GCST005528	Hinks, Anne et al. Nature genetics vol. 45,6 (2013)	2816	13056	15872	9265.55	122240	0.4853	0.2059	103767	1.773	1.243	271.029	-0.001998	1217311	1.341	1.17	205.088	-0.0009995	0.177419	0.004	https://www.cdc.gov/mmwr/volumes/72/wr/mm7229a3.htm	31	PLINK v1.07 and SNPGWA version 4.0.	14 new 3 known + 11 suggestive + 3 second	Table1,2 subtable 6	5e-08	1e-06		665	R2 ≥ 0.8
Multiple sclerosis	MS	24076602	GCST005531	International Multiple Sclerosis Genetics Consortium (IMSGC) et al. Nature genetics vol. 45,11 (2013)	14498	24091	38589	36204.2	155249	0.8417	0.2346	132041	6.102	1.492	1459.39	0.0009995	1217311	3.325	1.499	1342.23	0.0009995	0.375703	0.001646	https://doi.org/10.1016/S1474-4422(18)30443-5	126	Inverse variance meta-analysis of the 11 strata under fixed-effects model, PLINK	48 new 49 known + 11 suggestive + 18 fine-map	Table 1,2,3 subtable 2	5e-08	1e-06	3 from new, 1 from known	3378	R2 ≥ 0.8		GSE138266	Cerebrospinal fluid
Psoriasis	PSO	23143594	GCST005527	Tsoi, Lam C et al. Nature genetics vol. 44,12 (2012)	10588	22806	33394	28923.8	159609	0.2125	0.1515	121885	3.33	1.477	1208.95	-0.00059982	1217311	2.098	1.403	1020.13	0.00039992	0.317063	0.02	article set	41	linear mixed-model method (efficient mixed-model association expedited (EMMAX))	15 new 21 known + 5 second	Table 1, subtable 6	5e-08		5 from 41	1135	R2 ≥ 0.8		GSE194315	PBMCs
Rheumatoid arthritis	RA	24390342	GCST002318	Okada, Yukinori et al. Nature vol. 506,7488 (2014)	14361	42923	57284	43042.9	9700598	0.1838	0.0168	8205782	1.523	1	1143.8	1(OR)	1217311	1.212	1.048	1143.8	1(OR)	0.250698	0.005	https://doi.org/10.1038/ng.2232	101	Inverse variance method assuming fixed-effects model	42 new 59 known	Table1, subtable1	5e-08			2101	R2 ≥ 0.8
Systemic lupus erythematosus	SLE	28714469	GCST007400	Langefeld, Carl D et al. Nature communications vol. 8 16021. 17 Jul. 2017	6748	11516	18264	17019.3	24774559	0.4244	0.1573	18526325	0.867	0.55	528.799	-0.00979084	1217311	1.303	1.147	521.577	-9.5032e-05	0.36947	0.0021	https://doi.org/10.1038/s41584-021-00668-1	205	SNPGWA version 4.0 module of SNPLASH	70 loci for all 3 ancestries	Table 2 Sub table 2	5e-08	1e-06		5726	R2 ≥ 0.8	Novel non-HLA associated regions identified by transancestral meta-analysis NOT INCLUDED?	GSE174188	PBMCs
Type I diabetes mellitus	T1D	34012112	GCST90014023	Chiou, Joshua et al. Nature vol. 594,7863 (2021)	18942	501638	520580	73011.1	60190588	0.0389	0.0052	39276155	1.059	0.871	1373.79	0.005818	1217311	1.545	1.2	1373.79	-0.000429	0.0363863	0.095	https://doi.org/10.34172%2Fhpp.2020.18	136	Firth bias reduced logistic regression using EPACTS (https://genome.sph.umich.edu/wiki/EPACTS) for non-UK Biobank cohorts or SAIGE32 (version 0.38) for the UK Biobank	69 new 67 known	Sub table 3	5e-08			46738	Supplementary Data 1	2801
Vitiligo	VIT	27723757	GCST004785	Jin, Ying et al. Nature genetics vol. 48,11 (2016)	2853	37405	40258	10603.3	9068689	0.2446	0.0304	7007539	1.33	1.2	401.089	1(OR)	1217311	1.271	1.2	338.566	1(OR)	0.0708679	0.004	https://doi.org/10.1016/j.jid.2020.06.004	57	GemTools60 and performed Cochran–Mantel–Haenszel (CMH) analysis	25 new + 25 know + 7 suggestive	Sub table 1	5e-08	1e-05		1519	R2 ≥ 0.8
																										two-thirds of RA risk loci demonstrated pleiotropy
																										P threshold: if the study was conduct cross ancestries, meta-analysis with log10(bayes factor) > 6.1
																										Tier 1: P<5 × 10−8, Tier 2: 5 × 10−8<P<1 × 10−6 and Tier 3: P>1 × 10−6 and PFDR<0.05

## Sheet: S3-eQTLs databases
Table S3: Details of 4 cell type-specific eQTL databases
	eQTLs databases											Matching cell types from eQTL databases to our cell types
	Database	study	Dataset	Sample size	ToTal	EUR	AFR	SAS	EAS	Unassigned		Database	Dataset	our Cell type	Name
	GTEx		Whole blood	838	838	705	82	3	10	38		DICE	B_CELL_NAIVE	NaiveB	NaiveB
	DICE			91	91	48	3	3	20	17		DICE	CD4_NAIVE	NaiveT	NaiveT
	OneK1K			982	982	982	0	0	0	0		DICE	CD4_NAIVE	PBMC_naiveTCD4_unstim	NaiveT
	eQTL_catalogue	QTS000002	QTD000021	191	197	197	0	0	0	0		DICE	CD4_STIM	PBMC_naiveTCD4_8hr	Stimulated T-cells
			QTD000031	167								DICE	CD4_STIM	PBMC_naiveTCD4_24hr	Stimulated T-cells
		QTS000003	QTD000036	119	119	119	0	0	0	0		DICE	MONOCYTES	Monocyte	Monocytes
		QTS000012	QTD000105	184	196	192	0	0	0	4		DICE	M2	Monocyte	Monocytes-nonclassical
		QTS000024	QTD000409	200	200	100	100	0	0	0		DICE	NK	NK	Natural killer
		QTS000026	QTD000439	89	91	48	3	3	20	17		DICE	TFH	TFH	T follicular helper cells
			QTD000444	89								DICE	TH1	Th1	Th1
			QTD000449	82								DICE	TH1	Th1_activated	Th1
			QTD000454	89								DICE	TH2	Th2_activated	Th2
			QTD000459	88								DICE	TH2	Th2	Th2
			QTD000464	89								DICE	TH17	Th17	Th17
			QTD000469	89								DICE	TH17	Th17_activated	Th17
			QTD000474	91								DICE	TREG_NAIVE	Treg	Treg
			QTD000479	88								DICE	TREG_MEM	Treg_activated	Treg memory/activated
			QTD000484	89								eQTL_catalogue	QTD000474	NaiveB	NaiveB
			QTD000499	90								eQTL_catalogue	QTD000031	NaiveT	NaiveT
			QTD000504	91								eQTL_catalogue	QTD000479	NaiveT	NaiveT
			QTD000509	90								eQTL_catalogue	QTD000105	NaiveT	NaiveT
												eQTL_catalogue	QTD000031	PBMC_naiveTCD4_unstim	NaiveT
					2714	2391						eQTL_catalogue	QTD000479	PBMC_naiveTCD4_unstim	NaiveT
						0.880987						eQTL_catalogue	QTD000105	PBMC_naiveTCD4_unstim	NaiveT
												eQTL_catalogue	QTD000484	PBMC_naiveTCD4_8hr	Stimulated T-cells
												eQTL_catalogue	QTD000484	PBMC_naiveTCD4_24hr	Stimulated T-cells
												eQTL_catalogue	QTD000504	Monocyte	Monocytes
												eQTL_catalogue	QTD000021	Monocyte	Monocytes
												eQTL_catalogue	QTD000409	Monocyte	Monocytes
												eQTL_catalogue	QTD000499	Monocyte	Monocytes-nonclassical
												eQTL_catalogue	QTD000509	NK	Natural killer
												eQTL_catalogue	QTD000439	TFH	T follicular helper cells
												eQTL_catalogue	QTD000449	Th1	Th1
												eQTL_catalogue	QTD000449	Th1_activated	Th1
												eQTL_catalogue	QTD000454	Th2_activated	Th2
												eQTL_catalogue	QTD000454	Th2	Th2
												eQTL_catalogue	QTD000444	Th17	Th17
												eQTL_catalogue	QTD000459	Th17	Th17
												eQTL_catalogue	QTD000444	Th17_activated	Th17
												eQTL_catalogue	QTD000459	Th17_activated	Th17
												eQTL_catalogue	QTD000469	Treg	Treg
												eQTL_catalogue	QTD000036	Treg	Treg
												eQTL_catalogue	QTD000464	Treg_activated	Treg memory/activated
												OneK1K	bin	NaiveB	NaiveB
												OneK1K	bmem	GCB	B mem/GCB
												OneK1K	plasma	PGF	plasma/PGF
												OneK1K	cd4nc	NaiveT	NaiveT
												OneK1K	cd4nc	PBMC_naiveTCD4_unstim	NaiveT
												OneK1K	cd4et	PBMC_naiveTCD4_8hr	Stimulated T-cells
												OneK1K	cd4et	PBMC_naiveTCD4_24hr	Stimulated T-cells
												OneK1K	monoc	Monocyte	Monocytes
												OneK1K	mononc	Monocyte	Monocytes-nonclassical
												OneK1K	nk	NK	Natural killer
												OneK1K	dc	CD1cPluscDC	Dendritic cells
												OneK1K	dc	pDC	Dendritic cells

## Sheet: S4-LDSC
Table S4: Full S-LDSC analysis result
trait	Celltype	Name	OCRs category	system	Platform	material	Prop._SNPs	Prop._h2	Prop._h2_std_error	Enrichment	Enrichment_std_error	Enrichment_p	Coefficient (tau_hat)	Coefficient_std_error	Coefficient_z.score	tau_star 𝜏*	tau_star SE	tau_star P	tau_star FDR
ALG	Acinar	Panc_Acinar	cREs	metabolic	Capture-C	Bulk ATAC-seq	0.00153775	0.0255272	0.0221694	16.6004	14.4168	0.28064	5.0914e-08	1.30172e-07	0.391128	0.696595	1.78099	0.695703	0.780611
ALG	Acinar	Panc_Acinar	cREs ±500bps	metabolic	Capture-C	Bulk ATAC-seq	0.00360588	0.0296258	0.027168	8.21598	7.53436	0.338457	-2.37807e-09	6.98439e-08	-0.0340484	-0.0670167	1.96828	0.972839	0.989972
ALG	Acinar	Panc_Acinar	not_cREProm_OCRs	metabolic	Capture-C	Bulk ATAC-seq	0.00565587	-0.0588775	0.0238328	-10.41	4.21381	0.0119366	-1.2694e-07	4.51443e-08	-2.81187	-2.81413	1.0008	0.00492548	0.0264861
ALG	Acinar	Panc_Acinar	Promoter OCRs	metabolic	Capture-C	Bulk ATAC-seq	0.00448917	0.0144685	0.0332032	3.22298	7.3963	0.761915	-7.98698e-08	7.36686e-08	-1.08418	-2.2145	2.04257	0.278287	0.428385
ALG	Acinar	Panc_Acinar	Total OCRs	metabolic	Capture-C	Bulk ATAC-seq	0.0101734	-0.0467336	0.0370998	-4.59369	3.64674	0.13679	-1.15012e-07	3.9824e-08	-2.888	-4.93828	1.70993	0.00387694	0.0212486
ALG	Alpha	Panc_Alpha	cREs	metabolic	Capture-C	Bulk ATAC-seq	0.00854685	0.0109851	0.0323709	1.28528	3.78746	0.939591	-6.97921e-08	3.52615e-08	-1.97927	-3.14396	1.58844	0.0477855	0.15476
ALG	Alpha	Panc_Alpha	Total OCRs	metabolic	Capture-C	Bulk ATAC-seq	0.0263749	-0.01721	0.048958	-0.652512	1.85623	0.376294	-5.2596e-08	1.93843e-08	-2.71333	-4.53946	1.67302	0.00666104	0.0341933
ALG	Alpha	Panc_Alpha	cREs ±500bps	metabolic	Capture-C	Bulk ATAC-seq	0.0187644	0.0425886	0.0339626	2.26965	1.80994	0.481588	-3.53596e-08	1.69789e-08	-2.08256	-3.24386	1.55763	0.0372913	0.128048
ALG	Alpha	Panc_Alpha	not_cREProm_OCRs	metabolic	Capture-C	Bulk ATAC-seq	0.0153174	-0.0355422	0.0326887	-2.32039	2.1341	0.12491	-4.00004e-08	2.1294e-08	-1.87849	-1.90552	1.01439	0.0603144	0.176372
ALG	Alpha	Panc_Alpha	Promoter OCRs	metabolic	Capture-C	Bulk ATAC-seq	0.00862308	0.0211016	0.0420313	2.4471	4.87428	0.764661	-7.15658e-08	5.13375e-08	-1.39403	-3.2444	2.32736	0.16331	0.332452
ALG	Astrocyte	Astrocytes	cREs	neural	Hi-C	Bulk ATAC-seq	0.00847902	0.00940736	0.0339971	1.10949	4.00956	0.978129	-9.02524e-08	4.45389e-08	-2.02637	-3.8966	1.92294	0.0427267	0.141594
ALG	Astrocyte	Astrocytes	cREs ±500bps	neural	Hi-C	Bulk ATAC-seq	0.0407543	0.134594	0.041251	3.30258	1.01219	0.0282299	-2.75285e-09	1.25236e-08	-0.219813	-0.367502	1.67188	0.826017	0.888358
ALG	Astrocyte	Astrocytes	Total OCRs	neural	Hi-C	Bulk ATAC-seq	0.026223	-0.0456805	0.0551954	-1.742	2.10485	0.192272	-6.93665e-08	2.30059e-08	-3.01516	-5.18525	1.71973	0.00256843	0.0162667
ALG	Astrocyte	Astrocytes	not_cREProm_OCRs	neural	Hi-C	Bulk ATAC-seq	0.0105927	-0.0734508	0.0285935	-6.93413	2.69937	0.0043037	-8.23291e-08	2.63991e-08	-3.11863	-2.55516	0.819322	0.00181696	0.0132778
ALG	Astrocyte	Astrocytes	Promoter OCRs	neural	Hi-C	Bulk ATAC-seq	0.0165314	0.0530717	0.0417178	3.21035	2.52355	0.382475	-2.0754e-08	2.77341e-08	-0.74832	-1.2516	1.67255	0.454267	0.580565
ALG	CD1cPluscDC	cDC_CD1c	cREs	immune	Hi-C	Bulk ATAC-seq	0.0148577	0.176342	0.0548257	11.8687	3.69005	0.00266854	5.83721e-08	3.92015e-08	1.48903	3.72913	2.50441	0.13648	0.294674
ALG	CD1cPluscDC	cDC_CD1c	not_cREProm_OCRs	immune	Hi-C	Bulk ATAC-seq	0.00957017	-0.0328902	0.0324469	-3.43674	3.39042	0.191105	-5.44036e-08	3.25683e-08	-1.67044	-1.6838	1.008	0.0948315	0.241312
ALG	CD1cPluscDC	cDC_CD1c	Promoter OCRs	immune	Hi-C	Bulk ATAC-seq	0.00757441	0.0479436	0.0389753	6.32968	5.14566	0.2982	-3.02885e-08	5.52647e-08	-0.548063	-1.24369	2.26924	0.583649	0.690207
ALG	CD1cPluscDC	cDC_CD1c	Total OCRs	immune	Hi-C	Bulk ATAC-seq	0.0248812	0.162222	0.0639993	6.51988	2.5722	0.0289691	1.66419e-08	2.74178e-08	0.606975	1.31641	2.1688	0.543868	0.654018
ALG	CD1cPluscDC	cDC_CD1c	cREs ±500bps	immune	Hi-C	Bulk ATAC-seq	0.0415681	0.304892	0.0539978	7.33477	1.29902	3.11681e-06	3.48463e-08	1.59082e-08	2.19046	5.71067	2.60706	0.0284906	0.105452
ALG	EndoC_BH1	EndoC_BH1	cREs	metabolic	Capture-C	Bulk ATAC-seq	0.0105649	0.0585119	0.0376907	5.5383	3.56752	0.204865	-1.02113e-08	3.56102e-08	-0.286751	-0.489086	1.70561	0.774303	0.848755
ALG	EndoC_BH1	EndoC_BH1	Promoter OCRs	metabolic	Capture-C	Bulk ATAC-seq	0.00899396	0.0664476	0.0425148	7.38802	4.72705	0.181749	-6.39576e-09	5.19135e-08	-0.1232	-0.283018	2.29722	0.901949	0.938158
ALG	EndoC_BH1	EndoC_BH1	Total OCRs	metabolic	Capture-C	Bulk ATAC-seq	0.0273576	0.0454559	0.0488992	1.66154	1.78741	0.710089	-2.02037e-08	1.79338e-08	-1.12657	-1.56939	1.39307	0.259924	0.421498
ALG	EndoC_BH1	EndoC_BH1	cREs ±500bps	metabolic	Capture-C	Bulk ATAC-seq	0.0190282	0.0667666	0.0343625	3.50883	1.80587	0.168466	-1.80312e-08	1.91105e-08	-0.943522	-1.47077	1.55881	0.345414	0.482564
ALG	EndoC_BH1	EndoC_BH1	not_cREProm_OCRs	metabolic	Capture-C	Bulk ATAC-seq	0.0153409	-0.0214535	0.02973	-1.39845	1.93796	0.217632	-2.45455e-08	1.898e-08	-1.29323	-1.30565	1.0096	0.195931	0.360926
ALG	Enteroid	Enteroid	cREs	metabolic	Capture-C	Bulk ATAC-seq	0.00811285	0.0304441	0.0323252	3.75258	3.98445	0.484595	-4.6052e-08	4.0128e-08	-1.14763	-1.89846	1.65425	0.251122	0.415495
ALG	Enteroid	Enteroid	not_cREProm_OCRs	metabolic	Capture-C	Bulk ATAC-seq	0.0084075	0.0277209	0.0310495	3.29716	3.69307	0.530637	1.09919e-08	3.59427e-08	0.305818	0.322456	1.05441	0.759743	0.839251
ALG	Enteroid	Enteroid	Promoter OCRs	metabolic	Capture-C	Bulk ATAC-seq	0.00757508	0.0192168	0.0347919	2.53685	4.59294	0.734714	-7.76299e-08	5.00829e-08	-1.55003	-3.15725	2.0369	0.121135	0.276187
ALG	Enteroid	Enteroid	Total OCRs	metabolic	Capture-C	Bulk ATAC-seq	0.0179328	0.0585764	0.0461653	3.26643	2.57434	0.368967	-2.11369e-08	2.99068e-08	-0.706757	-1.36857	1.93641	0.479717	0.604953
ALG	Enteroid	Enteroid	cREs ±500bps	metabolic	Capture-C	Bulk ATAC-seq	0.0171212	0.0633209	0.0342316	3.69838	1.99936	0.177309	-2.49634e-08	1.97592e-08	-1.26338	-2.00962	1.59067	0.206453	0.370057
ALG	GCB	GCB	cREs	immune	Capture-C	Bulk ATAC-seq	0.00732962	0.144664	0.042084	19.7369	5.74163	0.00154998	1.27897e-07	6.01935e-08	2.12477	5.22459	2.4589	0.0336059	0.119721
ALG	GCB	GCB	Total OCRs	immune	Capture-C	Bulk ATAC-seq	0.0183754	0.17027	0.0519112	9.26617	2.82504	0.00320717	4.28883e-08	2.90491e-08	1.47641	2.92945	1.98418	0.139835	0.299647
ALG	GCB	GCB	cREs ±500bps	immune	Capture-C	Bulk ATAC-seq	0.0157589	0.212154	0.044461	13.4624	2.82132	3.97483e-05	8.54683e-08	3.16011e-08	2.7046	6.93405	2.5638	0.00683866	0.0341933
ALG	GCB	GCB	not_cREProm_OCRs	immune	Capture-C	Bulk ATAC-seq	0.00925789	0.0299901	0.035372	3.23941	3.82074	0.552923	3.78314e-09	3.73875e-08	0.101187	0.129445	1.27927	0.919402	0.950286
ALG	GCB	GCB	Promoter OCRs	immune	Capture-C	Bulk ATAC-seq	0.00709003	0.0697957	0.0399758	9.8442	5.63832	0.116885	5.59179e-09	5.9947e-08	0.0932789	0.225519	2.41768	0.925682	0.952416
ALG	HEPG2	HEPG2	cREs	metabolic	Capture-C	Bulk ATAC-seq	0.00446483	0.0217816	0.0244966	4.87848	5.48657	0.474205	-5.98456e-08	5.24282e-08	-1.14148	-1.81852	1.59313	0.253671	0.415495
ALG	HEPG2	HEPG2	cREs ±500bps	metabolic	Capture-C	Bulk ATAC-seq	0.00804502	0.0416462	0.0284767	5.17665	3.53968	0.23532	-3.20554e-08	3.24688e-08	-0.98727	-1.66997	1.69151	0.32351	0.465658
ALG	HEPG2	HEPG2	Promoter OCRs	metabolic	Capture-C	Bulk ATAC-seq	0.00567703	0.0156259	0.0292208	2.75249	5.1472	0.730836	-9.07848e-08	5.30414e-08	-1.71158	-3.12513	1.82587	0.0869732	0.22535
ALG	HEPG2	HEPG2	not_cREProm_OCRs	metabolic	Capture-C	Bulk ATAC-seq	0.00635448	-0.00890219	0.0224822	-1.40093	3.53801	0.497841	-3.75562e-08	3.36959e-08	-1.11456	-1.03047	0.924547	0.265038	0.421498
ALG	HEPG2	HEPG2	Total OCRs	metabolic	Capture-C	Bulk ATAC-seq	0.0126034	0.0192827	0.0363477	1.52997	2.88397	0.853205	-5.0936e-08	2.90938e-08	-1.75075	-2.63726	1.50636	0.0799889	0.213055
ALG	hESC	hESC	cREs	other	Capture-C	Bulk ATAC-seq	0.00664847	0.0635612	0.0347744	9.56027	5.23043	0.104564	2.35926e-08	5.30915e-08	0.444377	0.740951	1.66739	0.65677	0.748718
ALG	hESC	hESC	Total OCRs	other	Capture-C	Bulk ATAC-seq	0.0193228	0.0915792	0.0595591	4.73942	3.08232	0.225012	1.10991e-08	3.15169e-08	0.352164	0.614601	1.74521	0.724715	0.806812
ALG	hESC	hESC	not_cREProm_OCRs	other	Capture-C	Bulk ATAC-seq	0.0116717	0.0456155	0.0357701	3.90821	3.06468	0.343648	2.81945e-08	2.82992e-08	0.9963	1.09479	1.09886	0.319104	0.464689
ALG	hESC	hESC	cREs ±500bps	other	Capture-C	Bulk ATAC-seq	0.0149866	0.103863	0.0410783	6.9304	2.741	0.0374964	1.77901e-08	2.87168e-08	0.6195	1.13137	1.82626	0.535587	0.649541
ALG	hESC	hESC	Promoter OCRs	other	Capture-C	Bulk ATAC-seq	0.00633047	0.026272	0.0344127	4.15009	5.43603	0.559377	-5.8855e-08	5.73823e-08	-1.02566	-1.87793	1.83094	0.30505	0.450933
ALG	hESC_HypothalamicNeuron	HNs_hESC	cREs	neural	Capture-C	Bulk ATAC-seq	0.00789441	0.0300959	0.029817	3.81231	3.77697	0.453149	-4.03328e-08	3.65008e-08	-1.10498	-1.56079	1.41251	0.269167	0.421498
ALG	hESC_HypothalamicNeuron	HNs_hESC	cREs ±500bps	neural	Capture-C	Bulk ATAC-seq	0.0163936	0.0585431	0.0295261	3.5711	1.80108	0.153948	-2.18991e-08	1.67604e-08	-1.3066	-1.60296	1.22682	0.191349	0.360926
ALG	hESC_HypothalamicNeuron	HNs_hESC	Promoter OCRs	neural	Capture-C	Bulk ATAC-seq	0.00781718	0.0391195	0.0337587	5.00429	4.31853	0.348345	-4.49614e-08	4.69774e-08	-0.957087	-1.768	1.84728	0.338523	0.479049
ALG	hESC_HypothalamicNeuron	HNs_hESC	Total OCRs	neural	Capture-C	Bulk ATAC-seq	0.0212889	-0.01517	0.0439316	-0.712578	2.06359	0.406933	-5.52105e-08	2.20287e-08	-2.5063	-3.32664	1.32731	0.0122002	0.0533782
ALG	hESC_HypothalamicNeuron	HNs_hESC	not_cREProm_OCRs	neural	Capture-C	Bulk ATAC-seq	0.0117369	-0.031726	0.0293136	-2.70311	2.49757	0.130082	-4.01317e-08	2.34474e-08	-1.71156	-1.34578	0.786289	0.0869773	0.22535
ALG	hESC_HypothalamicNPC	NPC_hESC	cREs	neural	Capture-C	Bulk ATAC-seq	0.00602255	0.0319901	0.0288495	5.31171	4.79025	0.364735	-2.43919e-08	4.54517e-08	-0.536654	-0.787892	1.46815	0.591506	0.693742
ALG	hESC_HypothalamicNPC	NPC_hESC	Promoter OCRs	neural	Capture-C	Bulk ATAC-seq	0.00783095	0.0307627	0.0362523	3.92835	4.62937	0.519651	-5.57845e-08	5.11041e-08	-1.09158	-2.20839	2.02311	0.275016	0.425975
ALG	hESC_HypothalamicNPC	NPC_hESC	Total OCRs	neural	Capture-C	Bulk ATAC-seq	0.0220919	0.00519274	0.0447044	0.235052	2.02356	0.706388	-4.15598e-08	2.30902e-08	-1.79989	-2.58537	1.43641	0.0718785	0.198887
ALG	hESC_HypothalamicNPC	NPC_hESC	cREs ±500bps	neural	Capture-C	Bulk ATAC-seq	0.0127825	0.0568362	0.029184	4.44641	2.28312	0.131754	-1.30511e-08	2.07972e-08	-0.62754	-0.806045	1.28445	0.530305	0.645885
ALG	hESC_HypothalamicNPC	NPC_hESC	not_cREProm_OCRs	neural	Capture-C	Bulk ATAC-seq	0.0131467	0.000391649	0.0292598	0.0297908	2.22565	0.660503	-1.19204e-08	2.09799e-08	-0.56818	-0.402073	0.70765	0.569913	0.676771
ALG	hFOB_Diff	hFOB_Diff	cREs	metabolic	Hi-C	Bulk ATAC-seq	0.0158669	0.122081	0.0407758	7.69406	2.56986	0.0134175	2.46578e-08	2.69646e-08	0.914451	1.50273	1.64332	0.36048	0.493927
ALG	hFOB_Diff	hFOB_Diff	not_cREProm_OCRs	metabolic	Hi-C	Bulk ATAC-seq	0.00793991	-0.0153654	0.0246353	-1.93521	3.10272	0.332924	-3.80232e-08	2.8522e-08	-1.33312	-1.11393	0.835581	0.182493	0.351422
ALG	hFOB_Diff	hFOB_Diff	Promoter OCRs	metabolic	Hi-C	Bulk ATAC-seq	0.00710447	0.0303379	0.0325836	4.27025	4.58635	0.476262	-5.76617e-08	4.84608e-08	-1.18986	-2.20864	1.85622	0.234101	0.40192
ALG	hFOB_Diff	hFOB_Diff	Total OCRs	metabolic	Hi-C	Bulk ATAC-seq	0.022533	0.0581416	0.0503217	2.58029	2.23324	0.481578	-2.39703e-08	2.27797e-08	-1.05227	-1.71908	1.63369	0.292678	0.443401
ALG	hFOB_Diff	hFOB_Diff	cREs ±500bps	metabolic	Hi-C	Bulk ATAC-seq	0.0395001	0.182591	0.0524039	4.62254	1.32668	0.0109505	1.06027e-08	1.54615e-08	0.68575	1.43907	2.09853	0.492871	0.613398
ALG	hFOB_Perm	hFOB_Perm	cREs	metabolic	Hi-C	Bulk ATAC-seq	0.00483403	0.063965	0.0291294	13.2322	6.02591	0.0431854	4.50038e-08	5.85118e-08	0.76914	1.20429	1.56576	0.44181	0.572345
ALG	hFOB_Perm	hFOB_Perm	not_cREProm_OCRs	metabolic	Hi-C	Bulk ATAC-seq	0.00438205	0.00133106	0.020937	0.303753	4.77789	0.882707	-3.05397e-08	4.47678e-08	-0.68218	-0.536436	0.786355	0.495125	0.613525
ALG	hFOB_Perm	hFOB_Perm	cREs ±500bps	metabolic	Hi-C	Bulk ATAC-seq	0.0119717	0.087196	0.0295644	7.28349	2.46952	0.0132824	1.49035e-08	2.57022e-08	0.579852	0.852243	1.46976	0.562015	0.670258
ALG	hFOB_Perm	hFOB_Perm	Total OCRs	metabolic	Hi-C	Bulk ATAC-seq	0.010438	0.0324243	0.0358814	3.10637	3.43757	0.538678	-4.57963e-08	3.40198e-08	-1.34617	-1.8369	1.36454	0.178249	0.345584
ALG	hFOB_Perm	hFOB_Perm	Promoter OCRs	metabolic	Hi-C	Bulk ATAC-seq	0.00487248	0.029414	0.0314895	6.03677	6.46273	0.428936	-5.93469e-08	6.74261e-08	-0.880178	-1.71954	1.95363	0.378763	0.506796
ALG	HMC3	Microglia	cREs	neural	Capture-C	Bulk ATAC-seq	0.00574603	0.0209754	0.0275104	3.65042	4.78772	0.577981	-6.42776e-08	4.64713e-08	-1.38317	-2.13754	1.5454	0.166614	0.336773
ALG	HMC3	Microglia	Promoter OCRs	neural	Capture-C	Bulk ATAC-seq	0.00511173	0.0205	0.0290947	4.01039	5.69175	0.593885	-8.39228e-08	5.99384e-08	-1.40015	-2.55371	1.82388	0.161468	0.331067
ALG	HMC3	Microglia	Total OCRs	neural	Capture-C	Bulk ATAC-seq	0.0112651	-0.0155766	0.0336472	-1.38273	2.98686	0.426656	-9.17439e-08	3.06442e-08	-2.99385	-4.08133	1.36324	0.00275483	0.0167048
ALG	HMC3	Microglia	cREs ±500bps	neural	Capture-C	Bulk ATAC-seq	0.0131635	0.0569685	0.0334671	4.32778	2.54243	0.194801	-2.51349e-08	2.45221e-08	-1.02499	-1.69292	1.65164	0.305369	0.450933
ALG	HMC3	Microglia	not_cREProm_OCRs	neural	Capture-C	Bulk ATAC-seq	0.00488943	-0.0132296	0.020544	-2.70575	4.20171	0.368487	-5.45521e-08	3.89196e-08	-1.40166	-1.02819	0.733548	0.161016	0.331067
ALG	HMC3_activated	Microglia_act	cREs	neural	Capture-C	Bulk ATAC-seq	0.00563035	0.0175856	0.0280828	3.12336	4.98775	0.669584	-7.45265e-08	4.80705e-08	-1.55036	-2.53964	1.6381	0.121055	0.276187
ALG	HMC3_activated	Microglia_act	cREs ±500bps	neural	Capture-C	Bulk ATAC-seq	0.0120421	0.0486097	0.0319521	4.03665	2.65337	0.253573	-3.32061e-08	2.5703e-08	-1.29192	-2.19144	1.69627	0.196386	0.360926
ALG	HMC3_activated	Microglia_act	not_cREProm_OCRs	neural	Capture-C	Bulk ATAC-seq	0.00591661	0.00257988	0.021489	0.436041	3.63197	0.876371	-2.54683e-08	3.36529e-08	-0.756793	-0.566807	0.748959	0.449174	0.576642
ALG	HMC3_activated	Microglia_act	Promoter OCRs	neural	Capture-C	Bulk ATAC-seq	0.00554825	0.0293888	0.0316825	5.29694	5.71036	0.448836	-6.49454e-08	6.20944e-08	-1.04591	-2.12608	2.03275	0.2956	0.443401
ALG	HMC3_activated	Microglia_act	Total OCRs	neural	Capture-C	Bulk ATAC-seq	0.0126628	0.0208623	0.0373324	1.64753	2.9482	0.825594	-5.5749e-08	2.95276e-08	-1.88803	-2.73534	1.44878	0.059022	0.175222
ALG	hMSC	hMSC	cREs	other	Capture-C	Bulk ATAC-seq	0.00732995	0.0155292	0.0285966	2.1186	3.90134	0.772752	-6.78422e-08	3.94211e-08	-1.72096	-2.58909	1.50444	0.0852574	0.224985
ALG	hMSC	hMSC	Total OCRs	other	Capture-C	Bulk ATAC-seq	0.018181	0.0367386	0.0432279	2.02071	2.37764	0.664394	-3.75938e-08	2.79198e-08	-1.34649	-2.4188	1.79637	0.178143	0.345584
ALG	hMSC	hMSC	cREs ±500bps	other	Capture-C	Bulk ATAC-seq	0.0151868	0.0391814	0.0311796	2.57997	2.05308	0.437339	-3.81119e-08	2.03149e-08	-1.87606	-2.76603	1.47438	0.0606472	0.176372
ALG	hMSC	hMSC	not_cREProm_OCRs	other	Capture-C	Bulk ATAC-seq	0.00898472	0.0191861	0.0290801	2.13541	3.23662	0.724778	-3.13588e-09	3.13323e-08	-0.100085	-0.093998	0.939186	0.920277	0.950286
ALG	hMSC	hMSC	Promoter OCRs	other	Capture-C	Bulk ATAC-seq	0.00756366	0.0253444	0.033537	3.35081	4.43396	0.590643	-6.97176e-08	5.10373e-08	-1.36601	-2.85361	2.08901	0.171935	0.340287
ALG	hMSC_Adipocyte	Adipo_hMSC	cREs	metabolic	Capture-C	Bulk ATAC-seq	0.00780358	0.0614353	0.0286898	7.87271	3.67649	0.0668704	3.05838e-10	3.53037e-08	0.00866305	0.0117611	1.35761	0.993088	0.996585
ALG	hMSC_Adipocyte	Adipo_hMSC	Total OCRs	metabolic	Capture-C	Bulk ATAC-seq	0.0170626	0.0481667	0.0416114	2.82293	2.43874	0.453436	-2.95936e-08	2.3781e-08	-1.24442	-1.77516	1.42649	0.213343	0.375326
ALG	hMSC_Adipocyte	Adipo_hMSC	not_cREProm_OCRs	metabolic	Capture-C	Bulk ATAC-seq	0.00797148	-0.00199395	0.0259822	-0.250135	3.25939	0.701673	-2.6004e-08	2.88311e-08	-0.901943	-0.710603	0.787858	0.367087	0.496672
ALG	hMSC_Adipocyte	Adipo_hMSC	cREs ±500bps	metabolic	Capture-C	Bulk ATAC-seq	0.0175814	0.109433	0.0350977	6.22434	1.99629	0.0135481	9.47594e-09	2.11242e-08	0.448583	0.74157	1.65314	0.653733	0.748718
ALG	hMSC_Adipocyte	Adipo_hMSC	Promoter OCRs	metabolic	Capture-C	Bulk ATAC-seq	0.00685296	0.0334166	0.0319598	4.87623	4.66364	0.401976	-5.433e-08	4.75099e-08	-1.14355	-2.04949	1.79221	0.25281	0.415495
ALG	hMSC_BMP2	Osteo_hMSC	cREs	metabolic	Capture-C	Bulk ATAC-seq	0.00828964	0.0469125	0.0300727	5.65917	3.62774	0.19935	-1.83331e-08	3.51283e-08	-0.521889	-0.751292	1.43956	0.601748	0.697147
ALG	hMSC_BMP2	Osteo_hMSC	cREs ±500bps	metabolic	Capture-C	Bulk ATAC-seq	0.0183294	0.0864495	0.0345153	4.71644	1.88306	0.0519884	-4.87767e-09	1.89943e-08	-0.256797	-0.398772	1.55287	0.797336	0.864033
ALG	hMSC_BMP2	Osteo_hMSC	not_cREProm_OCRs	metabolic	Capture-C	Bulk ATAC-seq	0.0115821	-0.0299398	0.0309696	-2.58502	2.67393	0.183331	-4.91465e-08	2.5713e-08	-1.91135	-1.74091	0.91083	0.0559601	0.168925
ALG	hMSC_BMP2	Osteo_hMSC	Promoter OCRs	metabolic	Capture-C	Bulk ATAC-seq	0.00778478	0.021718	0.0305803	2.7898	3.92822	0.646372	-7.23333e-08	4.56544e-08	-1.58437	-2.97891	1.88019	0.11311	0.264233
ALG	hMSC_BMP2	Osteo_hMSC	Total OCRs	metabolic	Capture-C	Bulk ATAC-seq	0.0216559	0.00574929	0.0452979	0.265484	2.09171	0.724485	-5.19739e-08	2.32763e-08	-2.23291	-3.65729	1.6379	0.025555	0.0997696
ALG	hTM	hTM	cREs	other	Capture-C	Bulk ATAC-seq	0.00744295	0.0327061	0.0308986	4.39424	4.1514	0.416258	-3.24276e-08	3.94608e-08	-0.821766	-1.31828	1.6042	0.41121	0.537591
ALG	hTM	hTM	cREs ±500bps	other	Capture-C	Bulk ATAC-seq	0.0177129	0.0900805	0.0401584	5.08559	2.26718	0.0817316	-1.75564e-09	2.29831e-08	-0.0763884	-0.152299	1.99374	0.93911	0.959306
ALG	hTM	hTM	not_cREProm_OCRs	other	Capture-C	Bulk ATAC-seq	0.0118435	0.0269652	0.0339864	2.2768	2.86963	0.652614	6.00048e-11	2.78277e-08	0.0021563	0.00236487	1.09673	0.99828	0.99828
ALG	hTM	hTM	Promoter OCRs	other	Capture-C	Bulk ATAC-seq	0.00603448	0.0257308	0.036529	4.26396	6.05338	0.587132	-5.26778e-08	6.03901e-08	-0.872292	-1.90787	2.1872	0.383049	0.509294
ALG	hTM	hTM	Total OCRs	other	Capture-C	Bulk ATAC-seq	0.0202976	0.0629175	0.0453351	3.09974	2.23351	0.345923	-1.48992e-08	2.25091e-08	-0.661919	-1.07247	1.62024	0.508023	0.62408
ALG	Human_Hepatocytes	Hepatocytes	cREs	metabolic	Hi-C	Bulk ATAC-seq	0.0100334	0.103636	0.0378965	10.3291	3.77704	0.0138633	3.60956e-08	3.63874e-08	0.991982	1.68236	1.69596	0.321206	0.464689
ALG	Human_Hepatocytes	Hepatocytes	Promoter OCRs	metabolic	Hi-C	Bulk ATAC-seq	0.00614613	0.0320075	0.0326102	5.20775	5.30581	0.424641	-6.28466e-08	5.30442e-08	-1.1848	-2.17702	1.83747	0.236097	0.402921
ALG	Human_Hepatocytes	Hepatocytes	not_cREProm_OCRs	metabolic	Hi-C	Bulk ATAC-seq	0.00488826	-0.03588	0.0217121	-7.34004	4.44169	0.0722689	-9.19807e-08	4.36518e-08	-2.10714	-1.78778	0.848439	0.0351051	0.123518
ALG	Human_Hepatocytes	Hepatocytes	Total OCRs	metabolic	Hi-C	Bulk ATAC-seq	0.0147524	0.0500708	0.04476	3.39408	3.03408	0.423244	-3.0504e-08	3.03631e-08	-1.00464	-1.70265	1.69479	0.31507	0.46286
ALG	Human_Hepatocytes	Hepatocytes	cREs ±500bps	metabolic	Hi-C	Bulk ATAC-seq	0.0266723	0.165124	0.0439857	6.19086	1.64912	0.00236722	1.86631e-08	1.73641e-08	1.07481	2.07815	1.9335	0.282458	0.430484
ALG	iPSC_Hepatocytes	Hepato_iPSC	cREs	metabolic	Capture-C	Bulk ATAC-seq	0.00584224	0.0366663	0.0301004	6.27608	5.1522	0.298684	-3.50296e-08	4.89037e-08	-0.716299	-1.13182	1.5801	0.473807	0.600156
ALG	iPSC_Hepatocytes	Hepato_iPSC	Total OCRs	metabolic	Capture-C	Bulk ATAC-seq	0.0173269	0.0248994	0.0414717	1.43704	2.39348	0.854786	-3.93738e-08	2.42395e-08	-1.62437	-2.13997	1.31742	0.104298	0.255295
ALG	iPSC_Hepatocytes	Hepato_iPSC	cREs ±500bps	metabolic	Capture-C	Bulk ATAC-seq	0.0123864	0.0597695	0.0338027	4.8254	2.72901	0.162063	-2.26639e-08	2.68036e-08	-0.845557	-1.40172	1.65775	0.3978	0.522456
ALG	iPSC_Hepatocytes	Hepato_iPSC	not_cREProm_OCRs	metabolic	Capture-C	Bulk ATAC-seq	0.00951292	0.00397469	0.0293829	0.41782	3.08874	0.849725	-1.35685e-08	2.88779e-08	-0.469859	-0.400364	0.852094	0.638456	0.73668
ALG	iPSC_Hepatocytes	Hepato_iPSC	Promoter OCRs	metabolic	Capture-C	Bulk ATAC-seq	0.00686791	0.019292	0.0321417	2.809	4.67998	0.696914	-7.91353e-08	4.89148e-08	-1.61782	-2.86776	1.77261	0.105701	0.255295
ALG	iPSC_Neurons	Neurons_iPSC	cREs	neural	Capture-C	Bulk ATAC-seq	0.00740164	0.0183664	0.0258561	2.48139	3.4933	0.671057	-5.87504e-08	3.50783e-08	-1.67484	-2.21803	1.32433	0.0939663	0.241265
ALG	iPSC_Neurons	Neurons_iPSC	cREs ±500bps	neural	Capture-C	Bulk ATAC-seq	0.0141329	0.0548732	0.0294111	3.88266	2.08104	0.175773	-2.32117e-08	2.09375e-08	-1.10862	-1.52739	1.37774	0.267594	0.421498
ALG	iPSC_Neurons	Neurons_iPSC	Promoter OCRs	neural	Capture-C	Bulk ATAC-seq	0.00832993	0.0148051	0.0309639	1.77734	3.71718	0.833504	-7.97634e-08	4.17907e-08	-1.90864	-3.24976	1.70266	0.0563084	0.168925
ALG	iPSC_Neurons	Neurons_iPSC	Total OCRs	neural	Capture-C	Bulk ATAC-seq	0.025359	-0.0489075	0.0495454	-1.9286	1.95376	0.125489	-6.36812e-08	2.08708e-08	-3.05121	-4.21585	1.38169	0.00227918	0.0154659
ALG	iPSC_Neurons	Neurons_iPSC	not_cREProm_OCRs	neural	Capture-C	Bulk ATAC-seq	0.0154718	-0.0499787	0.0342196	-3.2303	2.21174	0.0502309	-4.48304e-08	2.08938e-08	-2.14563	-1.73644	0.809291	0.0319024	0.115091
ALG	iPSC_NPC	NPC_iPSC	cREs	neural	Capture-C	Bulk ATAC-seq	0.0111647	0.0188762	0.0334938	1.69071	2.99998	0.816944	-5.25634e-08	3.35423e-08	-1.56708	-2.48748	1.58734	0.117097	0.271322
ALG	iPSC_NPC	NPC_iPSC	not_cREProm_OCRs	neural	Capture-C	Bulk ATAC-seq	0.013966	-0.00738046	0.0327667	-0.52846	2.34617	0.513817	-1.60425e-08	2.21499e-08	-0.72427	-0.669026	0.923725	0.4689	0.596592
ALG	iPSC_NPC	NPC_iPSC	cREs ±500bps	neural	Capture-C	Bulk ATAC-seq	0.0230306	0.0750895	0.0398515	3.26042	1.73037	0.193527	-1.80811e-08	1.96579e-08	-0.91979	-1.60632	1.7464	0.357682	0.493927
ALG	iPSC_NPC	NPC_iPSC	Promoter OCRs	neural	Capture-C	Bulk ATAC-seq	0.00791104	0.0223512	0.0308034	2.82532	3.89372	0.637287	-6.61765e-08	4.36839e-08	-1.5149	-2.63281	1.73795	0.129799	0.28462
ALG	iPSC_NPC	NPC_iPSC	Total OCRs	neural	Capture-C	Bulk ATAC-seq	0.0255111	-0.00102078	0.0482894	-0.0400133	1.89288	0.581843	-3.93977e-08	2.03235e-08	-1.93853	-2.65797	1.37113	0.0525583	0.162817
ALG	klaus_pancreas_cells_Acinar	Panc_Acinar(sc)	cREs	metabolic	Hi-C	Single-cell ATAC-seq	0.00262856	0.00770835	0.0145997	2.93254	5.55426	0.72625	-5.07678e-08	5.40727e-08	-0.938881	-0.993735	1.05842	0.347792	0.483516
ALG	klaus_pancreas_cells_Acinar	Panc_Acinar(sc)	cREs ±500bps	metabolic	Hi-C	Single-cell ATAC-seq	0.00786923	0.0165025	0.0183783	2.09709	2.33547	0.63534	-3.48481e-08	2.58174e-08	-1.34979	-1.76214	1.30549	0.177082	0.345584
ALG	klaus_pancreas_cells_Acinar	Panc_Acinar(sc)	not_cREProm_OCRs	metabolic	Hi-C	Single-cell ATAC-seq	0.00525595	-0.0345238	0.0217676	-6.56852	4.14152	0.0790653	-9.02529e-08	4.1952e-08	-2.15134	-1.85793	0.863613	0.0314494	0.114911
ALG	klaus_pancreas_cells_Acinar	Panc_Acinar(sc)	Promoter OCRs	metabolic	Hi-C	Single-cell ATAC-seq	0.00463306	0.0183844	0.0351184	3.96809	7.57996	0.692081	-7.49041e-08	7.53317e-08	-0.994324	-2.11832	2.13041	0.320065	0.464689
ALG	klaus_pancreas_cells_Acinar	Panc_Acinar(sc)	Total OCRs	metabolic	Hi-C	Single-cell ATAC-seq	0.0107181	-0.012704	0.0377158	-1.18528	3.5189	0.535446	-8.17333e-08	3.68202e-08	-2.2198	-3.65577	1.6469	0.0264326	0.100816
ALG	klaus_pancreas_cells_Alpha	Panc_Alpha(sc)	cREs	metabolic	Hi-C	Single-cell ATAC-seq	0.0101649	0.0599196	0.0318067	5.89478	3.12908	0.116497	5.16802e-09	2.783e-08	0.1857	0.277056	1.49196	0.85268	0.905136
ALG	klaus_pancreas_cells_Alpha	Panc_Alpha(sc)	not_cREProm_OCRs	metabolic	Hi-C	Single-cell ATAC-seq	0.0176033	-0.0194352	0.0329326	-1.10407	1.87082	0.26418	-2.80208e-08	1.75174e-08	-1.5996	-1.56675	0.979466	0.109688	0.26051
ALG	klaus_pancreas_cells_Alpha	Panc_Alpha(sc)	Promoter OCRs	metabolic	Hi-C	Single-cell ATAC-seq	0.00989774	0.03796	0.0415691	3.83522	4.19986	0.497128	-4.94151e-08	4.22666e-08	-1.16913	-2.49601	2.13493	0.242351	0.410906
ALG	klaus_pancreas_cells_Alpha	Panc_Alpha(sc)	Total OCRs	metabolic	Hi-C	Single-cell ATAC-seq	0.0317474	0.0399247	0.0516903	1.25757	1.62817	0.873452	-2.88872e-08	1.60105e-08	-1.80427	-2.93241	1.62526	0.0711892	0.198887
ALG	klaus_pancreas_cells_Alpha	Panc_Alpha(sc)	cREs ±500bps	metabolic	Hi-C	Single-cell ATAC-seq	0.0236884	0.0881405	0.0301327	3.72082	1.27204	0.0313158	-2.82105e-09	1.22343e-08	-0.230585	-0.339684	1.47314	0.817637	0.882677
ALG	klaus_pancreas_cells_Beta	Panc_Beta(sc)	cREs	metabolic	Hi-C	Single-cell ATAC-seq	0.0149692	0.051716	0.0384724	3.45483	2.57011	0.337097	-1.68659e-08	2.41865e-08	-0.697325	-1.13475	1.62729	0.485599	0.607428
ALG	klaus_pancreas_cells_Beta	Panc_Beta(sc)	Total OCRs	metabolic	Hi-C	Single-cell ATAC-seq	0.0317031	-0.0224242	0.0519298	-0.707319	1.63801	0.302616	-5.17786e-08	1.72837e-08	-2.9958	-5.17897	1.72874	0.00273722	0.0167048
ALG	klaus_pancreas_cells_Beta	Panc_Beta(sc)	cREs ±500bps	metabolic	Hi-C	Single-cell ATAC-seq	0.035249	0.0965062	0.0399597	2.73784	1.13364	0.124777	-9.9289e-09	1.11392e-08	-0.891348	-1.48145	1.66203	0.372743	0.501093
ALG	klaus_pancreas_cells_Beta	Panc_Beta(sc)	not_cREProm_OCRs	metabolic	Hi-C	Single-cell ATAC-seq	0.0148172	-0.0778052	0.0299602	-5.251	2.02198	0.00462044	-6.69065e-08	2.08557e-08	-3.20806	-3.19588	0.996202	0.00133632	0.0102933
ALG	klaus_pancreas_cells_Beta	Panc_Beta(sc)	Promoter OCRs	metabolic	Hi-C	Single-cell ATAC-seq	0.0101081	0.0389193	0.0443927	3.8503	4.3918	0.512948	-4.90313e-08	4.67564e-08	-1.04865	-2.51266	2.39608	0.294338	0.443401
ALG	ME_EUR	Melano_EUR	cREs	other	Capture-C	Bulk ATAC-seq	0.00551887	0.00122683	0.0267699	0.222298	4.8506	0.872766	-9.52609e-08	4.64654e-08	-2.05015	-3.15302	1.53795	0.0403502	0.136902
ALG	ME_EUR	Melano_EUR	Promoter OCRs	other	Capture-C	Bulk ATAC-seq	0.00693557	0.000810381	0.0315375	0.116844	4.54721	0.845912	-1.10453e-07	5.64741e-08	-1.95581	-4.2227	2.15905	0.0504874	0.161673
ALG	ME_EUR	Melano_EUR	cREs ±500bps	other	Capture-C	Bulk ATAC-seq	0.0117441	0.0364832	0.0320289	3.10652	2.72724	0.436605	-3.73285e-08	2.45484e-08	-1.52061	-2.41216	1.58631	0.128358	0.28462
ALG	ME_EUR	Melano_EUR	not_cREProm_OCRs	other	Capture-C	Bulk ATAC-seq	0.00962843	0.0211297	0.0302534	2.19451	3.14209	0.702228	2.32108e-09	2.91939e-08	0.0795054	0.0698762	0.878886	0.936631	0.959306
ALG	ME_EUR	Melano_EUR	Total OCRs	other	Capture-C	Bulk ATAC-seq	0.0176118	0.0173611	0.0431638	0.985761	2.45084	0.995343	-4.31478e-08	2.69733e-08	-1.59965	-2.57861	1.61198	0.109677	0.26051
ALG	ME_YRI	Melano_YRI	cREs	other	Capture-C	Bulk ATAC-seq	0.00671999	0.0143008	0.0307263	2.1281	4.57237	0.802936	-6.34377e-08	4.4759e-08	-1.41732	-2.32973	1.64376	0.15639	0.325337
ALG	ME_YRI	Melano_YRI	cREs ±500bps	other	Capture-C	Bulk ATAC-seq	0.0154804	0.0508192	0.0345003	3.2828	2.22865	0.298439	-2.6548e-08	2.06898e-08	-1.28315	-2.02908	1.58133	0.199441	0.361251
ALG	ME_YRI	Melano_YRI	not_cREProm_OCRs	other	Capture-C	Bulk ATAC-seq	0.0106848	0.030778	0.0336106	2.88053	3.14564	0.547847	1.0286e-08	2.9841e-08	0.344694	0.345276	1.00169	0.730324	0.809893
ALG	ME_YRI	Melano_YRI	Promoter OCRs	other	Capture-C	Bulk ATAC-seq	0.00642181	0.00481464	0.0292026	0.749732	4.54741	0.956093	-1.0195e-07	4.88309e-08	-2.08781	-3.68637	1.76567	0.0368154	0.127956
ALG	ME_YRI	Melano_YRI	Total OCRs	other	Capture-C	Bulk ATAC-seq	0.0187258	0.0378351	0.050024	2.02048	2.67139	0.69919	-2.69873e-08	2.76186e-08	-0.977144	-1.66097	1.69982	0.328498	0.468109
ALG	MiaPaCa	MiaPaCa	cREs	metabolic	Capture-C	Bulk ATAC-seq	0.00655293	0.0259922	0.0254846	3.96649	3.88903	0.438743	-5.88382e-08	3.8373e-08	-1.53333	-2.29876	1.4992	0.125196	0.283181
ALG	MiaPaCa	MiaPaCa	cREs ±500bps	metabolic	Capture-C	Bulk ATAC-seq	0.0128609	0.0471319	0.0311565	3.66474	2.42257	0.264188	-3.70575e-08	2.33843e-08	-1.58471	-2.64497	1.66905	0.113031	0.264233
ALG	MiaPaCa	MiaPaCa	not_cREProm_OCRs	metabolic	Capture-C	Bulk ATAC-seq	0.00369822	-0.0190494	0.0117694	-5.15097	3.18245	0.0582389	-6.5844e-08	3.24253e-08	-2.03063	-1.33184	0.655875	0.0422922	0.141594
ALG	MiaPaCa	MiaPaCa	Promoter OCRs	metabolic	Capture-C	Bulk ATAC-seq	0.00644246	0.0237342	0.0261539	3.68402	4.05961	0.501244	-7.72388e-08	4.3394e-08	-1.77994	-2.90704	1.63322	0.0750854	0.203803
ALG	MiaPaCa	MiaPaCa	Total OCRs	metabolic	Capture-C	Bulk ATAC-seq	0.0113396	0.00169309	0.0314819	0.149308	2.77628	0.759082	-7.50495e-08	3.09067e-08	-2.42826	-3.94625	1.62514	0.0151716	0.0635868
ALG	Monocyte	Monocytes	cREs	immune	Capture-C	Bulk ATAC-seq	0.00458437	0.0677574	0.0285853	14.7801	6.23539	0.0244434	4.05669e-08	6.0315e-08	0.672583	1.15839	1.72231	0.501213	0.618379
ALG	Monocyte	Monocytes	cREs ±500bps	immune	Capture-C	Bulk ATAC-seq	0.0106865	0.123223	0.0345818	11.5307	3.23603	0.0014625	4.24967e-08	3.31804e-08	1.28078	2.5733	2.00918	0.200272	0.361251
ALG	Monocyte	Monocytes	Promoter OCRs	immune	Capture-C	Bulk ATAC-seq	0.00531404	0.0294764	0.028047	5.54689	5.27791	0.385767	-6.12047e-08	5.53735e-08	-1.10531	-1.95293	1.76686	0.269027	0.421498
ALG	Monocyte	Monocytes	not_cREProm_OCRs	immune	Capture-C	Bulk ATAC-seq	0.00505985	0.0486791	0.0253042	9.62067	5.00098	0.0764467	4.34862e-08	4.7416e-08	0.91712	0.912278	0.99472	0.35908	0.493927
ALG	Monocyte	Monocytes	Total OCRs	immune	Capture-C	Bulk ATAC-seq	0.0113554	0.110899	0.0397918	9.76618	3.50422	0.00954285	1.98239e-08	3.69001e-08	0.537232	0.954952	1.77754	0.591108	0.693742
ALG	NaiveB	NaiveB	cREs	immune	Capture-C	Bulk ATAC-seq	0.00672066	0.123083	0.0389639	18.3141	5.79763	0.00223297	1.00687e-07	5.67859e-08	1.7731	3.88714	2.19228	0.0762124	0.204911
ALG	NaiveB	NaiveB	cREs ±500bps	immune	Capture-C	Bulk ATAC-seq	0.0147005	0.193199	0.0449982	13.1423	3.06099	9.64232e-05	7.43978e-08	3.27388e-08	2.27247	5.77395	2.54083	0.0230584	0.0925583
ALG	NaiveB	NaiveB	not_cREProm_OCRs	immune	Capture-C	Bulk ATAC-seq	0.00559577	0.0667893	0.0283523	11.9357	5.06675	0.0281289	8.04643e-08	4.84534e-08	1.66065	1.95454	1.17697	0.0967828	0.244098
ALG	NaiveB	NaiveB	Total OCRs	immune	Capture-C	Bulk ATAC-seq	0.0134729	0.171452	0.0465694	12.7257	3.45652	0.000413981	6.70304e-08	3.45685e-08	1.93906	3.76315	1.94071	0.0524938	0.162817
ALG	NaiveB	NaiveB	Promoter OCRs	immune	Capture-C	Bulk ATAC-seq	0.00595808	0.0509898	0.0343101	8.55808	5.75857	0.183416	-2.4185e-08	5.88858e-08	-0.410711	-0.876054	2.13302	0.681285	0.769226
ALG	NaiveT	NaiveT	cREs	immune	Capture-C	Bulk ATAC-seq	0.00711756	0.16372	0.0432286	23.0023	6.07351	0.000234925	1.64975e-07	5.95023e-08	2.77258	7.08814	2.55651	0.00556132	0.0293514
ALG	NaiveT	NaiveT	Promoter OCRs	immune	Capture-C	Bulk ATAC-seq	0.00643356	0.1082	0.0437899	16.818	6.80648	0.0227	8.85831e-08	7.33185e-08	1.2082	3.47477	2.87599	0.226972	0.396852
ALG	NaiveT	NaiveT	not_cREProm_OCRs	immune	Capture-C	Bulk ATAC-seq	0.00529842	0.0803813	0.0321342	15.1708	6.06486	0.020261	1.15956e-07	5.96804e-08	1.94295	2.68938	1.38417	0.0520218	0.162817
ALG	NaiveT	NaiveT	Total OCRs	immune	Capture-C	Bulk ATAC-seq	0.0136507	0.23479	0.0531581	17.1999	3.89417	3.89578e-05	1.26718e-07	4.1124e-08	3.08135	7.61035	2.46981	0.00206062	0.0143238
ALG	NaiveT	NaiveT	cREs ±500bps	immune	Capture-C	Bulk ATAC-seq	0.0148978	0.214746	0.0397034	14.4146	2.66505	5.50763e-07	9.38867e-08	2.65304e-08	3.53883	7.69615	2.17477	0.000401906	0.00424234
ALG	NCIH716	NCIH716	cREs	other	Capture-C	Bulk ATAC-seq	0.00365272	0.0136317	0.0204598	3.73192	5.60126	0.622769	-7.90997e-08	5.39104e-08	-1.46724	-1.99179	1.3575	0.14231	0.302674
ALG	NCIH716	NCIH716	cREs ±500bps	other	Capture-C	Bulk ATAC-seq	0.00756114	0.0362891	0.0252405	4.79942	3.33818	0.250193	-3.84747e-08	3.30307e-08	-1.16481	-1.85799	1.59509	0.244094	0.410906
ALG	NCIH716	NCIH716	not_cREProm_OCRs	other	Capture-C	Bulk ATAC-seq	0.00270982	-0.0125246	0.0110971	-4.62192	4.09514	0.16923	-6.83792e-08	3.79779e-08	-1.8005	-1.034	0.574283	0.071782	0.198887
ALG	NCIH716	NCIH716	Promoter OCRs	other	Capture-C	Bulk ATAC-seq	0.00400765	0.0167576	0.0325786	4.1814	8.12911	0.692409	-9.66064e-08	8.83958e-08	-1.09289	-2.44388	2.23617	0.274444	0.425975
ALG	NCIH716	NCIH716	Total OCRs	other	Capture-C	Bulk ATAC-seq	0.00736219	0.0163185	0.0266599	2.21652	3.62119	0.734571	-6.34568e-08	3.48838e-08	-1.81909	-2.23803	1.2303	0.068898	0.196762
ALG	NK	NK	cREs	immune	Hi-C	Bulk ATAC-seq	0.0122917	0.206598	0.0530268	16.8079	4.31402	0.000221931	1.1531e-07	4.45219e-08	2.58997	6.83071	2.63737	0.00959853	0.0437151
ALG	NK	NK	cREs ±500bps	immune	Hi-C	Bulk ATAC-seq	0.0324208	0.317702	0.0523345	9.79931	1.61423	8.58131e-08	6.192e-08	1.8016e-08	3.43693	8.73497	2.5415	0.000588337	0.00524367
ALG	NK	NK	not_cREProm_OCRs	immune	Hi-C	Bulk ATAC-seq	0.00356877	0.0242708	0.0178838	6.80089	5.0112	0.238422	3.96061e-08	4.59985e-08	0.86103	0.624429	0.725211	0.389222	0.513556
ALG	NK	NK	Total OCRs	immune	Hi-C	Bulk ATAC-seq	0.0177774	0.252139	0.0582864	14.1832	3.27868	5.38859e-05	9.97221e-08	3.29169e-08	3.02951	6.61786	2.18446	0.00244948	0.0159172
ALG	NK	NK	Promoter OCRs	immune	Hi-C	Bulk ATAC-seq	0.00679924	0.0906159	0.0495165	13.3274	7.28266	0.0924714	4.91159e-08	8.03858e-08	0.611002	1.93614	3.1688	0.541198	0.653566
ALG	NTERA2	NTERA2	cREs	other	Capture-C	Bulk ATAC-seq	0.00672805	0.0249931	0.0302992	3.71476	4.50342	0.541845	-4.42399e-08	4.63205e-08	-0.955081	-1.48631	1.55622	0.339537	0.479049
ALG	NTERA2	NTERA2	not_cREProm_OCRs	other	Capture-C	Bulk ATAC-seq	0.0112139	0.0156608	0.0337959	1.39656	3.01376	0.894282	-8.13126e-10	2.71159e-08	-0.029987	-0.0306188	1.02107	0.976077	0.989972
ALG	NTERA2	NTERA2	Promoter OCRs	other	Capture-C	Bulk ATAC-seq	0.00637665	0.00747331	0.0363415	1.17198	5.69916	0.975835	-9.541e-08	6.55934e-08	-1.45457	-3.15042	2.16588	0.145789	0.305514
ALG	NTERA2	NTERA2	Total OCRs	other	Capture-C	Bulk ATAC-seq	0.0190356	0.021264	0.0516128	1.11706	2.71139	0.965289	-3.29887e-08	2.76986e-08	-1.19099	-1.8996	1.59498	0.233659	0.40192
ALG	NTERA2	NTERA2	cREs ±500bps	other	Capture-C	Bulk ATAC-seq	0.0148014	0.0694774	0.0307016	4.69397	2.07423	0.0711443	-8.77817e-09	2.10758e-08	-0.416505	-0.593876	1.42585	0.67704	0.768751
ALG	Panc1	Panc1	cREs	metabolic	Capture-C	Bulk ATAC-seq	0.0045753	0.0226886	0.0219338	4.95893	4.79395	0.39864	-5.76267e-08	4.62756e-08	-1.24529	-1.80385	1.44854	0.213024	0.375326
ALG	Panc1	Panc1	Promoter OCRs	metabolic	Capture-C	Bulk ATAC-seq	0.0045617	0.00759618	0.0241332	1.66521	5.2904	0.899265	-1.11785e-07	5.61083e-08	-1.99231	-3.27681	1.64473	0.0463372	0.151794
ALG	Panc1	Panc1	cREs ±500bps	metabolic	Capture-C	Bulk ATAC-seq	0.0102842	0.0512088	0.0277639	4.97935	2.69966	0.129192	-2.76175e-08	2.48842e-08	-1.10984	-1.72774	1.55674	0.267068	0.421498
ALG	Panc1	Panc1	not_cREProm_OCRs	metabolic	Capture-C	Bulk ATAC-seq	0.00264468	0.0146759	0.0161838	5.54923	6.11937	0.455852	2.32613e-08	5.69336e-08	0.408568	0.339619	0.831242	0.682856	0.769226
ALG	Panc1	Panc1	Total OCRs	metabolic	Capture-C	Bulk ATAC-seq	0.00805475	0.0291279	0.0285728	3.61624	3.54732	0.452434	-4.76875e-08	3.70091e-08	-1.28854	-2.01456	1.56345	0.19756	0.360926
ALG	PBMC_naiveTCD4_24hr	NaiveT_24h	cREs	immune	Hi-C	Bulk ATAC-seq	0.00883765	0.245323	0.0376572	27.7588	4.26099	5.38102e-08	2.29189e-07	4.85165e-08	4.72393	10.939	2.31565	2.31335e-06	0.000131861
ALG	PBMC_naiveTCD4_24hr	NaiveT_24h	Total OCRs	immune	Hi-C	Bulk ATAC-seq	0.0304277	0.236376	0.0491734	7.76845	1.61607	4.14165e-05	4.15644e-08	1.60626e-08	2.58765	4.66513	1.80284	0.00966334	0.0437151
ALG	PBMC_naiveTCD4_24hr	NaiveT_24h	cREs ±500bps	immune	Hi-C	Bulk ATAC-seq	0.0228879	0.351359	0.047305	15.3513	2.06681	1.50868e-08	1.22341e-07	2.63618e-08	4.64084	13.5079	2.91066	3.46994e-06	0.000164822
ALG	PBMC_naiveTCD4_24hr	NaiveT_24h	Promoter OCRs	immune	Hi-C	Bulk ATAC-seq	0.00835294	0.108281	0.0415168	12.9632	4.97032	0.0200332	5.66466e-08	5.76034e-08	0.983389	2.48572	2.52771	0.325416	0.466048
ALG	PBMC_naiveTCD4_24hr	NaiveT_24h	not_cREProm_OCRs	immune	Hi-C	Bulk ATAC-seq	0.0139316	0.0300496	0.0293065	2.15694	2.1036	0.574627	2.66307e-10	2.08945e-08	0.0127453	0.0176429	1.38426	0.989831	0.996585
ALG	PBMC_naiveTCD4_8hr	NaiveT_8h	cREs	immune	Hi-C	Bulk ATAC-seq	0.0121418	0.343964	0.0428794	28.3289	3.53155	1.5447e-09	2.45137e-07	4.43683e-08	5.52503	15.3213	2.77308	3.29422e-08	9.38852e-06
ALG	PBMC_naiveTCD4_8hr	NaiveT_8h	cREs ±500bps	immune	Hi-C	Bulk ATAC-seq	0.03083	0.453052	0.0554366	14.6952	1.79814	3.50925e-09	1.1894e-07	2.45636e-08	4.84212	17.547	3.62382	1.28461e-06	0.000122038
ALG	PBMC_naiveTCD4_8hr	NaiveT_8h	Promoter OCRs	immune	Hi-C	Bulk ATAC-seq	0.00840465	0.117945	0.0398921	14.0333	4.74643	0.00798848	6.94597e-08	5.35898e-08	1.29614	3.22001	2.48431	0.194928	0.360926
ALG	PBMC_naiveTCD4_8hr	NaiveT_8h	Total OCRs	immune	Hi-C	Bulk ATAC-seq	0.0283935	0.285314	0.0410401	10.0486	1.4454	3.96264e-09	6.38017e-08	1.38953e-08	4.59159	7.25022	1.57902	4.39873e-06	0.000179091
ALG	PBMC_naiveTCD4_8hr	NaiveT_8h	not_cREProm_OCRs	immune	Hi-C	Bulk ATAC-seq	0.0147838	0.0186883	0.0219385	1.2641	1.48396	0.856543	-4.32262e-09	1.49224e-08	-0.289673	-0.376177	1.29863	0.772066	0.848755
ALG	PBMC_naiveTCD4_unstim	NaiveT_unsti	cREs	immune	Hi-C	Bulk ATAC-seq	0.0106912	0.228881	0.0458291	21.4083	4.28661	6.79434e-06	1.60902e-07	4.68384e-08	3.43526	8.75012	2.54715	0.00059199	0.00524367
ALG	PBMC_naiveTCD4_unstim	NaiveT_unsti	Total OCRs	immune	Hi-C	Bulk ATAC-seq	0.0245328	0.199459	0.0481195	8.13029	1.96144	0.000165426	4.11307e-08	1.85411e-08	2.21836	4.31153	1.94357	0.0265305	0.100816
ALG	PBMC_naiveTCD4_unstim	NaiveT_unsti	Promoter OCRs	immune	Hi-C	Bulk ATAC-seq	0.00713788	0.0819339	0.0397509	11.4787	5.56901	0.061475	2.73474e-08	6.12135e-08	0.446754	1.1176	2.50159	0.655052	0.748718
ALG	PBMC_naiveTCD4_unstim	NaiveT_unsti	not_cREProm_OCRs	immune	Hi-C	Bulk ATAC-seq	0.0131475	0.0231621	0.0236339	1.76171	1.7976	0.664443	3.35339e-09	1.72765e-08	0.194101	0.288911	1.48845	0.846097	0.903137
ALG	PBMC_naiveTCD4_unstim	NaiveT_unsti	cREs ±500bps	immune	Hi-C	Bulk ATAC-seq	0.0277847	0.351528	0.0536765	12.6518	1.93187	1.20761e-07	9.15441e-08	2.42626e-08	3.77306	12.0104	3.18319	0.000161259	0.00199821
ALG	pDC	pDC	cREs	immune	Hi-C	Bulk ATAC-seq	0.019847	0.199749	0.0514014	10.0644	2.58988	0.000441293	5.45266e-08	2.85115e-08	1.91244	4.197	2.19458	0.0558194	0.168925
ALG	pDC	pDC	Total OCRs	immune	Hi-C	Bulk ATAC-seq	0.0242727	0.161434	0.0552521	6.65082	2.2763	0.0133362	2.24244e-08	2.4626e-08	0.910595	1.73194	1.90199	0.362509	0.49433
ALG	pDC	pDC	Promoter OCRs	immune	Hi-C	Bulk ATAC-seq	0.00773172	0.0625077	0.0418544	8.08457	5.41333	0.18892	-7.94366e-09	5.80469e-08	-0.136849	-0.330597	2.41578	0.89115	0.930606
ALG	pDC	pDC	cREs ±500bps	immune	Hi-C	Bulk ATAC-seq	0.056182	0.365003	0.0472487	6.49681	0.840994	2.47658e-09	3.4511e-08	1.11553e-08	3.0937	6.84062	2.21115	0.0019768	0.0140847
ALG	pDC	pDC	not_cREProm_OCRs	immune	Hi-C	Bulk ATAC-seq	0.00722032	-0.0210718	0.0254071	-2.91841	3.51884	0.262423	-4.41301e-08	3.34809e-08	-1.31807	-1.1956	0.907084	0.187481	0.358605
ALG	PGF	PGF	cREs	immune	Capture-C	Bulk ATAC-seq	0.00506404	0.0938382	0.0377405	18.5303	7.45265	0.0191128	9.58256e-08	7.41879e-08	1.29166	3.19264	2.47174	0.196475	0.360926
ALG	PGF	PGF	Promoter OCRs	immune	Capture-C	Bulk ATAC-seq	0.00633434	0.0592298	0.0443081	9.35059	6.9949	0.228798	-1.05016e-08	7.69323e-08	-0.136504	-0.401516	2.94143	0.891423	0.930606
ALG	PGF	PGF	Total OCRs	immune	Capture-C	Bulk ATAC-seq	0.0169152	0.181314	0.0534785	10.719	3.16156	0.0020226	5.26059e-08	3.24627e-08	1.6205	3.35233	2.0687	0.105124	0.255295
ALG	PGF	PGF	not_cREProm_OCRs	immune	Capture-C	Bulk ATAC-seq	0.00954113	0.0889916	0.0382523	9.32716	4.0092	0.0362197	5.77054e-08	3.81451e-08	1.51279	1.9157	1.26634	0.130334	0.28462
ALG	PGF	PGF	cREs ±500bps	immune	Capture-C	Bulk ATAC-seq	0.0108416	0.138133	0.0400579	12.741	3.69482	0.00217264	6.26113e-08	3.80999e-08	1.64335	4.0274	2.45073	0.100311	0.250778
ALG	PHSM_myotubes	Myotubes	cREs	metabolic	Hi-C	Bulk ATAC-seq	0.0335503	0.112608	0.0582444	3.35641	1.73603	0.174551	2.79389e-10	1.69019e-08	0.0165301	0.0294799	1.78341	0.986812	0.996585
ALG	PHSM_myotubes	Myotubes	cREs ±500bps	metabolic	Hi-C	Bulk ATAC-seq	0.0907772	0.248449	0.0577588	2.73691	0.63627	0.00730195	3.76873e-09	7.12653e-09	0.528831	0.989467	1.87105	0.596923	0.69438
ALG	PHSM_myotubes	Myotubes	not_cREProm_OCRs	metabolic	Hi-C	Bulk ATAC-seq	0.011872	-0.0359282	0.0244047	-3.02629	2.05565	0.0568139	-4.24207e-08	1.93589e-08	-2.19128	-1.6467	0.751481	0.0284318	0.105452
ALG	PHSM_myotubes	Myotubes	Promoter OCRs	metabolic	Hi-C	Bulk ATAC-seq	0.0127214	0.0494191	0.0382812	3.88473	3.0092	0.331809	-2.93658e-08	3.26009e-08	-0.900768	-1.72232	1.91206	0.367711	0.496672
ALG	PHSM_myotubes	Myotubes	Total OCRs	metabolic	Hi-C	Bulk ATAC-seq	0.0539911	0.0663808	0.0746201	1.22948	1.38208	0.867662	-2.066e-08	1.50108e-08	-1.37634	-2.91028	2.11451	0.168716	0.337952
ALG	Seale_Adipocytes_Diff	Adipocytes	cREs	metabolic	Hi-C	Bulk ATAC-seq	0.011417	0.0890613	0.0292171	7.80075	2.55909	0.00962054	3.85869e-08	2.37442e-08	1.62511	1.98673	1.22252	0.104139	0.255295
ALG	Seale_Adipocytes_Diff	Adipocytes	cREs ±500bps	metabolic	Hi-C	Bulk ATAC-seq	0.0313824	0.145993	0.0320322	4.65208	1.02071	0.000587957	1.79928e-08	9.89614e-09	1.81816	2.36392	1.30017	0.0690392	0.196762
ALG	Seale_Adipocytes_Diff	Adipocytes	not_cREProm_OCRs	metabolic	Hi-C	Bulk ATAC-seq	0.022557	-0.0804059	0.0392978	-3.56456	1.74215	0.0110894	-5.07913e-08	1.70713e-08	-2.97525	-3.1785	1.06831	0.00292751	0.0173821
ALG	Seale_Adipocytes_Diff	Adipocytes	Promoter OCRs	metabolic	Hi-C	Bulk ATAC-seq	0.0102253	0.0248282	0.0467573	2.42811	4.57271	0.752628	-5.69878e-08	4.91789e-08	-1.15879	-2.78302	2.40166	0.246543	0.410906
ALG	Seale_Adipocytes_Diff	Adipocytes	Total OCRs	metabolic	Hi-C	Bulk ATAC-seq	0.0440961	0.0700468	0.0713689	1.58851	1.61849	0.715424	-1.68156e-08	1.52047e-08	-1.10595	-1.95649	1.76905	0.268748	0.421498
ALG	Seale_Adipocytes_PreDiff	PreAdipocytes	cREs	metabolic	Hi-C	Bulk ATAC-seq	0.0123169	0.0949648	0.0395324	7.7101	3.2096	0.0358491	3.60525e-08	3.33428e-08	1.08127	1.88017	1.73886	0.279578	0.428385
ALG	Seale_Adipocytes_PreDiff	PreAdipocytes	Total OCRs	metabolic	Hi-C	Bulk ATAC-seq	0.0373766	0.0942671	0.0728674	2.52209	1.94955	0.435289	-1.12007e-08	2.10721e-08	-0.53154	-1.11411	2.096	0.595044	0.69438
ALG	Seale_Adipocytes_PreDiff	PreAdipocytes	not_cREProm_OCRs	metabolic	Hi-C	Bulk ATAC-seq	0.0160764	-0.0806501	0.0399049	-5.01667	2.4822	0.0206537	-6.72593e-08	2.54188e-08	-2.64604	-2.9631	1.11982	0.00814397	0.0393395
ALG	Seale_Adipocytes_PreDiff	PreAdipocytes	Promoter OCRs	metabolic	Hi-C	Bulk ATAC-seq	0.0095831	0.0641644	0.0456079	6.69558	4.7592	0.231799	-6.8042e-09	4.96009e-08	-0.137179	-0.316862	2.30985	0.890889	0.930606
ALG	Seale_Adipocytes_PreDiff	PreAdipocytes	cREs ±500bps	metabolic	Hi-C	Bulk ATAC-seq	0.0350949	0.158305	0.0387042	4.51076	1.10285	0.00170195	1.67157e-08	1.14696e-08	1.45739	2.25256	1.54561	0.145008	0.305514
ALG	SGBS_Diff	Adipo_SGBS	cREs	metabolic	Capture-C	Bulk ATAC-seq	0.008612	0.0281086	0.0323406	3.26389	3.7553	0.546055	-4.40953e-08	3.68223e-08	-1.19752	-1.9113	1.59605	0.231105	0.401616
ALG	SGBS_Diff	Adipo_SGBS	cREs ±500bps	metabolic	Capture-C	Bulk ATAC-seq	0.0181165	0.085762	0.0427124	4.73391	2.35765	0.117964	-6.4139e-09	2.29414e-08	-0.279578	-0.538944	1.92771	0.779801	0.851507
ALG	SGBS_Diff	Adipo_SGBS	not_cREProm_OCRs	metabolic	Capture-C	Bulk ATAC-seq	0.0122546	0.00744119	0.0386445	0.607214	3.15346	0.900068	-1.10923e-08	2.96722e-08	-0.373828	-0.418261	1.11886	0.708532	0.791889
ALG	SGBS_Diff	Adipo_SGBS	Total OCRs	metabolic	Capture-C	Bulk ATAC-seq	0.0218295	0.039254	0.0433159	1.79821	1.98428	0.686895	-2.73573e-08	1.79289e-08	-1.52588	-1.92465	1.26134	0.12704	0.28462
ALG	SGBS_Diff	Adipo_SGBS	Promoter OCRs	metabolic	Capture-C	Bulk ATAC-seq	0.00698006	-0.0241913	0.0324491	-3.46578	4.64883	0.346827	-1.51846e-07	5.62863e-08	-2.69775	-5.90277	2.18804	0.00698103	0.0343033
ALG	SGBS_Undiff	PreAdipo_SGBS	cREs	metabolic	Capture-C	Bulk ATAC-seq	0.00838215	0.0688252	0.0299098	8.21092	3.56827	0.0495189	6.38873e-09	3.55797e-08	0.179561	0.288194	1.60499	0.857497	0.905136
ALG	SGBS_Undiff	PreAdipo_SGBS	Promoter OCRs	metabolic	Capture-C	Bulk ATAC-seq	0.00806768	0.0482158	0.0308954	5.97642	3.82953	0.19659	-3.30433e-08	4.35989e-08	-0.757892	-1.45442	1.91903	0.448516	0.576642
ALG	SGBS_Undiff	PreAdipo_SGBS	Total OCRs	metabolic	Capture-C	Bulk ATAC-seq	0.0245687	0.119435	0.048725	4.86125	1.98321	0.0576927	4.45616e-09	2.06721e-08	0.215564	0.360952	1.67445	0.829327	0.888565
ALG	SGBS_Undiff	PreAdipo_SGBS	cREs ±500bps	metabolic	Capture-C	Bulk ATAC-seq	0.0164641	0.0982847	0.0322733	5.96964	1.96022	0.0144044	3.43903e-09	1.91403e-08	0.179674	0.279554	1.55589	0.857408	0.905136
ALG	SGBS_Undiff	PreAdipo_SGBS	not_cREProm_OCRs	metabolic	Capture-C	Bulk ATAC-seq	0.0143263	0.0606336	0.0351378	4.23233	2.45268	0.189675	2.05243e-08	2.35864e-08	0.870175	0.925174	1.0632	0.384205	0.509294
ALG	TFH	TFH	cREs	immune	Capture-C	Bulk ATAC-seq	0.0071995	0.210206	0.0415473	29.1973	5.77087	3.77755e-06	2.37335e-07	6.22428e-08	3.81305	10.0129	2.62596	0.000137261	0.00181616
ALG	TFH	TFH	cREs ±500bps	immune	Capture-C	Bulk ATAC-seq	0.0146547	0.259242	0.0433439	17.69	2.95768	1.58319e-07	1.35483e-07	3.31374e-08	4.08853	10.7942	2.64011	4.34113e-05	0.00103102
ALG	TFH	TFH	Promoter OCRs	immune	Capture-C	Bulk ATAC-seq	0.0064574	0.115252	0.0485607	17.848	7.52015	0.0303542	1.00104e-07	8.6315e-08	1.15975	3.87834	3.34411	0.24615	0.410906
ALG	TFH	TFH	not_cREProm_OCRs	immune	Capture-C	Bulk ATAC-seq	0.00475881	0.101586	0.0337323	21.3469	7.08839	0.0065461	1.73902e-07	7.05499e-08	2.46495	3.82717	1.55263	0.0137031	0.0582895
ALG	TFH	TFH	Total OCRs	immune	Capture-C	Bulk ATAC-seq	0.0131927	0.324756	0.0611014	24.6164	4.63146	5.20459e-06	2.11883e-07	5.56441e-08	3.80782	12.3307	3.23825	0.000140195	0.00181616
ALG	Th1	Th1	cREs	immune	Capture-C	Bulk ATAC-seq	0.00640217	0.162845	0.0377901	25.436	5.90271	3.95668e-05	1.89566e-07	5.98097e-08	3.1695	7.38808	2.33099	0.00152704	0.0114528
ALG	Th1	Th1	cREs ±500bps	immune	Capture-C	Bulk ATAC-seq	0.0134613	0.223312	0.0375122	16.5892	2.78667	1.08429e-07	1.19254e-07	2.88548e-08	4.13291	8.97307	2.17112	3.58193e-05	0.000928045
ALG	Th1	Th1	Promoter OCRs	immune	Capture-C	Bulk ATAC-seq	0.0071367	0.0912006	0.043062	12.7791	6.03388	0.0555418	4.33868e-08	6.65758e-08	0.65169	1.76595	2.7098	0.514601	0.629448
ALG	Th1	Th1	not_cREProm_OCRs	immune	Capture-C	Bulk ATAC-seq	0.00777622	0.166155	0.0470449	21.3671	6.04985	0.00151319	1.79166e-07	6.19548e-08	2.89188	5.18288	1.79222	0.00382945	0.0212486
ALG	Th1	Th1	Total OCRs	immune	Capture-C	Bulk ATAC-seq	0.0164	0.357716	0.0559203	21.812	3.40978	9.59826e-08	1.8841e-07	4.20925e-08	4.4761	12.2684	2.74088	7.602e-06	0.000270821
ALG	Th1_activated	Th1_act	cREs	immune	Capture-C	Bulk ATAC-seq	0.00645505	0.165275	0.0400573	25.604	6.20558	9.20176e-05	1.92778e-07	6.36538e-08	3.02854	7.67056	2.53276	0.00245739	0.0159172
ALG	Th1_activated	Th1_act	Promoter OCRs	immune	Capture-C	Bulk ATAC-seq	0.00724399	0.0922849	0.0478038	12.7395	6.5991	0.07918	4.34007e-08	7.48597e-08	0.579761	1.80391	3.11148	0.562076	0.670258
ALG	Th1_activated	Th1_act	Total OCRs	immune	Capture-C	Bulk ATAC-seq	0.0161263	0.316276	0.056411	19.6125	3.49808	1.49606e-06	1.61214e-07	4.21404e-08	3.82565	10.5399	2.75507	0.000130428	0.00181616
ALG	Th1_activated	Th1_act	not_cREProm_OCRs	immune	Capture-C	Bulk ATAC-seq	0.00743405	0.130875	0.0436318	17.6048	5.86918	0.00659614	1.41193e-07	5.95033e-08	2.37285	3.98701	1.68026	0.0176513	0.0718659
ALG	Th1_activated	Th1_act	cREs ±500bps	immune	Capture-C	Bulk ATAC-seq	0.0132968	0.215932	0.0371302	16.2394	2.79242	1.43953e-07	1.14607e-07	2.8575e-08	4.01076	8.58449	2.14037	6.05239e-05	0.00114995
ALG	Th17	Th17	cREs	immune	Capture-C	Bulk ATAC-seq	0.00569953	0.159435	0.0358062	27.9734	6.2823	4.37576e-05	2.1112e-07	6.467e-08	3.26457	7.35375	2.2526	0.00109632	0.00867916
ALG	Th17	Th17	Total OCRs	immune	Capture-C	Bulk ATAC-seq	0.0142531	0.34297	0.0510094	24.0628	3.57883	2.38779e-08	2.05849e-07	4.33287e-08	4.75087	11.8762	2.4998	2.02539e-06	0.000131861
ALG	Th17	Th17	not_cREProm_OCRs	immune	Capture-C	Bulk ATAC-seq	0.00672519	0.155464	0.0390606	23.1167	5.8081	0.000231572	1.92773e-07	5.75576e-08	3.34921	5.01022	1.49594	0.00081042	0.00659913
ALG	Th17	Th17	Promoter OCRs	immune	Capture-C	Bulk ATAC-seq	0.00631503	0.112747	0.0401054	17.8537	6.35079	0.012017	1.00187e-07	7.2938e-08	1.37359	3.71332	2.70337	0.169569	0.337952
ALG	Th17	Th17	cREs ±500bps	immune	Capture-C	Bulk ATAC-seq	0.0122261	0.217214	0.0369286	17.7664	3.02047	7.54019e-07	1.2881e-07	3.3496e-08	3.84553	8.86148	2.30436	0.000120294	0.0018044
ALG	Th17_activated	Th17_act	cREs	immune	Capture-C	Bulk ATAC-seq	0.00548193	0.139516	0.0370276	25.4501	6.75448	0.000423944	1.80778e-07	6.8825e-08	2.62663	6.16211	2.34601	0.00862344	0.0409613
ALG	Th17_activated	Th17_act	not_cREProm_OCRs	immune	Capture-C	Bulk ATAC-seq	0.00561256	0.110714	0.0342818	19.7261	6.10806	0.00218077	1.57965e-07	5.83607e-08	2.7067	3.54772	1.31072	0.00679553	0.0341933
ALG	Th17_activated	Th17_act	Promoter OCRs	immune	Capture-C	Bulk ATAC-seq	0.0062017	0.0957889	0.038279	15.4456	6.17235	0.0233124	6.76023e-08	6.52328e-08	1.03632	2.4905	2.40321	0.300052	0.447721
ALG	Th17_activated	Th17_act	cREs ±500bps	immune	Capture-C	Bulk ATAC-seq	0.0115359	0.209685	0.0392942	18.1767	3.40626	5.00836e-06	1.32083e-07	3.79775e-08	3.47794	8.61965	2.47838	0.000505284	0.00496573
ALG	Th17_activated	Th17_act	Total OCRs	immune	Capture-C	Bulk ATAC-seq	0.0128629	0.272277	0.0507293	21.1676	3.94384	1.32222e-06	1.69489e-07	4.33968e-08	3.90557	9.15109	2.34309	9.40037e-05	0.00148839
ALG	Th2	Th2	cREs	immune	Capture-C	Bulk ATAC-seq	0.00537096	0.131458	0.0332813	24.4757	6.19653	0.000223837	1.66826e-07	6.38688e-08	2.61201	5.78267	2.21388	0.00900113	0.0420545
ALG	Th2	Th2	Promoter OCRs	immune	Capture-C	Bulk ATAC-seq	0.005924	0.0827441	0.0339852	13.9676	5.73687	0.0246223	4.27344e-08	6.13316e-08	0.696776	1.57998	2.26756	0.485943	0.607428
ALG	Th2	Th2	not_cREProm_OCRs	immune	Capture-C	Bulk ATAC-seq	0.00380987	0.105876	0.0357613	27.7899	9.38649	0.00521594	2.27814e-07	9.10653e-08	2.50166	4.18344	1.67227	0.0123613	0.0533782
ALG	Th2	Th2	cREs ±500bps	immune	Capture-C	Bulk ATAC-seq	0.010777	0.219683	0.0376071	20.3844	3.48957	4.0912e-07	1.57485e-07	3.91441e-08	4.02322	9.92693	2.46741	5.7408e-05	0.00114995
ALG	Th2	Th2	Total OCRs	immune	Capture-C	Bulk ATAC-seq	0.0106789	0.256861	0.0518674	24.053	4.85698	6.14748e-06	1.93953e-07	5.70377e-08	3.40044	9.93452	2.92154	0.000672787	0.00563954
ALG	Th2_activated	Th2_act	cREs	immune	Capture-C	Bulk ATAC-seq	0.00556857	0.134022	0.0311156	24.0676	5.58771	3.73584e-05	1.65681e-07	5.67465e-08	2.91967	5.77932	1.97944	0.003504	0.0199728
ALG	Th2_activated	Th2_act	cREs ±500bps	immune	Capture-C	Bulk ATAC-seq	0.0113277	0.23382	0.0401678	20.6414	3.54598	5.62015e-07	1.64312e-07	4.16506e-08	3.94501	10.5839	2.68284	7.97957e-05	0.00133775
ALG	Th2_activated	Th2_act	not_cREProm_OCRs	immune	Capture-C	Bulk ATAC-seq	0.00443746	0.11032	0.0390094	24.8612	8.79092	0.00724592	2.03998e-07	8.5e-08	2.39997	4.03207	1.68005	0.0163962	0.0677235
ALG	Th2_activated	Th2_act	Total OCRs	immune	Capture-C	Bulk ATAC-seq	0.0116197	0.266513	0.0525864	22.9363	4.52564	3.42428e-06	1.86416e-07	5.4374e-08	3.42839	9.87733	2.88104	0.000607162	0.00524367
ALG	Th2_activated	Th2_act	Promoter OCRs	immune	Capture-C	Bulk ATAC-seq	0.00614764	0.0809668	0.0280872	13.1704	4.56878	0.00910807	3.70286e-08	4.62244e-08	0.801061	1.38601	1.73022	0.423096	0.550605
ALG	TR1	Tr1	cREs	immune	Capture-C	Bulk ATAC-seq	0.00463658	0.0868897	0.0284488	18.74	6.13573	0.00349476	9.02344e-08	5.97241e-08	1.51085	2.88402	1.90887	0.130825	0.28462
ALG	TR1	Tr1	Total OCRs	immune	Capture-C	Bulk ATAC-seq	0.0116788	0.239692	0.046452	20.5238	3.97748	1.30138e-06	1.56904e-07	4.40024e-08	3.5658	8.41803	2.36077	0.000362743	0.00397622
ALG	TR1	Tr1	Promoter OCRs	immune	Capture-C	Bulk ATAC-seq	0.00611943	0.0700454	0.0286667	11.4464	4.68455	0.0285738	1.2217e-08	4.67873e-08	0.261119	0.459847	1.76106	0.794001	0.863703
ALG	TR1	Tr1	cREs ±500bps	immune	Capture-C	Bulk ATAC-seq	0.00912374	0.134201	0.0317128	14.709	3.47585	0.000118992	7.94515e-08	3.51991e-08	2.2572	4.59489	2.03566	0.0239955	0.0949822
ALG	TR1	Tr1	not_cREProm_OCRs	immune	Capture-C	Bulk ATAC-seq	0.00490337	0.141532	0.0314098	28.8643	6.40576	1.77942e-05	2.4484e-07	6.14798e-08	3.98245	5.24834	1.31787	6.82084e-05	0.00121496
ALG	TR1_activated	Tr1_act	cREs	immune	Capture-C	Bulk ATAC-seq	0.00465723	0.0847843	0.0314732	18.2048	6.75791	0.0105244	8.37232e-08	6.71781e-08	1.24629	2.69488	2.16233	0.212659	0.375326
ALG	TR1_activated	Tr1_act	Promoter OCRs	immune	Capture-C	Bulk ATAC-seq	0.0061379	0.0890407	0.0326797	14.5067	5.32424	0.0128079	5.18321e-08	5.45294e-08	0.950535	1.95642	2.05824	0.341841	0.479924
ALG	TR1_activated	Tr1_act	Total OCRs	immune	Capture-C	Bulk ATAC-seq	0.0116175	0.238335	0.0457736	20.5152	3.94006	7.15446e-07	1.55143e-07	4.23957e-08	3.6594	8.30937	2.27069	0.000252806	0.00288199
ALG	TR1_activated	Tr1_act	cREs ±500bps	immune	Capture-C	Bulk ATAC-seq	0.00911064	0.127661	0.0345702	14.0123	3.79448	0.000988325	7.03511e-08	3.94942e-08	1.7813	4.07142	2.28564	0.0748635	0.203803
ALG	TR1_activated	Tr1_act	not_cREProm_OCRs	immune	Capture-C	Bulk ATAC-seq	0.00482815	0.129812	0.0310941	26.8866	6.44017	4.94777e-05	2.22744e-07	6.08061e-08	3.66319	4.72422	1.28965	0.000249091	0.00288199
ALG	Treg	Treg	cREs	immune	Capture-C	Bulk ATAC-seq	0.00515806	0.164185	0.0366034	31.8308	7.09634	1.41846e-05	2.49367e-07	7.21346e-08	3.45697	8.3011	2.40127	0.000546292	0.00518977
ALG	Treg	Treg	cREs ±500bps	immune	Capture-C	Bulk ATAC-seq	0.0110607	0.238116	0.0412838	21.528	3.73246	1.43977e-07	1.71057e-07	3.96346e-08	4.31585	11.0568	2.56191	1.58991e-05	0.000453124
ALG	Treg	Treg	not_cREProm_OCRs	immune	Capture-C	Bulk ATAC-seq	0.00435452	0.126688	0.0372484	29.0935	8.55396	0.00100512	2.39757e-07	8.16564e-08	2.93617	4.55648	1.55185	0.00332294	0.0193273
ALG	Treg	Treg	Promoter OCRs	immune	Capture-C	Bulk ATAC-seq	0.00565789	0.090444	0.0273031	15.9855	4.82568	0.00299073	6.6831e-08	5.12287e-08	1.30456	2.3119	1.77216	0.192042	0.360926
ALG	Treg	Treg	Total OCRs	immune	Capture-C	Bulk ATAC-seq	0.0110246	0.314167	0.0478499	28.4968	4.34027	2.4234e-09	2.43144e-07	4.95084e-08	4.91117	11.9809	2.43952	9.05329e-07	0.000122038
ALG	Treg_activated	Treg_act	cREs	immune	Capture-C	Bulk ATAC-seq	0.0054403	0.167149	0.0375312	30.7242	6.89875	1.95468e-05	2.41246e-07	6.91664e-08	3.4879	8.29071	2.37699	0.000486832	0.00495526
ALG	Treg_activated	Treg_act	cREs ±500bps	immune	Capture-C	Bulk ATAC-seq	0.0116887	0.231102	0.0405738	19.7714	3.47121	4.75256e-07	1.52774e-07	3.8037e-08	4.01647	10.337	2.57365	5.90776e-05	0.00114995
ALG	Treg_activated	Treg_act	not_cREProm_OCRs	immune	Capture-C	Bulk ATAC-seq	0.00472406	0.104815	0.0349038	22.1876	7.38853	0.00395755	1.76931e-07	7.0613e-08	2.50564	3.66396	1.46228	0.0122229	0.0533782
ALG	Treg_activated	Treg_act	Promoter OCRs	immune	Capture-C	Bulk ATAC-seq	0.00594264	0.0925467	0.0334423	15.5733	5.62752	0.0126444	6.6049e-08	5.94218e-08	1.11153	2.36714	2.12963	0.266341	0.421498
ALG	Treg_activated	Treg_act	Total OCRs	immune	Capture-C	Bulk ATAC-seq	0.0117877	0.278962	0.0465684	23.6655	3.95058	3.87653e-08	1.92995e-07	4.39617e-08	4.39007	10.1118	2.30334	1.13312e-05	0.000358822
AS	Acinar	Panc_Acinar	cREs	metabolic	Capture-C	Bulk ATAC-seq	0.00153775	-0.0360456	0.046999	-23.4405	30.5635	0.411717	-3.26835e-06	5.2733e-06	-0.619792	-0.083714	0.135068	0.535395	0.95338
AS	Acinar	Panc_Acinar	not_cREProm_OCRs	metabolic	Capture-C	Bulk ATAC-seq	0.00565587	-0.0717053	0.17976	-12.678	31.783	0.65112	-4.11791e-06	4.8421e-06	-0.850439	-0.170903	0.200958	0.395081	0.885328
AS	Acinar	Panc_Acinar	cREs ±500bps	metabolic	Capture-C	Bulk ATAC-seq	0.00360588	-0.0543522	0.0638758	-15.0732	17.7144	0.36402	-1.99785e-06	2.5403e-06	-0.78646	-0.105401	0.13402	0.431598	0.891344
AS	Acinar	Panc_Acinar	Promoter OCRs	metabolic	Capture-C	Bulk ATAC-seq	0.00448917	-0.0390045	0.109193	-8.68857	24.3237	0.702265	-1.08757e-06	5.36536e-06	-0.202702	-0.0564516	0.278496	0.839368	0.95688
AS	Acinar	Panc_Acinar	Total OCRs	metabolic	Capture-C	Bulk ATAC-seq	0.0101734	-0.098051	0.163322	-9.63796	16.0538	0.512584	-2.77517e-06	3.22379e-06	-0.86084	-0.223074	0.259135	0.389326	0.885328
AS	Alpha	Panc_Alpha	cREs	metabolic	Capture-C	Bulk ATAC-seq	0.00854685	-0.120069	0.132064	-14.0483	15.4518	0.273845	-3.34069e-06	2.5505e-06	-1.30982	-0.28173	0.215091	0.190257	0.872795
AS	Alpha	Panc_Alpha	Promoter OCRs	metabolic	Capture-C	Bulk ATAC-seq	0.00862308	-0.0252582	0.171856	-2.92915	19.9297	0.836041	-8.59502e-07	4.38235e-06	-0.196128	-0.0729462	0.371932	0.84451	0.958906
AS	Alpha	Panc_Alpha	cREs ±500bps	metabolic	Capture-C	Bulk ATAC-seq	0.0187644	-0.227403	0.178216	-12.1189	9.49756	0.0932903	-2.5479e-06	1.18449e-06	-2.15105	-0.437585	0.203429	0.0314725	0.711349
AS	Alpha	Panc_Alpha	Total OCRs	metabolic	Capture-C	Bulk ATAC-seq	0.0263749	0.0848331	0.254559	3.21643	9.65157	0.815689	-6.00688e-07	1.97673e-06	-0.30388	-0.0970569	0.319392	0.761219	0.95688
AS	Alpha	Panc_Alpha	not_cREProm_OCRs	metabolic	Capture-C	Bulk ATAC-seq	0.0153174	0.12845	0.221774	8.38591	14.4786	0.596985	-4.11702e-08	2.32145e-06	-0.0177347	-0.00367162	0.20703	0.985851	0.996338
AS	Astrocyte	Astrocytes	cREs	neural	Hi-C	Bulk ATAC-seq	0.00847902	-0.113447	0.179491	-13.3797	21.1688	0.479708	-3.27748e-06	4.68846e-06	-0.699053	-0.264907	0.378951	0.484519	0.93124
AS	Astrocyte	Astrocytes	Total OCRs	neural	Hi-C	Bulk ATAC-seq	0.026223	-0.123762	0.328523	-4.71961	12.528	0.635438	-2.7298e-06	2.33259e-06	-1.17029	-0.382011	0.326426	0.241886	0.885328
AS	Astrocyte	Astrocytes	Promoter OCRs	neural	Hi-C	Bulk ATAC-seq	0.0165314	-0.213388	0.242925	-12.908	14.6947	0.31526	-4.38906e-06	2.61225e-06	-1.68019	-0.495521	0.29492	0.0929213	0.767485
AS	Astrocyte	Astrocytes	cREs ±500bps	neural	Hi-C	Bulk ATAC-seq	0.0407543	-0.441574	0.317909	-10.835	7.80064	0.057211	-2.78906e-06	1.26703e-06	-2.20125	-0.697044	0.316658	0.027718	0.711349
AS	Astrocyte	Astrocytes	not_cREProm_OCRs	neural	Hi-C	Bulk ATAC-seq	0.0105927	0.182505	0.22883	17.2294	21.6027	0.466089	1.06665e-06	3.45467e-06	0.308757	0.0619747	0.200723	0.757506	0.95688
AS	CD1cPluscDC	cDC_CD1c	cREs	immune	Hi-C	Bulk ATAC-seq	0.0148577	0.480277	0.302099	32.3252	20.3328	0.108428	4.18832e-06	3.3028e-06	1.26811	0.50092	0.395012	0.204758	0.885328
AS	CD1cPluscDC	cDC_CD1c	Promoter OCRs	immune	Hi-C	Bulk ATAC-seq	0.00757441	-0.0388333	0.136301	-5.12691	17.9949	0.736601	-1.54776e-06	4.03681e-06	-0.383413	-0.118977	0.310311	0.701413	0.95688
AS	CD1cPluscDC	cDC_CD1c	Total OCRs	immune	Hi-C	Bulk ATAC-seq	0.0248812	0.609727	0.340085	24.5055	13.6684	0.0803526	2.6108e-06	2.13752e-06	1.22142	0.386623	0.316537	0.221929	0.885328
AS	CD1cPluscDC	cDC_CD1c	cREs ±500bps	immune	Hi-C	Bulk ATAC-seq	0.0415681	0.330682	0.291566	7.95519	7.01417	0.317609	1.12819e-06	1.41129e-06	0.799407	0.34613	0.432984	0.424054	0.891344
AS	CD1cPluscDC	cDC_CD1c	not_cREProm_OCRs	immune	Hi-C	Bulk ATAC-seq	0.00957017	-0.0372809	0.215979	-3.89553	22.5679	0.816222	-2.74363e-06	3.26635e-06	-0.839969	-0.15897	0.189257	0.400926	0.885328
AS	EndoC_BH1	EndoC_BH1	cREs	metabolic	Capture-C	Bulk ATAC-seq	0.0105649	-0.158133	0.120763	-14.9677	11.4305	0.168993	-3.59716e-06	2.64946e-06	-1.3577	-0.322546	0.237569	0.17456	0.860694
AS	EndoC_BH1	EndoC_BH1	cREs ±500bps	metabolic	Capture-C	Bulk ATAC-seq	0.0190282	-0.133918	0.146011	-7.0379	7.6734	0.313776	-1.51307e-06	1.77579e-06	-0.852057	-0.231051	0.271168	0.394182	0.885328
AS	EndoC_BH1	EndoC_BH1	not_cREProm_OCRs	metabolic	Capture-C	Bulk ATAC-seq	0.0153409	0.113024	0.177478	7.36751	11.5689	0.573552	6.34847e-07	1.78871e-06	0.354918	0.063219	0.178123	0.722651	0.95688
AS	EndoC_BH1	EndoC_BH1	Total OCRs	metabolic	Capture-C	Bulk ATAC-seq	0.0273576	-0.0808693	0.208088	-2.95601	7.60623	0.593578	-1.12884e-06	1.53639e-06	-0.734736	-0.164157	0.223423	0.4625	0.912314
AS	EndoC_BH1	EndoC_BH1	Promoter OCRs	metabolic	Capture-C	Bulk ATAC-seq	0.00899396	-0.224802	0.13628	-24.9947	15.1524	0.10985	-5.39979e-06	4.07265e-06	-1.32587	-0.447327	0.337384	0.184884	0.863801
AS	Enteroid	Enteroid	cREs	metabolic	Capture-C	Bulk ATAC-seq	0.00811285	-0.0877157	0.117445	-10.8119	14.4764	0.436438	-3.32576e-06	2.82761e-06	-1.17617	-0.256667	0.218222	0.239526	0.885328
AS	Enteroid	Enteroid	Total OCRs	metabolic	Capture-C	Bulk ATAC-seq	0.0179328	0.0708037	0.33268	3.94827	18.5514	0.865526	-7.50195e-07	3.1517e-06	-0.238028	-0.0909341	0.38203	0.811859	0.95688
AS	Enteroid	Enteroid	Promoter OCRs	metabolic	Capture-C	Bulk ATAC-seq	0.00757508	-0.0243248	0.157137	-3.21116	20.744	0.837402	-9.79139e-07	4.42913e-06	-0.221068	-0.0745505	0.337229	0.82504	0.95688
AS	Enteroid	Enteroid	cREs ±500bps	metabolic	Capture-C	Bulk ATAC-seq	0.0171212	-0.0373971	0.195458	-2.18425	11.4161	0.785468	-7.67247e-07	2.177e-06	-0.352433	-0.11563	0.328092	0.724514	0.95688
AS	Enteroid	Enteroid	not_cREProm_OCRs	metabolic	Capture-C	Bulk ATAC-seq	0.0084075	0.0950518	0.333321	11.3056	39.6457	0.781697	-1.15815e-07	5.73499e-06	-0.0201944	-0.00636044	0.31496	0.983888	0.996338
AS	GCB	GCB	cREs	immune	Capture-C	Bulk ATAC-seq	0.00732962	-0.1096	0.106514	-14.9531	14.532	0.326255	-4.04527e-06	3.40425e-06	-1.1883	-0.30936	0.260339	0.234716	0.885328
AS	GCB	GCB	not_cREProm_OCRs	immune	Capture-C	Bulk ATAC-seq	0.00925789	0.1121	0.195368	12.1086	21.1028	0.555146	-1.2331e-07	3.62091e-06	-0.0340551	-0.00789878	0.231941	0.972833	0.996338
AS	GCB	GCB	Total OCRs	immune	Capture-C	Bulk ATAC-seq	0.0183754	-0.11565	0.22249	-6.29376	12.108	0.534957	-3.04202e-06	2.9816e-06	-1.02026	-0.388988	0.381261	0.307603	0.885328
AS	GCB	GCB	Promoter OCRs	immune	Capture-C	Bulk ATAC-seq	0.00709003	-0.156015	0.111727	-22.0048	15.7583	0.185591	-4.79183e-06	3.81381e-06	-1.25644	-0.361792	0.28795	0.208956	0.885328
AS	GCB	GCB	cREs ±500bps	immune	Capture-C	Bulk ATAC-seq	0.0157589	-0.0895546	0.113551	-5.68278	7.20552	0.3803	-1.44283e-06	1.59015e-06	-0.907357	-0.219141	0.241516	0.364218	0.885328
AS	HEPG2	HEPG2	cREs	metabolic	Capture-C	Bulk ATAC-seq	0.00446483	-0.0446474	0.115019	-9.9998	25.7611	0.672191	-1.69524e-06	4.38454e-06	-0.386641	-0.0964371	0.249423	0.699022	0.95688
AS	HEPG2	HEPG2	Promoter OCRs	metabolic	Capture-C	Bulk ATAC-seq	0.00567703	0.0506609	0.132878	8.92384	23.4063	0.732196	2.26101e-06	4.09989e-06	0.551481	0.145708	0.264212	0.581304	0.95688
AS	HEPG2	HEPG2	cREs ±500bps	metabolic	Capture-C	Bulk ATAC-seq	0.00804502	-0.103868	0.151868	-12.9109	18.8773	0.458595	-1.86327e-06	2.96484e-06	-0.628456	-0.181723	0.289158	0.529705	0.95338
AS	HEPG2	HEPG2	not_cREProm_OCRs	metabolic	Capture-C	Bulk ATAC-seq	0.00635448	-0.0331445	0.148988	-5.21593	23.4462	0.781894	-1.62152e-06	3.15119e-06	-0.514572	-0.0832911	0.161865	0.606852	0.95688
AS	HEPG2	HEPG2	Total OCRs	metabolic	Capture-C	Bulk ATAC-seq	0.0126034	0.0272173	0.19069	2.15953	15.1301	0.93951	1.17301e-07	2.45119e-06	0.0478549	0.0113699	0.237592	0.961832	0.996338
AS	hESC	hESC	cREs	other	Capture-C	Bulk ATAC-seq	0.00664847	-0.00717533	0.149211	-1.07925	22.443	0.927291	-1.0676e-06	4.13336e-06	-0.258287	-0.0627691	0.24302	0.796185	0.95688
AS	hESC	hESC	Promoter OCRs	other	Capture-C	Bulk ATAC-seq	0.00633047	-0.008779	0.131738	-1.38678	20.8102	0.90864	-2.26314e-07	4.71602e-06	-0.0479883	-0.0135187	0.281707	0.961726	0.996338
AS	hESC	hESC	not_cREProm_OCRs	other	Capture-C	Bulk ATAC-seq	0.0116717	0.350069	0.238504	29.993	20.4344	0.1094	4.04714e-06	2.85842e-06	1.41587	0.2942	0.207788	0.156814	0.840609
AS	hESC	hESC	cREs ±500bps	other	Capture-C	Bulk ATAC-seq	0.0149866	0.0209225	0.182519	1.39608	12.1788	0.973422	1.2399e-07	2.14921e-06	0.0576911	0.0147618	0.255877	0.953995	0.996338
AS	hESC	hESC	Total OCRs	other	Capture-C	Bulk ATAC-seq	0.0193228	0.474091	0.291589	24.5352	15.0904	0.0388875	3.73654e-06	1.98554e-06	1.88187	0.387346	0.20583	0.0598531	0.767485
AS	hESC_HypothalamicNeuron	HNs_hESC	cREs	neural	Capture-C	Bulk ATAC-seq	0.00789441	-0.0821724	0.114002	-10.4089	14.4408	0.433193	-3.04025e-06	2.78486e-06	-1.0917	-0.220254	0.201752	0.274963	0.885328
AS	hESC_HypothalamicNeuron	HNs_hESC	Total OCRs	neural	Capture-C	Bulk ATAC-seq	0.0212889	0.0513483	0.277917	2.41198	13.0546	0.908132	-7.43046e-07	2.48244e-06	-0.299321	-0.0838159	0.28002	0.764695	0.95688
AS	hESC_HypothalamicNeuron	HNs_hESC	not_cREProm_OCRs	neural	Capture-C	Bulk ATAC-seq	0.0117369	0.1981	0.250077	16.8784	21.307	0.422325	1.40915e-06	3.22121e-06	0.43746	0.0884649	0.202224	0.661778	0.95688
AS	hESC_HypothalamicNeuron	HNs_hESC	Promoter OCRs	neural	Capture-C	Bulk ATAC-seq	0.00781718	-0.147473	0.121659	-18.8652	15.563	0.208342	-4.34933e-06	3.72199e-06	-1.16855	-0.320178	0.273996	0.242585	0.885328
AS	hESC_HypothalamicNeuron	HNs_hESC	cREs ±500bps	neural	Capture-C	Bulk ATAC-seq	0.0163936	-0.1651	0.137445	-10.071	8.38408	0.197488	-2.34154e-06	1.65858e-06	-1.41177	-0.320866	0.227279	0.158017	0.840609
AS	hESC_HypothalamicNPC	NPC_hESC	cREs	neural	Capture-C	Bulk ATAC-seq	0.00602255	0.0102902	0.146207	1.70862	24.2766	0.975971	-7.6191e-07	4.29987e-06	-0.177193	-0.0460735	0.260018	0.859356	0.971891
AS	hESC_HypothalamicNPC	NPC_hESC	Promoter OCRs	neural	Capture-C	Bulk ATAC-seq	0.00783095	-0.209245	0.210762	-26.7203	26.9139	0.19554	-5.97534e-06	5.09461e-06	-1.17288	-0.442845	0.377572	0.240845	0.885328
AS	hESC_HypothalamicNPC	NPC_hESC	cREs ±500bps	neural	Capture-C	Bulk ATAC-seq	0.0127825	0.029072	0.199436	2.27436	15.6023	0.934722	-1.37656e-08	2.95483e-06	-0.00465869	-0.00159161	0.341643	0.996283	0.99723
AS	hESC_HypothalamicNPC	NPC_hESC	not_cREProm_OCRs	neural	Capture-C	Bulk ATAC-seq	0.0131467	0.351167	0.322132	26.7115	24.503	0.232441	3.00047e-06	3.45369e-06	0.868773	0.189466	0.218084	0.384971	0.885328
AS	hESC_HypothalamicNPC	NPC_hESC	Total OCRs	neural	Capture-C	Bulk ATAC-seq	0.0220919	0.0581612	0.258104	2.63269	11.6832	0.888143	-8.13255e-07	1.94067e-06	-0.419059	-0.0947115	0.22601	0.675173	0.95688
AS	hFOB_Diff	hFOB_Diff	cREs	metabolic	Hi-C	Bulk ATAC-seq	0.0158669	-0.0335625	0.21229	-2.11525	13.3794	0.802291	-1.98716e-06	2.37312e-06	-0.837363	-0.226719	0.270753	0.402388	0.885328
AS	hFOB_Diff	hFOB_Diff	Total OCRs	metabolic	Hi-C	Bulk ATAC-seq	0.022533	-0.0519597	0.238881	-2.30594	10.6014	0.735953	-1.9022e-06	1.86335e-06	-1.02085	-0.25539	0.250174	0.307326	0.885328
AS	hFOB_Diff	hFOB_Diff	cREs ±500bps	metabolic	Hi-C	Bulk ATAC-seq	0.0395001	-0.103473	0.379544	-2.61957	9.60869	0.651695	-9.52017e-07	1.55427e-06	-0.612516	-0.2419	0.394929	0.540197	0.95338
AS	hFOB_Diff	hFOB_Diff	not_cREProm_OCRs	metabolic	Hi-C	Bulk ATAC-seq	0.00793991	-0.00581664	0.157269	-0.732582	19.8074	0.923506	-1.51284e-06	2.67949e-06	-0.564601	-0.0829715	0.146956	0.572346	0.95688
AS	hFOB_Diff	hFOB_Diff	Promoter OCRs	metabolic	Hi-C	Bulk ATAC-seq	0.00710447	-0.00597836	0.15111	-0.841492	21.2697	0.929057	-2.71391e-07	4.45688e-06	-0.0608926	-0.0194608	0.319591	0.951445	0.996338
AS	hFOB_Perm	hFOB_Perm	cREs	metabolic	Hi-C	Bulk ATAC-seq	0.00483403	-0.112318	0.102388	-23.235	21.1807	0.214809	-5.50046e-06	3.27081e-06	-1.68168	-0.275554	0.163856	0.0926307	0.767485
AS	hFOB_Perm	hFOB_Perm	cREs ±500bps	metabolic	Hi-C	Bulk ATAC-seq	0.0119717	-0.290632	0.169327	-24.2765	14.1439	0.0384635	-4.99029e-06	1.93458e-06	-2.57953	-0.534231	0.207104	0.00989357	0.527445
AS	hFOB_Perm	hFOB_Perm	Promoter OCRs	metabolic	Hi-C	Bulk ATAC-seq	0.00487248	-0.0202186	0.105833	-4.14956	21.7206	0.813657	-3.89331e-07	4.52387e-06	-0.0860614	-0.0211183	0.245387	0.931418	0.9905
AS	hFOB_Perm	hFOB_Perm	not_cREProm_OCRs	metabolic	Hi-C	Bulk ATAC-seq	0.00438205	-0.0634147	0.101014	-14.4715	23.0518	0.469322	-4.83073e-06	3.56832e-06	-1.35378	-0.158852	0.117339	0.175806	0.860694
AS	hFOB_Perm	hFOB_Perm	Total OCRs	metabolic	Hi-C	Bulk ATAC-seq	0.010438	-0.166584	0.137704	-15.9593	13.1926	0.196174	-4.30731e-06	2.46593e-06	-1.74673	-0.323435	0.185166	0.0806847	0.767485
AS	HMC3	Microglia	cREs	neural	Capture-C	Bulk ATAC-seq	0.00574603	-0.206612	0.109608	-35.9573	19.0754	0.0233723	-7.68293e-06	2.78201e-06	-2.76164	-0.478309	0.173197	0.00575114	0.527445
AS	HMC3	Microglia	not_cREProm_OCRs	neural	Capture-C	Bulk ATAC-seq	0.00488943	0.051748	0.20632	10.5836	42.1972	0.810692	-7.07956e-07	6.3566e-06	-0.111373	-0.02498	0.224291	0.91132	0.9905
AS	HMC3	Microglia	cREs ±500bps	neural	Capture-C	Bulk ATAC-seq	0.0131635	-0.180674	0.140156	-13.7254	10.6474	0.146415	-2.90259e-06	1.46044e-06	-1.98747	-0.365991	0.184149	0.0468704	0.711466
AS	HMC3	Microglia	Total OCRs	neural	Capture-C	Bulk ATAC-seq	0.0112651	-0.187602	0.239188	-16.6534	21.2327	0.373046	-4.48542e-06	3.44515e-06	-1.30195	-0.373554	0.286919	0.192934	0.872795
AS	HMC3	Microglia	Promoter OCRs	neural	Capture-C	Bulk ATAC-seq	0.00511173	-0.136526	0.10884	-26.7083	21.2923	0.201829	-5.04924e-06	3.79069e-06	-1.33201	-0.287636	0.215941	0.182857	0.863801
AS	HMC3_activated	Microglia_act	cREs	neural	Capture-C	Bulk ATAC-seq	0.00563035	-0.114501	0.139619	-20.3364	24.7975	0.377145	-4.62374e-06	4.22268e-06	-1.09498	-0.294972	0.269387	0.273527	0.885328
AS	HMC3_activated	Microglia_act	Total OCRs	neural	Capture-C	Bulk ATAC-seq	0.0126628	-0.0502205	0.221737	-3.96599	17.5109	0.770238	-2.15928e-06	3.19753e-06	-0.675296	-0.19834	0.293708	0.499488	0.93124
AS	HMC3_activated	Microglia_act	Promoter OCRs	neural	Capture-C	Bulk ATAC-seq	0.00554825	-0.180629	0.107885	-32.556	19.4449	0.117446	-6.3556e-06	4.56407e-06	-1.39253	-0.389506	0.279711	0.163762	0.840609
AS	HMC3_activated	Microglia_act	not_cREProm_OCRs	neural	Capture-C	Bulk ATAC-seq	0.00591661	0.140061	0.196537	23.6725	33.2178	0.467648	1.60547e-06	5.01294e-06	0.320264	0.0668901	0.208859	0.748768	0.95688
AS	HMC3_activated	Microglia_act	cREs ±500bps	neural	Capture-C	Bulk ATAC-seq	0.0120421	-0.0407865	0.167514	-3.38699	13.9107	0.750919	-7.45546e-07	2.24067e-06	-0.332734	-0.0921112	0.276831	0.739335	0.95688
AS	hMSC	hMSC	cREs	other	Capture-C	Bulk ATAC-seq	0.00732995	-0.0987955	0.121432	-13.4783	16.5665	0.400358	-3.6859e-06	3.42691e-06	-1.07558	-0.263341	0.244837	0.282117	0.885328
AS	hMSC	hMSC	Total OCRs	other	Capture-C	Bulk ATAC-seq	0.018181	-0.493504	0.251763	-27.144	13.8476	0.0371407	-6.50301e-06	2.99532e-06	-2.17106	-0.783295	0.36079	0.0299268	0.711349
AS	hMSC	hMSC	not_cREProm_OCRs	other	Capture-C	Bulk ATAC-seq	0.00898472	-0.304977	0.178275	-33.944	19.842	0.0348189	-7.36708e-06	2.95467e-06	-2.49336	-0.413409	0.165804	0.0126539	0.527445
AS	hMSC	hMSC	Promoter OCRs	other	Capture-C	Bulk ATAC-seq	0.00756366	-0.11836	0.126562	-15.6486	16.733	0.358331	-3.4652e-06	4.40092e-06	-0.78738	-0.265526	0.337227	0.431059	0.891344
AS	hMSC	hMSC	cREs ±500bps	other	Capture-C	Bulk ATAC-seq	0.0151868	-0.226886	0.153569	-14.9397	10.112	0.112075	-3.36057e-06	1.92474e-06	-1.74599	-0.4566	0.261513	0.0808126	0.767485
AS	hMSC_Adipocyte	Adipo_hMSC	cREs	metabolic	Capture-C	Bulk ATAC-seq	0.00780358	-0.0999779	0.146224	-12.8118	18.7381	0.483512	-3.74665e-06	3.71439e-06	-1.00869	-0.269727	0.267404	0.313125	0.885328
AS	hMSC_Adipocyte	Adipo_hMSC	not_cREProm_OCRs	metabolic	Capture-C	Bulk ATAC-seq	0.00797148	-0.154199	0.133377	-19.3439	16.7317	0.184296	-5.19259e-06	2.61931e-06	-1.98243	-0.265642	0.133998	0.0474311	0.711466
AS	hMSC_Adipocyte	Adipo_hMSC	Promoter OCRs	metabolic	Capture-C	Bulk ATAC-seq	0.00685296	-0.0856446	0.118459	-12.4975	17.2858	0.454577	-2.6973e-06	4.42245e-06	-0.60991	-0.190485	0.312316	0.541921	0.95338
AS	hMSC_Adipocyte	Adipo_hMSC	Total OCRs	metabolic	Capture-C	Bulk ATAC-seq	0.0170626	-0.234978	0.235596	-13.7715	13.8077	0.288359	-4.1617e-06	2.99197e-06	-1.39096	-0.467344	0.335988	0.164239	0.840609
AS	hMSC_Adipocyte	Adipo_hMSC	cREs ±500bps	metabolic	Capture-C	Bulk ATAC-seq	0.0175814	-0.0302179	0.225053	-1.71874	12.8006	0.836527	-7.1528e-07	2.5676e-06	-0.278579	-0.104793	0.376169	0.780568	0.95688
AS	hMSC_BMP2	Osteo_hMSC	cREs	metabolic	Capture-C	Bulk ATAC-seq	0.00828964	-0.110379	0.139279	-13.3154	16.8016	0.418683	-3.7465e-06	3.38679e-06	-1.10621	-0.287426	0.25983	0.268636	0.885328
AS	hMSC_BMP2	Osteo_hMSC	Promoter OCRs	metabolic	Capture-C	Bulk ATAC-seq	0.00778478	-0.126732	0.134813	-16.2794	17.3175	0.341681	-3.65437e-06	4.59976e-06	-0.79447	-0.281747	0.354635	0.426922	0.891344
AS	hMSC_BMP2	Osteo_hMSC	not_cREProm_OCRs	metabolic	Capture-C	Bulk ATAC-seq	0.0115821	-0.268764	0.243845	-23.2052	21.0537	0.080135	-5.82258e-06	2.3154e-06	-2.51472	-0.386123	0.153545	0.0119127	0.527445
AS	hMSC_BMP2	Osteo_hMSC	Total OCRs	metabolic	Capture-C	Bulk ATAC-seq	0.0216559	-0.424239	0.312338	-19.59	14.4227	0.0720638	-5.32394e-06	2.62358e-06	-2.02926	-0.701347	0.345616	0.0424313	0.711349
AS	hMSC_BMP2	Osteo_hMSC	cREs ±500bps	metabolic	Capture-C	Bulk ATAC-seq	0.0183294	-0.0948613	0.175225	-5.17536	9.55975	0.53507	-1.36873e-06	1.89461e-06	-0.722432	-0.209487	0.289974	0.470029	0.912314
AS	hTM	hTM	cREs	other	Capture-C	Bulk ATAC-seq	0.00744295	-0.100762	0.172907	-13.5379	23.231	0.557654	-3.47719e-06	4.22086e-06	-0.823811	-0.264635	0.321233	0.410047	0.885328
AS	hTM	hTM	not_cREProm_OCRs	other	Capture-C	Bulk ATAC-seq	0.0118435	-0.244395	0.185536	-20.6354	15.6657	0.143976	-5.33555e-06	2.35393e-06	-2.26666	-0.393665	0.173677	0.0234112	0.711349
AS	hTM	hTM	Promoter OCRs	other	Capture-C	Bulk ATAC-seq	0.00603448	-0.049126	0.137415	-8.14089	22.7716	0.692393	-1.4504e-06	4.68943e-06	-0.309292	-0.0983417	0.317957	0.757099	0.95688
AS	hTM	hTM	cREs ±500bps	other	Capture-C	Bulk ATAC-seq	0.0177129	-0.177841	0.215247	-10.0402	12.152	0.399682	-2.07597e-06	2.41475e-06	-0.859705	-0.337138	0.392156	0.389952	0.885328
AS	hTM	hTM	Total OCRs	other	Capture-C	Bulk ATAC-seq	0.0202976	-0.256852	0.230009	-12.6543	11.3318	0.272062	-3.88424e-06	2.40233e-06	-1.61686	-0.523425	0.323728	0.105908	0.767485
AS	Human_Hepatocytes	Hepatocytes	cREs	metabolic	Hi-C	Bulk ATAC-seq	0.0100334	-0.135039	0.157292	-13.459	15.6768	0.348815	-3.9348e-06	2.9225e-06	-1.34638	-0.343333	0.255003	0.178179	0.860694
AS	Human_Hepatocytes	Hepatocytes	Total OCRs	metabolic	Hi-C	Bulk ATAC-seq	0.0147524	-0.221501	0.230682	-15.0146	15.6369	0.28465	-4.42768e-06	3.05571e-06	-1.44899	-0.462671	0.319307	0.147341	0.840609
AS	Human_Hepatocytes	Hepatocytes	not_cREProm_OCRs	metabolic	Hi-C	Bulk ATAC-seq	0.00488826	0.029807	0.133745	6.09767	27.3604	0.852446	-1.23971e-06	4.72092e-06	-0.262599	-0.0451091	0.171779	0.79286	0.95688
AS	Human_Hepatocytes	Hepatocytes	Promoter OCRs	metabolic	Hi-C	Bulk ATAC-seq	0.00614613	-0.0730637	0.127304	-11.8878	20.7129	0.546932	-2.27983e-06	4.15885e-06	-0.548186	-0.147846	0.2697	0.583564	0.95688
AS	Human_Hepatocytes	Hepatocytes	cREs ±500bps	metabolic	Hi-C	Bulk ATAC-seq	0.0266723	-0.0449062	0.190639	-1.68363	7.14748	0.703104	-4.38426e-07	1.2943e-06	-0.338735	-0.0913933	0.269808	0.73481	0.95688
AS	iPSC_Hepatocytes	Hepato_iPSC	cREs	metabolic	Capture-C	Bulk ATAC-seq	0.00584224	-0.0840748	0.109867	-14.3909	18.8056	0.446215	-3.55056e-06	4.19354e-06	-0.846673	-0.214766	0.253659	0.397177	0.885328
AS	iPSC_Hepatocytes	Hepato_iPSC	Promoter OCRs	metabolic	Capture-C	Bulk ATAC-seq	0.00686791	-0.0257798	0.112371	-3.75366	16.3617	0.774444	-9.12693e-07	3.78218e-06	-0.241314	-0.0619189	0.256591	0.809312	0.95688
AS	iPSC_Hepatocytes	Hepato_iPSC	cREs ±500bps	metabolic	Capture-C	Bulk ATAC-seq	0.0123864	-0.150345	0.148803	-12.1378	12.0134	0.324636	-2.53203e-06	2.83345e-06	-0.893621	-0.293171	0.328071	0.371525	0.885328
AS	iPSC_Hepatocytes	Hepato_iPSC	Total OCRs	metabolic	Capture-C	Bulk ATAC-seq	0.0173269	0.147954	0.235808	8.53898	13.6094	0.546467	2.09149e-07	2.13074e-06	0.0981581	0.0212805	0.216798	0.921807	0.9905
AS	iPSC_Hepatocytes	Hepato_iPSC	not_cREProm_OCRs	metabolic	Capture-C	Bulk ATAC-seq	0.00951292	0.264286	0.265563	27.7818	27.9161	0.308501	2.78071e-06	4.11942e-06	0.675026	0.153604	0.227554	0.499659	0.93124
AS	iPSC_Neurons	Neurons_iPSC	cREs	neural	Capture-C	Bulk ATAC-seq	0.00740164	-0.33597	0.162453	-45.3913	21.9482	0.00769959	-9.60558e-06	3.73255e-06	-2.57346	-0.678901	0.263808	0.0100687	0.527445
AS	iPSC_Neurons	Neurons_iPSC	cREs ±500bps	neural	Capture-C	Bulk ATAC-seq	0.0141329	-0.338881	0.165768	-23.9782	11.7292	0.0103331	-5.09549e-06	2.05049e-06	-2.48501	-0.627703	0.252596	0.0129548	0.527445
AS	iPSC_Neurons	Neurons_iPSC	Promoter OCRs	neural	Capture-C	Bulk ATAC-seq	0.00832993	-0.285452	0.178323	-34.2682	21.4075	0.101364	-7.40512e-06	4.98453e-06	-1.48562	-0.564815	0.380188	0.137379	0.833045
AS	iPSC_Neurons	Neurons_iPSC	not_cREProm_OCRs	neural	Capture-C	Bulk ATAC-seq	0.0154718	-0.0087157	0.334061	-0.563327	21.5915	0.93878	-1.59619e-06	3.12413e-06	-0.510923	-0.115744	0.226539	0.609405	0.95688
AS	iPSC_Neurons	Neurons_iPSC	Total OCRs	neural	Capture-C	Bulk ATAC-seq	0.025359	-0.366979	0.385341	-14.4714	15.1954	0.268166	-4.00853e-06	2.61063e-06	-1.53547	-0.496804	0.323553	0.124669	0.807518
AS	iPSC_NPC	NPC_iPSC	cREs	neural	Capture-C	Bulk ATAC-seq	0.0111647	-0.189027	0.177479	-16.9308	15.8965	0.165603	-4.49452e-06	2.96314e-06	-1.51681	-0.398187	0.262516	0.129314	0.818991
AS	iPSC_NPC	NPC_iPSC	Total OCRs	neural	Capture-C	Bulk ATAC-seq	0.0255111	0.0621149	0.34671	2.43482	13.5906	0.914547	-6.45532e-07	2.44613e-06	-0.2639	-0.0815313	0.308948	0.791857	0.95688
AS	iPSC_NPC	NPC_iPSC	not_cREProm_OCRs	neural	Capture-C	Bulk ATAC-seq	0.013966	0.240836	0.321107	17.2444	22.9921	0.448835	1.76139e-06	3.35267e-06	0.525371	0.137516	0.261751	0.599325	0.95688
AS	iPSC_NPC	NPC_iPSC	Promoter OCRs	neural	Capture-C	Bulk ATAC-seq	0.00791104	-0.0932945	0.194695	-11.793	24.6106	0.561364	-2.64907e-06	4.80002e-06	-0.551887	-0.197304	0.357507	0.581026	0.95688
AS	iPSC_NPC	NPC_iPSC	cREs ±500bps	neural	Capture-C	Bulk ATAC-seq	0.0230306	-0.192676	0.242937	-8.36605	10.5484	0.247827	-1.95459e-06	2.0039e-06	-0.975395	-0.325079	0.33328	0.329364	0.885328
AS	klaus_pancreas_cells_Acinar	Panc_Acinar(sc)	cREs	metabolic	Hi-C	Single-cell ATAC-seq	0.00262856	-0.0122461	0.0863127	-4.65886	32.8365	0.861881	-2.23611e-06	5.51062e-06	-0.405781	-0.0819409	0.201934	0.684903	0.95688
AS	klaus_pancreas_cells_Acinar	Panc_Acinar(sc)	Promoter OCRs	metabolic	Hi-C	Single-cell ATAC-seq	0.00463306	0.0170648	0.114056	3.68328	24.6179	0.905914	1.08763e-06	4.77133e-06	0.22795	0.0575827	0.252611	0.819685	0.95688
AS	klaus_pancreas_cells_Acinar	Panc_Acinar(sc)	Total OCRs	metabolic	Hi-C	Single-cell ATAC-seq	0.0107181	0.166649	0.21321	15.5485	19.8925	0.44997	1.37804e-06	3.51744e-06	0.391774	0.11539	0.294532	0.695225	0.95688
AS	klaus_pancreas_cells_Acinar	Panc_Acinar(sc)	cREs ±500bps	metabolic	Hi-C	Single-cell ATAC-seq	0.00786923	-0.145593	0.0973412	-18.5016	12.3699	0.118866	-3.67654e-06	2.07455e-06	-1.77221	-0.348038	0.196387	0.0763601	0.767485
AS	klaus_pancreas_cells_Acinar	Panc_Acinar(sc)	not_cREProm_OCRs	metabolic	Hi-C	Single-cell ATAC-seq	0.00525595	0.148926	0.196626	28.3348	37.4101	0.471357	2.08873e-06	5.69538e-06	0.366741	0.0804963	0.21949	0.713812	0.95688
AS	klaus_pancreas_cells_Alpha	Panc_Alpha(sc)	cREs	metabolic	Hi-C	Single-cell ATAC-seq	0.0101649	-0.113327	0.14803	-11.1489	14.5629	0.337227	-3.46938e-06	2.20605e-06	-1.57267	-0.348194	0.221404	0.115796	0.767485
AS	klaus_pancreas_cells_Alpha	Panc_Alpha(sc)	Total OCRs	metabolic	Hi-C	Single-cell ATAC-seq	0.0317474	-0.157661	0.247236	-4.96612	7.78759	0.410801	-2.34853e-06	1.64058e-06	-1.43153	-0.446313	0.311775	0.15228	0.840609
AS	klaus_pancreas_cells_Alpha	Panc_Alpha(sc)	not_cREProm_OCRs	metabolic	Hi-C	Single-cell ATAC-seq	0.0176033	0.00563419	0.184002	0.320065	10.4527	0.946101	-1.44829e-06	1.71097e-06	-0.846477	-0.151601	0.179096	0.397286	0.885328
AS	klaus_pancreas_cells_Alpha	Panc_Alpha(sc)	Promoter OCRs	metabolic	Hi-C	Single-cell ATAC-seq	0.00989774	-0.0906022	0.185036	-9.15384	18.6947	0.575348	-2.4028e-06	4.42107e-06	-0.543488	-0.227211	0.418061	0.586794	0.95688
AS	klaus_pancreas_cells_Alpha	Panc_Alpha(sc)	cREs ±500bps	metabolic	Hi-C	Single-cell ATAC-seq	0.0236884	-0.0499892	0.177002	-2.11028	7.47208	0.656769	-8.44591e-07	1.21934e-06	-0.692662	-0.190387	0.274863	0.488522	0.93124
AS	klaus_pancreas_cells_Beta	Panc_Beta(sc)	cREs	metabolic	Hi-C	Single-cell ATAC-seq	0.0149692	-0.0780837	0.202887	-5.2163	13.5537	0.624104	-2.39074e-06	2.65586e-06	-0.900175	-0.301127	0.33452	0.368027	0.885328
AS	klaus_pancreas_cells_Beta	Panc_Beta(sc)	cREs ±500bps	metabolic	Hi-C	Single-cell ATAC-seq	0.035249	0.117419	0.220888	3.33113	6.26649	0.705565	2.63439e-07	1.27305e-06	0.206935	0.0735854	0.355596	0.83606	0.95688
AS	klaus_pancreas_cells_Beta	Panc_Beta(sc)	Total OCRs	metabolic	Hi-C	Single-cell ATAC-seq	0.0317031	-0.0975575	0.332881	-3.07723	10.5	0.683621	-2.00307e-06	2.23043e-06	-0.898067	-0.375073	0.417645	0.36915	0.885328
AS	klaus_pancreas_cells_Beta	Panc_Beta(sc)	not_cREProm_OCRs	metabolic	Hi-C	Single-cell ATAC-seq	0.0148172	0.0499747	0.249235	3.37274	16.8206	0.881511	-8.74886e-07	2.58279e-06	-0.338736	-0.0782347	0.23096	0.734808	0.95688
AS	klaus_pancreas_cells_Beta	Panc_Beta(sc)	Promoter OCRs	metabolic	Hi-C	Single-cell ATAC-seq	0.0101081	-0.0343066	0.225517	-3.39397	22.3105	0.840154	-1.18322e-06	5.18091e-06	-0.228381	-0.113515	0.497042	0.81935	0.95688
AS	ME_EUR	Melano_EUR	cREs	other	Capture-C	Bulk ATAC-seq	0.00551887	-0.16447	0.104642	-29.8013	18.9608	0.0579213	-6.47936e-06	3.18913e-06	-2.0317	-0.401486	0.197611	0.0421837	0.711349
AS	ME_EUR	Melano_EUR	Promoter OCRs	other	Capture-C	Bulk ATAC-seq	0.00693557	-0.0290766	0.139436	-4.19239	20.1044	0.795528	-9.84321e-07	4.78669e-06	-0.205637	-0.0704492	0.34259	0.837075	0.95688
AS	ME_EUR	Melano_EUR	cREs ±500bps	other	Capture-C	Bulk ATAC-seq	0.0117441	-0.265169	0.134168	-22.579	11.4243	0.0223937	-4.67586e-06	2.05581e-06	-2.27446	-0.565656	0.248699	0.0229383	0.711349
AS	ME_EUR	Melano_EUR	Total OCRs	other	Capture-C	Bulk ATAC-seq	0.0176118	-0.0308792	0.199979	-1.75332	11.3548	0.803924	-1.54415e-06	2.28316e-06	-0.676324	-0.17276	0.25544	0.498835	0.93124
AS	ME_EUR	Melano_EUR	not_cREProm_OCRs	other	Capture-C	Bulk ATAC-seq	0.00962843	0.0715158	0.210397	7.42757	21.8516	0.759234	-4.2959e-07	3.21491e-06	-0.133624	-0.0242114	0.18119	0.8937	0.989972
AS	ME_YRI	Melano_YRI	cREs	other	Capture-C	Bulk ATAC-seq	0.00671999	-0.157625	0.112515	-23.4561	16.7434	0.120557	-5.28403e-06	2.5559e-06	-2.06738	-0.363287	0.175723	0.0386981	0.711349
AS	ME_YRI	Melano_YRI	Promoter OCRs	other	Capture-C	Bulk ATAC-seq	0.00642181	-0.0359132	0.122307	-5.59238	19.0456	0.732565	-1.04899e-06	4.03083e-06	-0.260243	-0.0710088	0.272856	0.794677	0.95688
AS	ME_YRI	Melano_YRI	Total OCRs	other	Capture-C	Bulk ATAC-seq	0.0187258	0.0285845	0.234387	1.52647	12.5168	0.966543	-8.64738e-07	2.14133e-06	-0.403833	-0.099635	0.246723	0.686336	0.95688
AS	ME_YRI	Melano_YRI	not_cREProm_OCRs	other	Capture-C	Bulk ATAC-seq	0.0106848	0.0925479	0.211597	8.66162	19.8035	0.690477	-8.21234e-08	2.89069e-06	-0.0284096	-0.00516074	0.181655	0.977335	0.996338
AS	ME_YRI	Melano_YRI	cREs ±500bps	other	Capture-C	Bulk ATAC-seq	0.0154804	-0.313965	0.157064	-20.2815	10.146	0.022759	-4.24582e-06	1.56068e-06	-2.72049	-0.607513	0.22331	0.00651852	0.527445
AS	MiaPaCa	MiaPaCa	cREs	metabolic	Capture-C	Bulk ATAC-seq	0.00655293	-0.00905759	0.10908	-1.38222	16.6459	0.887668	-8.26993e-07	2.96751e-06	-0.278683	-0.0604871	0.217047	0.780488	0.95688
AS	MiaPaCa	MiaPaCa	Promoter OCRs	metabolic	Capture-C	Bulk ATAC-seq	0.00644246	-0.0442231	0.104705	-6.86432	16.2523	0.641952	-1.33685e-06	3.79142e-06	-0.352598	-0.0941941	0.267143	0.72439	0.95688
AS	MiaPaCa	MiaPaCa	not_cREProm_OCRs	metabolic	Capture-C	Bulk ATAC-seq	0.00369822	-0.00704932	0.151459	-1.90614	40.9547	0.940092	-1.79972e-06	5.79967e-06	-0.310314	-0.0681503	0.219617	0.756322	0.95688
AS	MiaPaCa	MiaPaCa	Total OCRs	metabolic	Capture-C	Bulk ATAC-seq	0.0113396	-0.000529603	0.15282	-0.0467038	13.4766	0.93662	-7.9526e-07	2.48479e-06	-0.320052	-0.0782837	0.244597	0.748929	0.95688
AS	MiaPaCa	MiaPaCa	cREs ±500bps	metabolic	Capture-C	Bulk ATAC-seq	0.0128609	-0.0129086	0.163957	-1.00371	12.7485	0.873882	-1.71891e-07	1.82558e-06	-0.0941566	-0.022968	0.243934	0.924985	0.9905
AS	Monocyte	Monocytes	cREs	immune	Capture-C	Bulk ATAC-seq	0.00458437	0.299494	0.266503	65.3295	58.1329	0.253195	1.14214e-05	9.94863e-06	1.14803	0.610561	0.531832	0.250954	0.885328
AS	Monocyte	Monocytes	cREs ±500bps	immune	Capture-C	Bulk ATAC-seq	0.0106865	0.179479	0.209687	16.7949	19.6217	0.412225	3.24192e-06	3.78484e-06	0.856552	0.367506	0.429052	0.391692	0.885328
AS	Monocyte	Monocytes	not_cREProm_OCRs	immune	Capture-C	Bulk ATAC-seq	0.00505985	0.195645	0.239917	38.6663	47.4158	0.4155	2.75116e-06	7.76435e-06	0.354332	0.108048	0.304935	0.72309	0.95688
AS	Monocyte	Monocytes	Promoter OCRs	immune	Capture-C	Bulk ATAC-seq	0.00531404	0.0249115	0.114586	4.68787	21.5629	0.859623	1.06079e-06	3.73716e-06	0.28385	0.0633662	0.223239	0.776525	0.95688
AS	Monocyte	Monocytes	Total OCRs	immune	Capture-C	Bulk ATAC-seq	0.0113554	0.474514	0.345709	41.7876	30.4444	0.171239	5.89025e-06	5.10585e-06	1.15363	0.531193	0.460455	0.248654	0.885328
AS	NaiveB	NaiveB	cREs	immune	Capture-C	Bulk ATAC-seq	0.00672066	-0.0722159	0.110297	-10.7454	16.4117	0.508805	-3.2737e-06	3.88611e-06	-0.84241	-0.236604	0.280865	0.399559	0.885328
AS	NaiveB	NaiveB	Total OCRs	immune	Capture-C	Bulk ATAC-seq	0.0134729	-0.031533	0.160591	-2.34048	11.9195	0.773224	-2.28331e-06	2.76537e-06	-0.825681	-0.239978	0.290642	0.408985	0.885328
AS	NaiveB	NaiveB	Promoter OCRs	immune	Capture-C	Bulk ATAC-seq	0.00595808	-0.193081	0.140315	-32.4066	23.5504	0.183179	-6.66102e-06	5.50667e-06	-1.20963	-0.451701	0.373422	0.226422	0.885328
AS	NaiveB	NaiveB	cREs ±500bps	immune	Capture-C	Bulk ATAC-seq	0.0147005	0.0148182	0.109584	1.00801	7.45443	0.999131	9.05068e-08	1.65672e-06	0.0546302	0.0131498	0.240706	0.956433	0.996338
AS	NaiveB	NaiveB	not_cREProm_OCRs	immune	Capture-C	Bulk ATAC-seq	0.00559577	0.125361	0.153814	22.4028	27.4875	0.382752	1.08852e-06	3.89591e-06	0.279402	0.0494999	0.177164	0.779937	0.95688
AS	NaiveT	NaiveT	cREs	immune	Capture-C	Bulk ATAC-seq	0.00711756	0.02023	0.141646	2.84226	19.9008	0.924498	-4.1888e-07	3.70866e-06	-0.112946	-0.0336923	0.298303	0.910073	0.9905
AS	NaiveT	NaiveT	Total OCRs	immune	Capture-C	Bulk ATAC-seq	0.0136507	0.0520688	0.220633	3.81437	16.1628	0.855167	-9.99817e-07	3.46007e-06	-0.288959	-0.112412	0.389025	0.772613	0.95688
AS	NaiveT	NaiveT	cREs ±500bps	immune	Capture-C	Bulk ATAC-seq	0.0148978	-0.015	0.168957	-1.00686	11.3411	0.857806	-3.92785e-07	1.9194e-06	-0.20464	-0.0602769	0.294552	0.837854	0.95688
AS	NaiveT	NaiveT	Promoter OCRs	immune	Capture-C	Bulk ATAC-seq	0.00643356	-0.187217	0.141996	-29.1001	22.0711	0.136817	-6.06287e-06	4.36843e-06	-1.38788	-0.445224	0.320793	0.165172	0.840609
AS	NaiveT	NaiveT	not_cREProm_OCRs	immune	Capture-C	Bulk ATAC-seq	0.00529842	0.0581675	0.111075	10.9783	20.9638	0.606445	-8.72155e-07	3.73953e-06	-0.233225	-0.0378685	0.162369	0.815586	0.95688
AS	NCIH716	NCIH716	cREs	other	Capture-C	Bulk ATAC-seq	0.00365272	-0.0517804	0.0560075	-14.1759	15.3331	0.34498	-2.57985e-06	2.63766e-06	-0.978082	-0.121615	0.124341	0.328034	0.885328
AS	NCIH716	NCIH716	Total OCRs	other	Capture-C	Bulk ATAC-seq	0.00736219	-0.142754	0.103969	-19.3901	14.122	0.141348	-3.84696e-06	2.41517e-06	-1.59283	-0.253999	0.159463	0.111198	0.767485
AS	NCIH716	NCIH716	cREs ±500bps	other	Capture-C	Bulk ATAC-seq	0.00756114	-0.0993644	0.0862072	-13.1414	11.4013	0.229558	-2.23069e-06	2.00245e-06	-1.11398	-0.201667	0.181033	0.265288	0.885328
AS	NCIH716	NCIH716	not_cREProm_OCRs	other	Capture-C	Bulk ATAC-seq	0.00270982	-0.136356	0.0939663	-50.3193	34.6762	0.0713152	-9.47917e-06	4.60784e-06	-2.05718	-0.268343	0.130442	0.0396685	0.711349
AS	NCIH716	NCIH716	Promoter OCRs	other	Capture-C	Bulk ATAC-seq	0.00400765	-0.112283	0.0988816	-28.0173	24.6732	0.25388	-4.63156e-06	5.3238e-06	-0.869972	-0.219344	0.252128	0.384315	0.885328
AS	NK	NK	cREs	immune	Hi-C	Bulk ATAC-seq	0.0122917	-0.00914843	0.141368	-0.744275	11.5011	0.879761	-1.92838e-06	2.6725e-06	-0.721565	-0.213854	0.296375	0.470562	0.912314
AS	NK	NK	Promoter OCRs	immune	Hi-C	Bulk ATAC-seq	0.00679924	-0.14472	0.131284	-21.2847	19.3087	0.239754	-4.62143e-06	4.24807e-06	-1.08789	-0.34105	0.313497	0.276644	0.885328
AS	NK	NK	cREs ±500bps	immune	Hi-C	Bulk ATAC-seq	0.0324208	0.0669585	0.232259	2.06529	7.16389	0.877704	4.51765e-09	1.30146e-06	0.00347122	0.00119308	0.343706	0.99723	0.99723
AS	NK	NK	not_cREProm_OCRs	immune	Hi-C	Bulk ATAC-seq	0.00356877	0.243315	0.164631	68.1789	46.1311	0.0538841	8.46506e-06	5.30692e-06	1.5951	0.249849	0.156635	0.11069	0.767485
AS	NK	NK	Total OCRs	immune	Hi-C	Bulk ATAC-seq	0.0177774	0.227608	0.226852	12.8032	12.7607	0.303509	7.33026e-07	2.42992e-06	0.301667	0.0910692	0.301886	0.762906	0.95688
AS	NTERA2	NTERA2	cREs	other	Capture-C	Bulk ATAC-seq	0.00672805	0.0841037	0.159838	12.5005	23.7569	0.618862	1.46478e-06	3.67203e-06	0.398903	0.0921289	0.230956	0.689965	0.95688
AS	NTERA2	NTERA2	cREs ±500bps	other	Capture-C	Bulk ATAC-seq	0.0148014	0.040999	0.175262	2.76993	11.8409	0.880321	4.13305e-07	1.9342e-06	0.213682	0.0523466	0.244974	0.830795	0.95688
AS	NTERA2	NTERA2	Total OCRs	other	Capture-C	Bulk ATAC-seq	0.0190356	0.255835	0.314413	13.4398	16.5171	0.420732	1.30172e-06	2.42525e-06	0.536738	0.140327	0.261443	0.591449	0.95688
AS	NTERA2	NTERA2	Promoter OCRs	other	Capture-C	Bulk ATAC-seq	0.00637665	-0.0791574	0.112243	-12.4136	17.6022	0.459206	-2.49899e-06	3.70438e-06	-0.674602	-0.154477	0.22899	0.499929	0.93124
AS	NTERA2	NTERA2	not_cREProm_OCRs	other	Capture-C	Bulk ATAC-seq	0.0112139	0.345215	0.333648	30.7846	29.7532	0.279507	3.64846e-06	4.16886e-06	0.875171	0.257197	0.293882	0.381481	0.885328
AS	Panc1	Panc1	cREs	metabolic	Capture-C	Bulk ATAC-seq	0.0045753	-0.0524083	0.0915317	-11.4546	20.0056	0.538583	-2.56711e-06	3.0334e-06	-0.846281	-0.150435	0.17776	0.397396	0.885328
AS	Panc1	Panc1	not_cREProm_OCRs	metabolic	Capture-C	Bulk ATAC-seq	0.00264468	-0.117594	0.100453	-44.4642	37.983	0.196942	-9.26145e-06	5.80736e-06	-1.59478	-0.253142	0.158732	0.110762	0.767485
AS	Panc1	Panc1	Promoter OCRs	metabolic	Capture-C	Bulk ATAC-seq	0.0045617	-0.141709	0.0907348	-31.065	19.8906	0.116916	-5.77401e-06	3.58345e-06	-1.6113	-0.316863	0.196651	0.107114	0.767485
AS	Panc1	Panc1	cREs ±500bps	metabolic	Capture-C	Bulk ATAC-seq	0.0102842	-0.151051	0.13014	-14.6876	12.6544	0.21219	-2.85943e-06	1.77619e-06	-1.60987	-0.334887	0.208021	0.107427	0.767485
AS	Panc1	Panc1	Total OCRs	metabolic	Capture-C	Bulk ATAC-seq	0.00805475	-0.210356	0.145998	-26.1158	18.1257	0.132144	-5.80596e-06	3.01678e-06	-1.92455	-0.459172	0.238586	0.0542851	0.767485
AS	PBMC_naiveTCD4_24hr	NaiveT_24h	cREs	immune	Hi-C	Bulk ATAC-seq	0.00883765	0.226043	0.166214	25.5773	18.8074	0.138832	2.92136e-06	3.32331e-06	0.879052	0.261033	0.296948	0.379373	0.885328
AS	PBMC_naiveTCD4_24hr	NaiveT_24h	cREs ±500bps	immune	Hi-C	Bulk ATAC-seq	0.0228879	0.392312	0.234734	17.1406	10.2558	0.0718931	2.63803e-06	1.62173e-06	1.62668	0.545283	0.335213	0.103806	0.767485
AS	PBMC_naiveTCD4_24hr	NaiveT_24h	not_cREProm_OCRs	immune	Hi-C	Bulk ATAC-seq	0.0139316	0.0838289	0.192612	6.01719	13.8255	0.704003	-4.23504e-07	2.0578e-06	-0.205804	-0.0525255	0.25522	0.836944	0.95688
AS	PBMC_naiveTCD4_24hr	NaiveT_24h	Total OCRs	immune	Hi-C	Bulk ATAC-seq	0.0304277	0.357238	0.229757	11.7405	7.5509	0.163073	9.09677e-07	1.5561e-06	0.584587	0.191142	0.326969	0.558825	0.95688
AS	PBMC_naiveTCD4_24hr	NaiveT_24h	Promoter OCRs	immune	Hi-C	Bulk ATAC-seq	0.00835294	-0.0381437	0.14557	-4.5665	17.4275	0.742785	-1.32925e-06	3.90605e-06	-0.340305	-0.109197	0.32088	0.733627	0.95688
AS	PBMC_naiveTCD4_8hr	NaiveT_8h	cREs	immune	Hi-C	Bulk ATAC-seq	0.0121418	0.343422	0.182822	28.2842	15.0572	0.0285142	3.75346e-06	2.58975e-06	1.44935	0.439183	0.303021	0.14724	0.840609
AS	PBMC_naiveTCD4_8hr	NaiveT_8h	not_cREProm_OCRs	immune	Hi-C	Bulk ATAC-seq	0.0147838	0.0461204	0.138142	3.11965	9.34414	0.81609	-6.23261e-07	1.34253e-06	-0.464245	-0.101541	0.218723	0.642472	0.95688
AS	PBMC_naiveTCD4_8hr	NaiveT_8h	cREs ±500bps	immune	Hi-C	Bulk ATAC-seq	0.03083	0.348017	0.197347	11.2883	6.40113	0.0680114	1.70686e-06	1.01432e-06	1.68277	0.471409	0.28014	0.0924206	0.767485
AS	PBMC_naiveTCD4_8hr	NaiveT_8h	Total OCRs	immune	Hi-C	Bulk ATAC-seq	0.0283935	0.340844	0.231874	12.0043	8.16644	0.167076	9.5078e-07	1.67919e-06	0.566212	0.202267	0.357228	0.571249	0.95688
AS	PBMC_naiveTCD4_8hr	NaiveT_8h	Promoter OCRs	immune	Hi-C	Bulk ATAC-seq	0.00840465	-0.137189	0.176803	-16.323	21.0364	0.369945	-3.77758e-06	4.6776e-06	-0.80759	-0.327842	0.405951	0.419327	0.891344
AS	PBMC_naiveTCD4_unstim	NaiveT_unsti	cREs	immune	Hi-C	Bulk ATAC-seq	0.0106912	0.258009	0.192817	24.1329	18.0351	0.178046	3.12914e-06	3.47174e-06	0.901318	0.318569	0.353448	0.367419	0.885328
AS	PBMC_naiveTCD4_unstim	NaiveT_unsti	not_cREProm_OCRs	immune	Hi-C	Bulk ATAC-seq	0.0131475	0.0602642	0.123741	4.5837	9.41173	0.709135	-3.48516e-07	1.33596e-06	-0.260873	-0.0562118	0.215476	0.794191	0.95688
AS	PBMC_naiveTCD4_unstim	NaiveT_unsti	cREs ±500bps	immune	Hi-C	Bulk ATAC-seq	0.0277847	0.236016	0.19987	8.49445	7.19352	0.274522	1.27433e-06	1.34675e-06	0.946226	0.312992	0.33078	0.344033	0.885328
AS	PBMC_naiveTCD4_unstim	NaiveT_unsti	Total OCRs	immune	Hi-C	Bulk ATAC-seq	0.0245328	0.299369	0.246945	12.2028	10.0659	0.257873	9.80285e-07	1.87716e-06	0.522218	0.192373	0.368377	0.601519	0.95688
AS	PBMC_naiveTCD4_unstim	NaiveT_unsti	Promoter OCRs	immune	Hi-C	Bulk ATAC-seq	0.00713788	-0.169717	0.132722	-23.777	18.5941	0.189653	-5.13997e-06	4.1019e-06	-1.25307	-0.393239	0.31382	0.21018	0.885328
AS	pDC	pDC	cREs	immune	Hi-C	Bulk ATAC-seq	0.019847	0.565262	0.316542	28.481	15.9491	0.0386441	3.72617e-06	2.09739e-06	1.77657	0.536932	0.302229	0.0756389	0.767485
AS	pDC	pDC	cREs ±500bps	immune	Hi-C	Bulk ATAC-seq	0.056182	0.45596	0.287467	8.11578	5.1167	0.115915	1.29966e-06	8.24397e-07	1.5765	0.482275	0.305915	0.11491	0.767485
AS	pDC	pDC	Total OCRs	immune	Hi-C	Bulk ATAC-seq	0.0242727	0.528419	0.329478	21.7701	13.574	0.0764196	2.42266e-06	1.96305e-06	1.23413	0.350293	0.283838	0.217155	0.885328
AS	pDC	pDC	not_cREProm_OCRs	immune	Hi-C	Bulk ATAC-seq	0.00722032	0.0179857	0.20629	2.49098	28.5708	0.956416	-1.3333e-06	4.13152e-06	-0.322714	-0.0676244	0.209549	0.746912	0.95688
AS	pDC	pDC	Promoter OCRs	immune	Hi-C	Bulk ATAC-seq	0.00773172	-0.088807	0.121263	-11.4861	15.6838	0.45102	-2.78884e-06	3.81699e-06	-0.730638	-0.217284	0.297389	0.465	0.912314
AS	PGF	PGF	cREs	immune	Capture-C	Bulk ATAC-seq	0.00506404	-0.0172833	0.0933691	-3.41294	18.4377	0.808145	-1.13999e-06	3.25804e-06	-0.349902	-0.0711046	0.203213	0.726412	0.95688
AS	PGF	PGF	not_cREProm_OCRs	immune	Capture-C	Bulk ATAC-seq	0.00954113	0.354566	0.272628	37.1619	28.574	0.135608	4.14548e-06	3.91648e-06	1.05847	0.25764	0.243407	0.289841	0.885328
AS	PGF	PGF	Total OCRs	immune	Capture-C	Bulk ATAC-seq	0.0169152	0.218318	0.294322	12.9066	17.3998	0.404024	1.04146e-06	3.03374e-06	0.343291	0.124245	0.361923	0.731379	0.95688
AS	PGF	PGF	cREs ±500bps	immune	Capture-C	Bulk ATAC-seq	0.0108416	0.0844704	0.138497	7.79129	12.7745	0.586782	1.86886e-06	2.22359e-06	0.840469	0.225048	0.267764	0.400646	0.885328
AS	PGF	PGF	Promoter OCRs	immune	Capture-C	Bulk ATAC-seq	0.00633434	-0.12388	0.10796	-19.5569	17.0437	0.271121	-3.82504e-06	3.9333e-06	-0.972476	-0.273786	0.281535	0.330814	0.885328
AS	PHSM_myotubes	Myotubes	cREs	metabolic	Hi-C	Bulk ATAC-seq	0.0335503	0.0160975	0.317341	0.479803	9.45868	0.952241	-1.55398e-06	1.90354e-06	-0.816368	-0.306965	0.376014	0.41429	0.887764
AS	PHSM_myotubes	Myotubes	not_cREProm_OCRs	metabolic	Hi-C	Bulk ATAC-seq	0.011872	0.172477	0.134048	14.528	11.2911	0.201165	1.16615e-06	1.60875e-06	0.724877	0.0847455	0.11691	0.468527	0.912314
AS	PHSM_myotubes	Myotubes	cREs ±500bps	metabolic	Hi-C	Bulk ATAC-seq	0.0907772	0.0591318	0.356298	0.651395	3.92497	0.925224	-3.13041e-07	7.85965e-07	-0.398289	-0.153863	0.38631	0.690417	0.95688
AS	PHSM_myotubes	Myotubes	Promoter OCRs	metabolic	Hi-C	Bulk ATAC-seq	0.0127214	0.124813	0.188543	9.81129	14.8209	0.558933	1.25076e-06	3.27618e-06	0.381776	0.137332	0.35972	0.702628	0.95688
AS	PHSM_myotubes	Myotubes	Total OCRs	metabolic	Hi-C	Bulk ATAC-seq	0.0539911	0.257108	0.382077	4.76204	7.07667	0.615645	-7.23364e-07	1.52452e-06	-0.474485	-0.190761	0.402037	0.635154	0.95688
AS	Seale_Adipocytes_Diff	Adipocytes	cREs	metabolic	Hi-C	Bulk ATAC-seq	0.011417	-0.0410338	0.170467	-3.59409	14.931	0.751215	-2.43808e-06	2.92734e-06	-0.832866	-0.235003	0.282162	0.40492	0.885328
AS	Seale_Adipocytes_Diff	Adipocytes	Total OCRs	metabolic	Hi-C	Bulk ATAC-seq	0.0440961	-0.0618549	0.305552	-1.40273	6.92924	0.725747	-2.25807e-06	1.75681e-06	-1.28533	-0.491845	0.382661	0.198677	0.884735
AS	Seale_Adipocytes_Diff	Adipocytes	Promoter OCRs	metabolic	Hi-C	Bulk ATAC-seq	0.0102253	-0.206847	0.236186	-20.229	23.0982	0.352554	-4.90367e-06	5.36464e-06	-0.914073	-0.448312	0.490456	0.360679	0.885328
AS	Seale_Adipocytes_Diff	Adipocytes	cREs ±500bps	metabolic	Hi-C	Bulk ATAC-seq	0.0313824	0.0650623	0.224247	2.07321	7.14562	0.878186	-7.88643e-08	1.39867e-06	-0.0563851	-0.0193973	0.344015	0.955035	0.996338
AS	Seale_Adipocytes_Diff	Adipocytes	not_cREProm_OCRs	metabolic	Hi-C	Bulk ATAC-seq	0.022557	0.393677	0.254692	17.4525	11.291	0.139962	1.41915e-06	1.57263e-06	0.902407	0.16626	0.184241	0.366841	0.885328
AS	Seale_Adipocytes_PreDiff	PreAdipocytes	cREs	metabolic	Hi-C	Bulk ATAC-seq	0.0123169	0.0654213	0.151107	5.31149	12.2682	0.723241	-9.49626e-07	2.34179e-06	-0.405512	-0.0927131	0.228632	0.685101	0.95688
AS	Seale_Adipocytes_PreDiff	PreAdipocytes	Promoter OCRs	metabolic	Hi-C	Bulk ATAC-seq	0.0095831	0.137719	0.1793	14.3711	18.7101	0.450503	2.28075e-06	3.72173e-06	0.612819	0.198837	0.324463	0.539996	0.95338
AS	Seale_Adipocytes_PreDiff	PreAdipocytes	cREs ±500bps	metabolic	Hi-C	Bulk ATAC-seq	0.0350949	0.105929	0.228814	3.01837	6.51988	0.755426	5.26463e-08	1.15211e-06	0.0456958	0.0132814	0.290649	0.963553	0.996338
AS	Seale_Adipocytes_PreDiff	PreAdipocytes	Total OCRs	metabolic	Hi-C	Bulk ATAC-seq	0.0373766	0.107097	0.302429	2.86535	8.09141	0.822955	-1.47549e-06	1.759e-06	-0.838824	-0.274756	0.327549	0.401568	0.885328
AS	Seale_Adipocytes_PreDiff	PreAdipocytes	not_cREProm_OCRs	metabolic	Hi-C	Bulk ATAC-seq	0.0160764	0.0309646	0.213814	1.92608	13.2999	0.941617	-1.43047e-06	1.98161e-06	-0.721873	-0.117978	0.163433	0.470372	0.912314
AS	SGBS_Diff	Adipo_SGBS	cREs	metabolic	Capture-C	Bulk ATAC-seq	0.008612	-0.0180963	0.183481	-2.10129	21.3052	0.886847	-1.3209e-06	4.08127e-06	-0.323649	-0.107184	0.331175	0.746204	0.95688
AS	SGBS_Diff	Adipo_SGBS	not_cREProm_OCRs	metabolic	Capture-C	Bulk ATAC-seq	0.0122546	-0.190196	0.169793	-15.5203	13.8554	0.18882	-4.03164e-06	2.34378e-06	-1.72014	-0.284599	0.165451	0.0854068	0.767485
AS	SGBS_Diff	Adipo_SGBS	Total OCRs	metabolic	Capture-C	Bulk ATAC-seq	0.0218295	-0.378577	0.2355	-17.3424	10.7882	0.114506	-4.4962e-06	2.4375e-06	-1.8446	-0.592176	0.321033	0.0650964	0.767485
AS	SGBS_Diff	Adipo_SGBS	Promoter OCRs	metabolic	Capture-C	Bulk ATAC-seq	0.00698006	-0.294412	0.131212	-42.179	18.7981	0.0241846	-8.62982e-06	4.24324e-06	-2.03378	-0.628029	0.308799	0.0419737	0.711349
AS	SGBS_Diff	Adipo_SGBS	cREs ±500bps	metabolic	Capture-C	Bulk ATAC-seq	0.0181165	-0.00576418	0.208973	-0.318173	11.535	0.910545	-2.84542e-07	2.25662e-06	-0.126092	-0.0447604	0.354982	0.899659	0.989972
AS	SGBS_Undiff	PreAdipo_SGBS	cREs	metabolic	Capture-C	Bulk ATAC-seq	0.00838215	0.104641	0.202382	12.4838	24.1444	0.622789	1.5107e-06	4.42726e-06	0.341226	0.127578	0.37388	0.732933	0.95688
AS	SGBS_Undiff	PreAdipo_SGBS	Total OCRs	metabolic	Capture-C	Bulk ATAC-seq	0.0245687	-0.0730732	0.247419	-2.97424	10.0705	0.682466	-2.02431e-06	2.12437e-06	-0.952902	-0.306967	0.32214	0.34064	0.885328
AS	SGBS_Undiff	PreAdipo_SGBS	not_cREProm_OCRs	metabolic	Capture-C	Bulk ATAC-seq	0.0143263	-0.228538	0.227832	-15.9524	15.9031	0.222263	-4.39433e-06	2.46614e-06	-1.78186	-0.370829	0.208113	0.0747714	0.767485
AS	SGBS_Undiff	PreAdipo_SGBS	cREs ±500bps	metabolic	Capture-C	Bulk ATAC-seq	0.0164641	0.0421183	0.22271	2.55819	13.527	0.907877	2.84796e-07	2.73805e-06	0.104014	0.04334	0.416674	0.917158	0.9905
AS	SGBS_Undiff	PreAdipo_SGBS	Promoter OCRs	metabolic	Capture-C	Bulk ATAC-seq	0.00806768	0.0636061	0.193762	7.88406	24.0171	0.75841	1.57761e-06	5.19539e-06	0.303657	0.129997	0.428104	0.761389	0.95688
AS	TFH	TFH	cREs	immune	Capture-C	Bulk ATAC-seq	0.0071995	-0.110059	0.095033	-15.287	13.2	0.238369	-4.07428e-06	2.92538e-06	-1.39273	-0.321793	0.231051	0.1637	0.840609
AS	TFH	TFH	cREs ±500bps	immune	Capture-C	Bulk ATAC-seq	0.0146547	-0.172584	0.118369	-11.7767	8.07718	0.118499	-2.7909e-06	1.51571e-06	-1.84131	-0.416269	0.226072	0.0655757	0.767485
AS	TFH	TFH	Promoter OCRs	immune	Capture-C	Bulk ATAC-seq	0.0064574	-0.168275	0.109963	-26.0592	17.0289	0.154451	-5.51102e-06	4.49185e-06	-1.22689	-0.399717	0.325796	0.219862	0.885328
AS	TFH	TFH	not_cREProm_OCRs	immune	Capture-C	Bulk ATAC-seq	0.00475881	0.235937	0.173464	49.5791	36.4512	0.0801306	5.52226e-06	4.75295e-06	1.16186	0.227518	0.195822	0.245292	0.885328
AS	TFH	TFH	Total OCRs	immune	Capture-C	Bulk ATAC-seq	0.0131927	0.0598545	0.190366	4.53695	14.4297	0.783067	-6.59165e-07	3.13339e-06	-0.210368	-0.0718143	0.341374	0.83338	0.95688
AS	Th1	Th1	cREs	immune	Capture-C	Bulk ATAC-seq	0.00640217	-0.0323605	0.129579	-5.05462	20.2399	0.764101	-2.02243e-06	3.73691e-06	-0.541204	-0.14756	0.272652	0.588367	0.95688
AS	Th1	Th1	not_cREProm_OCRs	immune	Capture-C	Bulk ATAC-seq	0.00777622	0.128292	0.156133	16.4979	20.0782	0.391694	1.51156e-07	3.58492e-06	0.0421646	0.00818594	0.194143	0.966368	0.996338
AS	Th1	Th1	Promoter OCRs	immune	Capture-C	Bulk ATAC-seq	0.0071367	-0.12539	0.11475	-17.5697	16.0789	0.281246	-3.96161e-06	3.9185e-06	-1.011	-0.301869	0.298585	0.312017	0.885328
AS	Th1	Th1	Total OCRs	immune	Capture-C	Bulk ATAC-seq	0.0164	0.111126	0.221669	6.77598	13.5164	0.652678	-5.32687e-07	3.10579e-06	-0.171514	-0.0649357	0.378602	0.863819	0.973077
AS	Th1	Th1	cREs ±500bps	immune	Capture-C	Bulk ATAC-seq	0.0134613	0.0292106	0.170138	2.16997	12.639	0.924364	2.23658e-07	2.1843e-06	0.102394	0.0315049	0.307684	0.918444	0.9905
AS	Th1_activated	Th1_act	cREs	immune	Capture-C	Bulk ATAC-seq	0.00645505	-0.0424501	0.129732	-6.57626	20.0978	0.705351	-2.30486e-06	3.72149e-06	-0.619337	-0.171688	0.277213	0.535695	0.95338
AS	Th1_activated	Th1_act	Total OCRs	immune	Capture-C	Bulk ATAC-seq	0.0161263	0.111797	0.22202	6.93257	13.7676	0.648119	-3.96327e-07	3.07391e-06	-0.128933	-0.048508	0.376228	0.897411	0.989972
AS	Th1_activated	Th1_act	cREs ±500bps	immune	Capture-C	Bulk ATAC-seq	0.0132968	0.00344362	0.170873	0.258981	12.8507	0.952354	-1.95481e-07	2.2393e-06	-0.0872956	-0.0274116	0.314008	0.930437	0.9905
AS	Th1_activated	Th1_act	not_cREProm_OCRs	immune	Capture-C	Bulk ATAC-seq	0.00743405	0.17005	0.167089	22.8745	22.4762	0.26078	1.30455e-06	3.67874e-06	0.35462	0.0689641	0.194473	0.722875	0.95688
AS	Th1_activated	Th1_act	Promoter OCRs	immune	Capture-C	Bulk ATAC-seq	0.00724399	-0.106235	0.124623	-14.6652	17.2036	0.385476	-3.36034e-06	3.53682e-06	-0.950102	-0.261474	0.275206	0.34206	0.885328
AS	Th17	Th17	cREs	immune	Capture-C	Bulk ATAC-seq	0.00569953	-0.0304511	0.103785	-5.34274	18.2094	0.729581	-1.87372e-06	3.53631e-06	-0.529852	-0.122183	0.230599	0.596214	0.95688
AS	Th17	Th17	not_cREProm_OCRs	immune	Capture-C	Bulk ATAC-seq	0.00672519	0.110754	0.181183	16.4685	26.941	0.535391	9.61833e-08	4.61016e-06	0.0208633	0.00467991	0.224313	0.983355	0.996338
AS	Th17	Th17	cREs ±500bps	immune	Capture-C	Bulk ATAC-seq	0.0122261	0.0478878	0.137633	3.91685	11.2573	0.791116	6.825e-07	2.09899e-06	0.325156	0.0878995	0.27033	0.745063	0.95688
AS	Th17	Th17	Total OCRs	immune	Capture-C	Bulk ATAC-seq	0.0142531	-0.107056	0.20501	-7.51107	14.3836	0.562583	-3.3316e-06	3.49683e-06	-0.952749	-0.359839	0.377685	0.340717	0.885328
AS	Th17	Th17	Promoter OCRs	immune	Capture-C	Bulk ATAC-seq	0.00631503	-0.236567	0.129853	-37.4609	20.5626	0.0722793	-7.88801e-06	4.77343e-06	-1.65248	-0.547325	0.331214	0.0984359	0.767485
AS	Th17_activated	Th17_act	cREs	immune	Capture-C	Bulk ATAC-seq	0.00548193	0.00169308	0.113051	0.308848	20.6225	0.972474	-6.13915e-07	3.77204e-06	-0.162754	-0.0391759	0.240706	0.870712	0.97698
AS	Th17_activated	Th17_act	cREs ±500bps	immune	Capture-C	Bulk ATAC-seq	0.0115359	0.0366504	0.141454	3.17708	12.2621	0.852965	6.14846e-07	2.02725e-06	0.303291	0.0751162	0.24767	0.761668	0.95688
AS	Th17_activated	Th17_act	not_cREProm_OCRs	immune	Capture-C	Bulk ATAC-seq	0.00561256	0.146665	0.178098	26.1316	31.7321	0.367554	1.66884e-06	5.15917e-06	0.32347	0.0701662	0.216918	0.74634	0.95688
AS	Th17_activated	Th17_act	Total OCRs	immune	Capture-C	Bulk ATAC-seq	0.0128629	-0.00205629	0.214286	-0.159862	16.6592	0.942079	-1.70106e-06	3.71818e-06	-0.457498	-0.17194	0.375827	0.647313	0.95688
AS	Th17_activated	Th17_act	Promoter OCRs	immune	Capture-C	Bulk ATAC-seq	0.0062017	-0.135082	0.102886	-21.7814	16.59	0.185316	-4.4492e-06	3.8577e-06	-1.15333	-0.306855	0.26606	0.248774	0.885328
AS	Th2	Th2	cREs	immune	Capture-C	Bulk ATAC-seq	0.00537096	-0.0268473	0.0983889	-4.9986	18.3187	0.749327	-1.55617e-06	3.65909e-06	-0.425288	-0.100983	0.237445	0.670627	0.95688
AS	Th2	Th2	Promoter OCRs	immune	Capture-C	Bulk ATAC-seq	0.005924	-0.131105	0.0994253	-22.1312	16.7835	0.21886	-4.44752e-06	3.91198e-06	-1.1369	-0.307835	0.270768	0.255582	0.885328
AS	Th2	Th2	cREs ±500bps	immune	Capture-C	Bulk ATAC-seq	0.010777	0.0936793	0.166618	8.69252	15.4605	0.602763	1.90875e-06	3.02536e-06	0.630916	0.225242	0.357008	0.528095	0.95338
AS	Th2	Th2	not_cREProm_OCRs	immune	Capture-C	Bulk ATAC-seq	0.00380987	0.19703	0.159978	51.7156	41.9905	0.136332	5.79335e-06	5.88923e-06	0.98372	0.199163	0.202459	0.325253	0.885328
AS	Th2	Th2	Total OCRs	immune	Capture-C	Bulk ATAC-seq	0.0106789	0.00537635	0.173586	0.503453	16.2549	0.974998	-1.17572e-06	3.58244e-06	-0.32819	-0.112741	0.343523	0.742768	0.95688
AS	Th2_activated	Th2_act	cREs	immune	Capture-C	Bulk ATAC-seq	0.00556857	-0.0234686	0.111055	-4.21448	19.9431	0.792674	-1.55337e-06	3.74773e-06	-0.414482	-0.101439	0.244736	0.678521	0.95688
AS	Th2_activated	Th2_act	Total OCRs	immune	Capture-C	Bulk ATAC-seq	0.0116197	-0.0876641	0.187719	-7.54446	16.1553	0.597484	-3.02994e-06	3.42389e-06	-0.884941	-0.300551	0.339628	0.376189	0.885328
AS	Th2_activated	Th2_act	not_cREProm_OCRs	immune	Capture-C	Bulk ATAC-seq	0.00443746	0.110529	0.128212	24.9082	28.893	0.336893	1.46293e-06	4.38289e-06	0.333782	0.0541318	0.162177	0.738544	0.95688
AS	Th2_activated	Th2_act	Promoter OCRs	immune	Capture-C	Bulk ATAC-seq	0.00614764	-0.170007	0.105836	-27.6541	17.2157	0.118058	-5.78211e-06	3.86375e-06	-1.4965	-0.405174	0.270747	0.134523	0.833045
AS	Th2_activated	Th2_act	cREs ±500bps	immune	Capture-C	Bulk ATAC-seq	0.0113277	0.0221396	0.146927	1.95446	12.9706	0.940179	3.46357e-07	2.51933e-06	0.13748	0.0417662	0.303798	0.890651	0.989972
AS	TR1	Tr1	cREs	immune	Capture-C	Bulk ATAC-seq	0.00463658	-0.0911335	0.116915	-19.6553	25.2158	0.424932	-4.15303e-06	4.67574e-06	-0.888207	-0.248494	0.279771	0.374429	0.885328
AS	TR1	Tr1	not_cREProm_OCRs	immune	Capture-C	Bulk ATAC-seq	0.00490337	0.0844754	0.148061	17.228	30.1957	0.549407	-3.94903e-08	5.24529e-06	-0.00752871	-0.00158473	0.210492	0.993993	0.99723
AS	TR1	Tr1	Promoter OCRs	immune	Capture-C	Bulk ATAC-seq	0.00611943	-0.0995963	0.129955	-16.2754	21.2365	0.437409	-3.2019e-06	4.42932e-06	-0.722887	-0.225622	0.312112	0.469749	0.912314
AS	TR1	Tr1	cREs ±500bps	immune	Capture-C	Bulk ATAC-seq	0.00912374	-0.0589114	0.137943	-6.45694	15.1192	0.614202	-1.15718e-06	2.5586e-06	-0.452271	-0.125285	0.277014	0.651074	0.95688
AS	TR1	Tr1	Total OCRs	immune	Capture-C	Bulk ATAC-seq	0.0116788	-0.049964	0.195758	-4.27819	16.7619	0.751062	-2.46778e-06	3.966e-06	-0.622235	-0.247861	0.398341	0.533788	0.95338
AS	TR1_activated	Tr1_act	cREs	immune	Capture-C	Bulk ATAC-seq	0.00465723	-0.0429118	0.103238	-9.21401	22.1671	0.646037	-2.09741e-06	4.13313e-06	-0.507463	-0.126387	0.249057	0.61183	0.95688
AS	TR1_activated	Tr1_act	Total OCRs	immune	Capture-C	Bulk ATAC-seq	0.0116175	0.0232889	0.174519	2.00464	15.0221	0.944546	-1.18784e-06	3.6248e-06	-0.327697	-0.119102	0.363452	0.743141	0.95688
AS	TR1_activated	Tr1_act	not_cREProm_OCRs	immune	Capture-C	Bulk ATAC-seq	0.00482815	0.106672	0.152974	22.0938	31.6837	0.456567	6.83257e-07	5.29618e-06	0.129009	0.027129	0.210287	0.89735	0.989972
AS	TR1_activated	Tr1_act	Promoter OCRs	immune	Capture-C	Bulk ATAC-seq	0.0061379	-0.147813	0.109967	-24.082	17.916	0.206442	-4.99707e-06	4.6185e-06	-1.08197	-0.353107	0.326356	0.279267	0.885328
AS	TR1_activated	Tr1_act	cREs ±500bps	immune	Capture-C	Bulk ATAC-seq	0.00911064	0.0299992	0.167096	3.29277	18.3407	0.89286	9.05169e-07	3.25656e-06	0.277953	0.0980688	0.352826	0.781049	0.95688
AS	Treg	Treg	cREs	immune	Capture-C	Bulk ATAC-seq	0.00515806	0.0506485	0.0996886	9.81929	19.3267	0.632096	1.30274e-06	3.6732e-06	0.35466	0.0811857	0.228911	0.722844	0.95688
AS	Treg	Treg	Total OCRs	immune	Capture-C	Bulk ATAC-seq	0.0110246	0.0862344	0.177396	7.82197	16.0909	0.656265	-6.98779e-08	3.62912e-06	-0.0192548	-0.00644603	0.334775	0.984638	0.996338
AS	Treg	Treg	not_cREProm_OCRs	immune	Capture-C	Bulk ATAC-seq	0.00435452	0.211453	0.139434	48.5594	32.0206	0.116427	4.96175e-06	5.28722e-06	0.938441	0.17653	0.18811	0.348018	0.885328
AS	Treg	Treg	cREs ±500bps	immune	Capture-C	Bulk ATAC-seq	0.0110607	0.0983192	0.143283	8.88903	12.9542	0.527317	1.75419e-06	2.28876e-06	0.766436	0.212272	0.276959	0.443417	0.909164
AS	Treg	Treg	Promoter OCRs	immune	Capture-C	Bulk ATAC-seq	0.00565789	-0.135712	0.103598	-23.9864	18.3103	0.217412	-4.71886e-06	4.18698e-06	-1.12703	-0.3056	0.271155	0.259729	0.885328
AS	Treg_activated	Treg_act	cREs	immune	Capture-C	Bulk ATAC-seq	0.0054403	0.032517	0.0992589	5.97706	18.2451	0.774193	3.86458e-07	3.32546e-06	0.116212	0.0248634	0.213949	0.907485	0.9905
AS	Treg_activated	Treg_act	Total OCRs	immune	Capture-C	Bulk ATAC-seq	0.0117877	-0.0410996	0.167503	-3.48665	14.2099	0.753109	-2.48343e-06	3.36273e-06	-0.738517	-0.243591	0.329839	0.4602	0.912314
AS	Treg_activated	Treg_act	cREs ±500bps	immune	Capture-C	Bulk ATAC-seq	0.0116887	0.0849132	0.144521	7.26457	12.3642	0.600919	1.36772e-06	2.16083e-06	0.632963	0.173247	0.273709	0.526758	0.95338
AS	Treg_activated	Treg_act	not_cREProm_OCRs	immune	Capture-C	Bulk ATAC-seq	0.00472406	0.127814	0.143011	27.0561	30.2728	0.379305	1.57846e-06	5.21999e-06	0.302388	0.0611939	0.202368	0.762356	0.95688
AS	Treg_activated	Treg_act	Promoter OCRs	immune	Capture-C	Bulk ATAC-seq	0.00594264	-0.189249	0.100366	-31.8459	16.8892	0.0638885	-6.69318e-06	3.81537e-06	-1.75427	-0.449072	0.255989	0.079385	0.767485
CEL	Acinar	Panc_Acinar	cREs	metabolic	Capture-C	Bulk ATAC-seq	0.00153775	-0.015391	0.0310639	-10.0088	20.2009	0.585403	-1.5989e-06	1.1971e-06	-1.33563	-1.47933	1.10758	0.181669	0.369825
CEL	Acinar	Panc_Acinar	not_cREProm_OCRs	metabolic	Capture-C	Bulk ATAC-seq	0.00565587	0.013731	0.0587607	2.42775	10.3893	0.890254	-2.94263e-07	6.15939e-07	-0.477746	-0.441145	0.923388	0.632831	0.791317
CEL	Acinar	Panc_Acinar	Total OCRs	metabolic	Capture-C	Bulk ATAC-seq	0.0101734	-0.00645957	0.086058	-0.634946	8.4591	0.845583	-7.59345e-07	5.57898e-07	-1.36108	-2.20482	1.6199	0.173488	0.35829
CEL	Acinar	Panc_Acinar	cREs ±500bps	metabolic	Capture-C	Bulk ATAC-seq	0.00360588	-0.0161388	0.0403335	-4.47569	11.1855	0.621078	-9.63437e-07	6.59104e-07	-1.46174	-1.83604	1.25606	0.143813	0.330538
CEL	Acinar	Panc_Acinar	Promoter OCRs	metabolic	Capture-C	Bulk ATAC-seq	0.00448917	-0.0483518	0.0561567	-10.7708	12.5094	0.352784	-1.81608e-06	9.17725e-07	-1.9789	-3.40511	1.72071	0.0478275	0.143483
CEL	Alpha	Panc_Alpha	cREs	metabolic	Capture-C	Bulk ATAC-seq	0.00854685	0.000679112	0.0719734	0.0794575	8.42104	0.912776	-7.60602e-07	5.30676e-07	-1.43327	-2.31701	1.61659	0.15178	0.337948
CEL	Alpha	Panc_Alpha	cREs ±500bps	metabolic	Capture-C	Bulk ATAC-seq	0.0187644	0.0495504	0.0791791	2.64066	4.21964	0.694326	-2.58707e-07	2.5499e-07	-1.01458	-1.60496	1.5819	0.310307	0.5112
CEL	Alpha	Panc_Alpha	Promoter OCRs	metabolic	Capture-C	Bulk ATAC-seq	0.00862308	-0.0253248	0.0752082	-2.93686	8.72173	0.652438	-1.1374e-06	6.40226e-07	-1.77656	-3.48692	1.96274	0.075641	0.204326
CEL	Alpha	Panc_Alpha	Total OCRs	metabolic	Capture-C	Bulk ATAC-seq	0.0263749	0.143466	0.129781	5.4395	4.92062	0.358985	-9.543e-08	2.99343e-07	-0.318798	-0.556976	1.74711	0.74988	0.838101
CEL	Alpha	Panc_Alpha	not_cREProm_OCRs	metabolic	Capture-C	Bulk ATAC-seq	0.0153174	0.12364	0.0878139	8.0719	5.73296	0.213695	2.4594e-07	3.41378e-07	0.720433	0.792279	1.09973	0.471259	0.678327
CEL	Astrocyte	Astrocytes	cREs	neural	Hi-C	Bulk ATAC-seq	0.00847902	-0.000984766	0.0750323	-0.116141	8.84917	0.899432	-9.38981e-07	6.69935e-07	-1.4016	-2.74148	1.95596	0.161035	0.350336
CEL	Astrocyte	Astrocytes	Promoter OCRs	neural	Hi-C	Bulk ATAC-seq	0.0165314	-0.0777766	0.1009	-4.70477	6.10354	0.341718	-9.45205e-07	3.9838e-07	-2.37262	-3.8547	1.62466	0.0176623	0.0653736
CEL	Astrocyte	Astrocytes	not_cREProm_OCRs	neural	Hi-C	Bulk ATAC-seq	0.0105927	-0.0111744	0.0745655	-1.05492	7.03936	0.769026	-2.56187e-07	4.20331e-07	-0.609488	-0.537677	0.882178	0.542201	0.74292
CEL	Astrocyte	Astrocytes	Total OCRs	neural	Hi-C	Bulk ATAC-seq	0.026223	-0.0975129	0.131057	-3.7186	4.9978	0.341644	-7.83054e-07	3.33854e-07	-2.3455	-3.95832	1.68763	0.0190018	0.0694295
CEL	Astrocyte	Astrocytes	cREs ±500bps	neural	Hi-C	Bulk ATAC-seq	0.0407543	-0.031631	0.109875	-0.77614	2.69604	0.504812	-3.68309e-07	1.7623e-07	-2.08993	-3.32498	1.59095	0.0366242	0.118612
CEL	CD1cPluscDC	cDC_CD1c	cREs	immune	Hi-C	Bulk ATAC-seq	0.0148577	0.438785	0.117285	29.5325	7.89392	2.88244e-05	1.24157e-06	4.70748e-07	2.63744	5.36381	2.03372	0.00835352	0.036072
CEL	CD1cPluscDC	cDC_CD1c	not_cREProm_OCRs	immune	Hi-C	Bulk ATAC-seq	0.00957017	-0.0233547	0.0775884	-2.44037	8.10731	0.662249	-4.54883e-07	4.66355e-07	-0.975402	-0.952059	0.976069	0.329361	0.536388
CEL	CD1cPluscDC	cDC_CD1c	Promoter OCRs	immune	Hi-C	Bulk ATAC-seq	0.00757441	0.0631995	0.0763376	8.34382	10.0784	0.460072	-4.04748e-07	7.56263e-07	-0.535194	-1.12388	2.09994	0.592516	0.77322
CEL	CD1cPluscDC	cDC_CD1c	cREs ±500bps	immune	Hi-C	Bulk ATAC-seq	0.0415681	0.629603	0.148494	15.1463	3.5723	1.76717e-06	6.68392e-07	1.90365e-07	3.5111	7.40734	2.10969	0.000446255	0.00334691
CEL	CD1cPluscDC	cDC_CD1c	Total OCRs	immune	Hi-C	Bulk ATAC-seq	0.0248812	0.35516	0.124003	14.2743	4.9838	0.00625029	3.41595e-07	3.34418e-07	1.02146	1.82726	1.78887	0.307036	0.5112
CEL	EndoC_BH1	EndoC_BH1	cREs	metabolic	Capture-C	Bulk ATAC-seq	0.0105649	0.0843398	0.0711249	7.98298	6.73216	0.283085	-7.87591e-08	4.16647e-07	-0.189031	-0.255098	1.34951	0.850069	0.915027
CEL	EndoC_BH1	EndoC_BH1	cREs ±500bps	metabolic	Capture-C	Bulk ATAC-seq	0.0190282	0.0958296	0.0760893	5.03619	3.99877	0.299113	-4.93516e-08	2.49414e-07	-0.19787	-0.272222	1.37576	0.843147	0.913676
CEL	EndoC_BH1	EndoC_BH1	Total OCRs	metabolic	Capture-C	Bulk ATAC-seq	0.0273576	0.0747885	0.106723	2.73373	3.90103	0.654391	-1.73998e-07	2.29903e-07	-0.756832	-0.913996	1.20766	0.44915	0.658759
CEL	EndoC_BH1	EndoC_BH1	not_cREProm_OCRs	metabolic	Capture-C	Bulk ATAC-seq	0.0153409	0.0401343	0.0673626	2.61617	4.39105	0.713334	2.68119e-08	2.58235e-07	0.103827	0.0964452	0.9289	0.917306	0.954132
CEL	EndoC_BH1	EndoC_BH1	Promoter OCRs	metabolic	Capture-C	Bulk ATAC-seq	0.00899396	-0.0326315	0.0705542	-3.62816	7.84462	0.559078	-1.12832e-06	5.61329e-07	-2.0101	-3.37642	1.67973	0.044421	0.137609
CEL	Enteroid	Enteroid	cREs	metabolic	Capture-C	Bulk ATAC-seq	0.00811285	0.0193461	0.06151	2.38463	7.5818	0.854864	-6.5886e-07	5.48237e-07	-1.20178	-1.83674	1.52835	0.229449	0.430217
CEL	Enteroid	Enteroid	Total OCRs	metabolic	Capture-C	Bulk ATAC-seq	0.0179328	0.085554	0.0942384	4.7708	5.25507	0.466071	-2.99707e-07	3.68867e-07	-0.812507	-1.31227	1.61509	0.416501	0.639624
CEL	Enteroid	Enteroid	not_cREProm_OCRs	metabolic	Capture-C	Bulk ATAC-seq	0.0084075	0.050483	0.0614303	6.00452	7.30661	0.490454	1.28881e-08	4.32519e-07	0.0297978	0.0255675	0.858031	0.976228	0.983127
CEL	Enteroid	Enteroid	Promoter OCRs	metabolic	Capture-C	Bulk ATAC-seq	0.00757508	0.0178044	0.0693587	2.35039	9.15617	0.882059	-7.77784e-07	7.12505e-07	-1.09162	-2.13914	1.9596	0.275	0.486802
CEL	Enteroid	Enteroid	cREs ±500bps	metabolic	Capture-C	Bulk ATAC-seq	0.0171212	0.0975592	0.0677097	5.69814	3.95472	0.223258	-8.88242e-08	2.68691e-07	-0.330581	-0.483551	1.46273	0.740961	0.836335
CEL	GCB	GCB	cREs	immune	Capture-C	Bulk ATAC-seq	0.00732962	0.284173	0.0878684	38.7706	11.9881	8.22402e-05	1.78991e-06	5.78852e-07	3.09217	4.9445	1.59904	0.001987	0.0111038
CEL	GCB	GCB	Total OCRs	immune	Capture-C	Bulk ATAC-seq	0.0183754	0.318941	0.114273	17.3569	6.21881	0.0026084	4.8102e-07	3.46564e-07	1.38797	2.22183	1.60078	0.165147	0.351245
CEL	GCB	GCB	Promoter OCRs	immune	Capture-C	Bulk ATAC-seq	0.00709003	0.128053	0.0779662	18.061	10.9966	0.0947336	2.89898e-07	8.01272e-07	0.361797	0.790638	2.1853	0.717503	0.831254
CEL	GCB	GCB	not_cREProm_OCRs	immune	Capture-C	Bulk ATAC-seq	0.00925789	0.0411509	0.0682103	4.44496	7.3678	0.640074	-2.07106e-07	4.4687e-07	-0.46346	-0.479212	1.03399	0.643035	0.792599
CEL	GCB	GCB	cREs ±500bps	immune	Capture-C	Bulk ATAC-seq	0.0157589	0.388788	0.11057	24.6709	7.01632	1.62471e-05	1.19672e-06	3.33797e-07	3.58516	6.56558	1.83132	0.000336871	0.00259481
CEL	HEPG2	HEPG2	cREs	metabolic	Capture-C	Bulk ATAC-seq	0.00446483	0.0189588	0.0456843	4.24626	10.232	0.748981	-7.09906e-07	6.79005e-07	-1.04551	-1.45877	1.39527	0.295788	0.495879
CEL	HEPG2	HEPG2	Total OCRs	metabolic	Capture-C	Bulk ATAC-seq	0.0126034	0.0315926	0.076995	2.50668	6.10908	0.804414	-5.15535e-07	4.00108e-07	-1.28849	-1.80504	1.4009	0.197576	0.390612
CEL	HEPG2	HEPG2	not_cREProm_OCRs	metabolic	Capture-C	Bulk ATAC-seq	0.00635448	0.011964	0.0481716	1.88277	7.58072	0.907049	-2.37728e-07	4.54768e-07	-0.522745	-0.441095	0.843805	0.601152	0.774183
CEL	HEPG2	HEPG2	cREs ±500bps	metabolic	Capture-C	Bulk ATAC-seq	0.00804502	0.0155627	0.0480711	1.93446	5.97527	0.875192	-5.71721e-07	4.02402e-07	-1.42077	-2.01415	1.41765	0.155384	0.343289
CEL	HEPG2	HEPG2	Promoter OCRs	metabolic	Capture-C	Bulk ATAC-seq	0.00567703	-0.00689481	0.0626829	-1.21451	11.0415	0.840741	-1.16332e-06	8.11249e-07	-1.43399	-2.70804	1.88847	0.151576	0.337948
CEL	hESC	hESC	cREs	other	Capture-C	Bulk ATAC-seq	0.00664847	0.0775136	0.0622698	11.6589	9.36604	0.24188	4.76535e-08	5.95275e-07	0.0800528	0.101206	1.26424	0.936195	0.959768
CEL	hESC	hESC	cREs ±500bps	other	Capture-C	Bulk ATAC-seq	0.0149866	0.229326	0.0830483	15.3021	5.54149	0.00456511	6.90137e-07	3.25145e-07	2.12255	2.96799	1.39831	0.0337918	0.113302
CEL	hESC	hESC	not_cREProm_OCRs	other	Capture-C	Bulk ATAC-seq	0.0116717	0.0386021	0.0719625	3.30732	6.16555	0.709699	2.22061e-08	3.85532e-07	0.0575985	0.0583097	1.01235	0.954068	0.967649
CEL	hESC	hESC	Total OCRs	other	Capture-C	Bulk ATAC-seq	0.0193228	0.0750937	0.0972687	3.88627	5.03387	0.564593	-1.70603e-07	3.31823e-07	-0.514138	-0.638838	1.24254	0.607156	0.774183
CEL	hESC	hESC	Promoter OCRs	other	Capture-C	Bulk ATAC-seq	0.00633047	-0.0172552	0.0660568	-2.72574	10.4347	0.721873	-1.142e-06	7.77274e-07	-1.46923	-2.46412	1.67715	0.14177	0.328491
CEL	hESC_HypothalamicNeuron	HNs_hESC	cREs	neural	Capture-C	Bulk ATAC-seq	0.00789441	0.030826	0.0669226	3.90479	8.47721	0.731435	-4.49355e-07	5.62264e-07	-0.799188	-1.17592	1.47139	0.424181	0.643041
CEL	hESC_HypothalamicNeuron	HNs_hESC	not_cREProm_OCRs	neural	Capture-C	Bulk ATAC-seq	0.0117369	0.103679	0.0715042	8.83364	6.09228	0.192858	3.28387e-07	3.54817e-07	0.925512	0.744689	0.804623	0.354699	0.567918
CEL	hESC_HypothalamicNeuron	HNs_hESC	cREs ±500bps	neural	Capture-C	Bulk ATAC-seq	0.0163936	0.0475502	0.0717211	2.90054	4.37495	0.66294	-2.31456e-07	2.87431e-07	-0.805259	-1.14569	1.42276	0.42067	0.641129
CEL	hESC_HypothalamicNeuron	HNs_hESC	Total OCRs	neural	Capture-C	Bulk ATAC-seq	0.0212889	0.154835	0.10701	7.27304	5.02657	0.201489	4.61912e-08	3.10894e-07	0.148575	0.188211	1.26677	0.881889	0.934343
CEL	hESC_HypothalamicNeuron	HNs_hESC	Promoter OCRs	neural	Capture-C	Bulk ATAC-seq	0.00781718	0.0292371	0.0710651	3.7401	9.09089	0.760764	-6.17391e-07	6.87209e-07	-0.898403	-1.64174	1.8274	0.368971	0.587468
CEL	hESC_HypothalamicNPC	NPC_hESC	cREs	neural	Capture-C	Bulk ATAC-seq	0.00602255	0.0288384	0.0592292	4.7884	9.83456	0.699638	-4.00782e-07	6.24067e-07	-0.642209	-0.875447	1.36318	0.520738	0.723952
CEL	hESC_HypothalamicNPC	NPC_hESC	Promoter OCRs	neural	Capture-C	Bulk ATAC-seq	0.00783095	0.00910679	0.0759136	1.16292	9.69405	0.986564	-8.15332e-07	7.57037e-07	-1.077	-2.18272	2.02666	0.281478	0.492155
CEL	hESC_HypothalamicNPC	NPC_hESC	cREs ±500bps	neural	Capture-C	Bulk ATAC-seq	0.0127825	0.0438813	0.0686096	3.43292	5.36746	0.648155	-2.00228e-07	3.19911e-07	-0.625886	-0.836253	1.33611	0.53139	0.731624
CEL	hESC_HypothalamicNPC	NPC_hESC	Total OCRs	neural	Capture-C	Bulk ATAC-seq	0.0220919	0.031141	0.115013	1.40961	5.20612	0.936998	-3.89959e-07	3.59969e-07	-1.08331	-1.64047	1.51431	0.278669	0.490251
CEL	hESC_HypothalamicNPC	NPC_hESC	not_cREProm_OCRs	neural	Capture-C	Bulk ATAC-seq	0.0131467	0.056109	0.0831674	4.26792	6.32612	0.601638	1.90943e-08	3.87126e-07	0.0493231	0.043553	0.883014	0.960662	0.970882
CEL	hFOB_Diff	hFOB_Diff	cREs	metabolic	Hi-C	Bulk ATAC-seq	0.0158669	-0.0344975	0.085334	-2.17418	5.37812	0.550285	-7.29988e-07	3.55589e-07	-2.0529	-3.00846	1.46547	0.0400826	0.125533
CEL	hFOB_Diff	hFOB_Diff	cREs ±500bps	metabolic	Hi-C	Bulk ATAC-seq	0.0395001	-0.00202916	0.100781	-0.0513709	2.5514	0.678488	-3.04991e-07	1.59892e-07	-1.90748	-2.79932	1.46755	0.0564584	0.167611
CEL	hFOB_Diff	hFOB_Diff	Total OCRs	metabolic	Hi-C	Bulk ATAC-seq	0.022533	-0.063593	0.100738	-2.82222	4.47069	0.392942	-6.66921e-07	2.9337e-07	-2.27331	-3.23442	1.42278	0.0230076	0.0790019
CEL	hFOB_Diff	hFOB_Diff	not_cREProm_OCRs	metabolic	Hi-C	Bulk ATAC-seq	0.00793991	-0.00635286	0.0588229	-0.800117	7.4085	0.807899	-1.58354e-07	4.31442e-07	-0.367034	-0.313717	0.854735	0.713594	0.830099
CEL	hFOB_Diff	hFOB_Diff	Promoter OCRs	metabolic	Hi-C	Bulk ATAC-seq	0.00710447	0.00646369	0.0654386	0.909806	9.2109	0.992183	-8.98576e-07	6.99187e-07	-1.28517	-2.32752	1.81106	0.198732	0.390612
CEL	hFOB_Perm	hFOB_Perm	cREs	metabolic	Hi-C	Bulk ATAC-seq	0.00483403	0.0503819	0.0522524	10.4223	10.8093	0.372398	-2.10422e-07	6.40287e-07	-0.328637	-0.380779	1.15866	0.74243	0.836335
CEL	hFOB_Perm	hFOB_Perm	Total OCRs	metabolic	Hi-C	Bulk ATAC-seq	0.010438	-0.0136392	0.076551	-1.30668	7.33386	0.752948	-8.24394e-07	4.71586e-07	-1.74813	-2.2361	1.27914	0.0804415	0.209178
CEL	hFOB_Perm	hFOB_Perm	Promoter OCRs	metabolic	Hi-C	Bulk ATAC-seq	0.00487248	-0.0229687	0.060182	-4.71396	12.3514	0.639979	-1.49558e-06	8.95463e-07	-1.67018	-2.93039	1.75454	0.0948838	0.237209
CEL	hFOB_Perm	hFOB_Perm	not_cREProm_OCRs	metabolic	Hi-C	Bulk ATAC-seq	0.00438205	-0.0527517	0.0445271	-12.0381	10.1612	0.196827	-1.03582e-06	5.97782e-07	-1.73278	-1.23038	0.710061	0.0831354	0.213456
CEL	hFOB_Perm	hFOB_Perm	cREs ±500bps	metabolic	Hi-C	Bulk ATAC-seq	0.0119717	0.12052	0.0669507	10.067	5.5924	0.0850772	1.79178e-07	3.08176e-07	0.581416	0.692887	1.19172	0.56096	0.75058
CEL	HMC3	Microglia	cREs	neural	Capture-C	Bulk ATAC-seq	0.00574603	-0.102075	0.0542592	-17.7644	9.44291	0.0417754	-2.20793e-06	5.95526e-07	-3.70752	-4.96525	1.33924	0.000209298	0.00186406
CEL	HMC3	Microglia	cREs ±500bps	neural	Capture-C	Bulk ATAC-seq	0.0131635	-0.0403351	0.0656167	-3.06417	4.98476	0.415493	-8.00338e-07	2.74499e-07	-2.91563	-3.64529	1.25026	0.0035497	0.0180654
CEL	HMC3	Microglia	Total OCRs	neural	Capture-C	Bulk ATAC-seq	0.0112651	-0.11054	0.0851733	-9.81266	7.56083	0.143994	-1.42747e-06	4.82502e-07	-2.95847	-4.29429	1.45152	0.00309172	0.0163174
CEL	HMC3	Microglia	not_cREProm_OCRs	neural	Capture-C	Bulk ATAC-seq	0.00488943	-0.0144778	0.050845	-2.96104	10.399	0.702057	-5.3318e-07	6.16531e-07	-0.864807	-0.679571	0.785807	0.387145	0.612979
CEL	HMC3	Microglia	Promoter OCRs	neural	Capture-C	Bulk ATAC-seq	0.00511173	-0.0691792	0.0567141	-13.5334	11.0949	0.178913	-2.17755e-06	8.06824e-07	-2.69891	-4.48083	1.66024	0.00695665	0.0319782
CEL	HMC3_activated	Microglia_act	cREs	neural	Capture-C	Bulk ATAC-seq	0.00563035	-0.0676944	0.0506653	-12.0231	8.9986	0.13184	-1.84347e-06	5.59018e-07	-3.2977	-4.24814	1.28821	0.000974787	0.00631396
CEL	HMC3_activated	Microglia_act	Promoter OCRs	neural	Capture-C	Bulk ATAC-seq	0.00554825	-0.0441893	0.0581997	-7.96455	10.4897	0.38527	-1.7633e-06	7.53614e-07	-2.33979	-3.90353	1.66832	0.0192946	0.0696071
CEL	HMC3_activated	Microglia_act	cREs ±500bps	neural	Capture-C	Bulk ATAC-seq	0.0120421	-0.0195775	0.0620757	-1.62575	5.15489	0.608357	-7.36378e-07	2.92995e-07	-2.51328	-3.28634	1.30759	0.0119615	0.0473475
CEL	HMC3_activated	Microglia_act	Total OCRs	neural	Capture-C	Bulk ATAC-seq	0.0126628	-0.0340317	0.0872697	-2.68754	6.89182	0.588617	-9.21586e-07	4.46113e-07	-2.06581	-3.05781	1.4802	0.0388463	0.124395
CEL	HMC3_activated	Microglia_act	not_cREProm_OCRs	neural	Capture-C	Bulk ATAC-seq	0.00591661	0.0381996	0.0587512	6.45633	9.92987	0.582872	3.61427e-08	5.89953e-07	0.0612636	0.0543946	0.887877	0.951149	0.967649
CEL	hMSC	hMSC	cREs	other	Capture-C	Bulk ATAC-seq	0.00732995	0.0483643	0.0584315	6.59817	7.9716	0.478807	-3.16128e-07	4.87479e-07	-0.648496	-0.815852	1.25807	0.516664	0.72181
CEL	hMSC	hMSC	Promoter OCRs	other	Capture-C	Bulk ATAC-seq	0.00756366	0.00322436	0.0652978	0.426296	8.6331	0.946868	-9.15387e-07	6.68906e-07	-1.36848	-2.53371	1.85147	0.171161	0.3574
CEL	hMSC	hMSC	cREs ±500bps	other	Capture-C	Bulk ATAC-seq	0.0151868	0.0736898	0.0665154	4.85224	4.37983	0.37313	-1.1845e-07	2.59439e-07	-0.456564	-0.581344	1.2733	0.647985	0.792599
CEL	hMSC	hMSC	not_cREProm_OCRs	other	Capture-C	Bulk ATAC-seq	0.00898472	0.0363693	0.0599449	4.0479	6.67187	0.646699	7.39537e-09	3.82354e-07	0.0193417	0.0149906	0.775041	0.984569	0.988035
CEL	hMSC	hMSC	Total OCRs	other	Capture-C	Bulk ATAC-seq	0.018181	0.0711554	0.0978649	3.91372	5.38282	0.585908	-2.70246e-07	3.33278e-07	-0.810872	-1.17583	1.45008	0.417439	0.639624
CEL	hMSC_Adipocyte	Adipo_hMSC	cREs	metabolic	Capture-C	Bulk ATAC-seq	0.00780358	0.0193004	0.0551723	2.47328	7.07012	0.83442	-6.11566e-07	4.38893e-07	-1.39343	-1.59037	1.14134	0.16349	0.350336
CEL	hMSC_Adipocyte	Adipo_hMSC	Total OCRs	metabolic	Capture-C	Bulk ATAC-seq	0.0170626	-0.0082844	0.0892929	-0.485528	5.23324	0.776184	-6.07982e-07	3.48127e-07	-1.74644	-2.46621	1.41214	0.0807352	0.209178
CEL	hMSC_Adipocyte	Adipo_hMSC	not_cREProm_OCRs	metabolic	Capture-C	Bulk ATAC-seq	0.00797148	-0.00899308	0.0566064	-1.12816	7.10111	0.763527	-3.16891e-07	4.1537e-07	-0.762913	-0.585595	0.767578	0.445515	0.657885
CEL	hMSC_Adipocyte	Adipo_hMSC	Promoter OCRs	metabolic	Capture-C	Bulk ATAC-seq	0.00685296	0.0219195	0.0633461	3.19854	9.24361	0.81071	-7.26458e-07	7.21542e-07	-1.00681	-1.85317	1.84063	0.314024	0.51435
CEL	hMSC_Adipocyte	Adipo_hMSC	cREs ±500bps	metabolic	Capture-C	Bulk ATAC-seq	0.0175814	0.0399996	0.0689504	2.2751	3.92177	0.744027	-2.93043e-07	2.38159e-07	-1.23045	-1.55082	1.26037	0.218527	0.415202
CEL	hMSC_BMP2	Osteo_hMSC	cREs	metabolic	Capture-C	Bulk ATAC-seq	0.00828964	0.0170907	0.0595807	2.06169	7.18737	0.882221	-5.70471e-07	4.61312e-07	-1.23663	-1.58091	1.27841	0.216225	0.413585
CEL	hMSC_BMP2	Osteo_hMSC	Promoter OCRs	metabolic	Capture-C	Bulk ATAC-seq	0.00778478	0.0134217	0.0642016	1.7241	8.24707	0.929907	-7.71758e-07	6.54349e-07	-1.17943	-2.14932	1.82234	0.238227	0.435223
CEL	hMSC_BMP2	Osteo_hMSC	Total OCRs	metabolic	Capture-C	Bulk ATAC-seq	0.0216559	-0.0154113	0.104157	-0.711645	4.80962	0.718305	-5.56017e-07	3.13353e-07	-1.77441	-2.64583	1.4911	0.075995	0.204326
CEL	hMSC_BMP2	Osteo_hMSC	not_cREProm_OCRs	metabolic	Capture-C	Bulk ATAC-seq	0.0115821	-0.0457794	0.0749968	-3.95261	6.47526	0.426834	-4.81262e-07	3.69028e-07	-1.30413	-1.15283	0.883983	0.192188	0.385729
CEL	hMSC_BMP2	Osteo_hMSC	cREs ±500bps	metabolic	Capture-C	Bulk ATAC-seq	0.0183294	0.0300068	0.0671844	1.63708	3.66539	0.861597	-2.94559e-07	2.28362e-07	-1.28988	-1.62849	1.26251	0.197093	0.390612
CEL	hTM	hTM	cREs	other	Capture-C	Bulk ATAC-seq	0.00744295	0.00514017	0.0606846	0.69061	8.15331	0.969736	-7.04063e-07	5.26555e-07	-1.33711	-1.93555	1.44756	0.181186	0.369825
CEL	hTM	hTM	cREs ±500bps	other	Capture-C	Bulk ATAC-seq	0.0177129	-0.000209676	0.0699013	-0.0118375	3.94635	0.797971	-4.39356e-07	2.46754e-07	-1.78055	-2.57738	1.44752	0.0749864	0.204326
CEL	hTM	hTM	Total OCRs	other	Capture-C	Bulk ATAC-seq	0.0202976	0.0183271	0.0953408	0.902917	4.69714	0.983475	-4.09272e-07	3.07449e-07	-1.33119	-1.99221	1.49657	0.183127	0.370151
CEL	hTM	hTM	Promoter OCRs	other	Capture-C	Bulk ATAC-seq	0.00603448	0.0420288	0.064506	6.96478	10.6896	0.57153	-4.59394e-07	7.65594e-07	-0.60005	-1.12515	1.87509	0.548473	0.744356
CEL	hTM	hTM	not_cREProm_OCRs	other	Capture-C	Bulk ATAC-seq	0.0118435	0.0311906	0.0662636	2.63357	5.59495	0.766243	-4.31099e-08	3.28545e-07	-0.131214	-0.114894	0.875623	0.895606	0.941873
CEL	Human_Hepatocytes	Hepatocytes	cREs	metabolic	Hi-C	Bulk ATAC-seq	0.0100334	0.104585	0.088862	10.4237	8.85663	0.26475	-1.2377e-07	5.92165e-07	-0.209013	-0.390106	1.86642	0.834438	0.90769
CEL	Human_Hepatocytes	Hepatocytes	not_cREProm_OCRs	metabolic	Hi-C	Bulk ATAC-seq	0.00488826	-0.0621242	0.0536827	-12.7089	10.982	0.205969	-1.12827e-06	6.42602e-07	-1.75578	-1.48297	0.844618	0.0791252	0.208803
CEL	Human_Hepatocytes	Hepatocytes	cREs ±500bps	metabolic	Hi-C	Bulk ATAC-seq	0.0266723	0.18506	0.116492	6.93829	4.36753	0.148211	6.47249e-08	2.71824e-07	0.238113	0.487375	2.04682	0.811793	0.88985
CEL	Human_Hepatocytes	Hepatocytes	Promoter OCRs	metabolic	Hi-C	Bulk ATAC-seq	0.00614613	-0.0402152	0.0632468	-6.54317	10.2905	0.462911	-1.62594e-06	8.64411e-07	-1.88099	-3.80879	2.02489	0.0599738	0.176212
CEL	Human_Hepatocytes	Hepatocytes	Total OCRs	metabolic	Hi-C	Bulk ATAC-seq	0.0147524	0.0339511	0.110093	2.30139	7.46269	0.860024	-6.0622e-07	5.25747e-07	-1.15306	-2.28823	1.98448	0.248885	0.446114
CEL	iPSC_Hepatocytes	Hepato_iPSC	cREs	metabolic	Capture-C	Bulk ATAC-seq	0.00584224	0.0626844	0.06447	10.7295	11.0352	0.363436	-2.00863e-07	6.92092e-07	-0.290225	-0.438876	1.51219	0.771644	0.855714
CEL	iPSC_Hepatocytes	Hepato_iPSC	Total OCRs	metabolic	Capture-C	Bulk ATAC-seq	0.0173269	0.102568	0.0955993	5.9196	5.51739	0.36561	-2.03788e-07	3.76819e-07	-0.540811	-0.748994	1.38495	0.588638	0.773096
CEL	iPSC_Hepatocytes	Hepato_iPSC	not_cREProm_OCRs	metabolic	Capture-C	Bulk ATAC-seq	0.00951292	0.056701	0.0687885	5.96043	7.23106	0.492046	4.01616e-08	4.39689e-07	0.091341	0.0801371	0.87734	0.927222	0.959768
CEL	iPSC_Hepatocytes	Hepato_iPSC	cREs ±500bps	metabolic	Capture-C	Bulk ATAC-seq	0.0123864	0.116736	0.0746597	9.42449	6.02754	0.140593	1.26917e-07	3.65239e-07	0.347491	0.530819	1.52758	0.728223	0.836335
CEL	iPSC_Hepatocytes	Hepato_iPSC	Promoter OCRs	metabolic	Capture-C	Bulk ATAC-seq	0.00686791	0.011316	0.0697775	1.64766	10.1599	0.948958	-8.91402e-07	8.11627e-07	-1.09829	-2.18447	1.98898	0.272078	0.484638
CEL	iPSC_Neurons	Neurons_iPSC	cREs	neural	Capture-C	Bulk ATAC-seq	0.00740164	0.00866469	0.0577526	1.17064	7.80268	0.98254	-6.65512e-07	5.60975e-07	-1.18635	-1.69908	1.43219	0.235484	0.435223
CEL	iPSC_Neurons	Neurons_iPSC	Promoter OCRs	neural	Capture-C	Bulk ATAC-seq	0.00832993	0.0209576	0.0729332	2.51594	8.75555	0.861403	-6.67389e-07	6.26642e-07	-1.06502	-1.83877	1.7265	0.286865	0.492816
CEL	iPSC_Neurons	Neurons_iPSC	cREs ±500bps	neural	Capture-C	Bulk ATAC-seq	0.0141329	0.0261861	0.0595556	1.85285	4.21397	0.839199	-3.40268e-07	2.91623e-07	-1.16681	-1.51413	1.29767	0.243287	0.441635
CEL	iPSC_Neurons	Neurons_iPSC	Total OCRs	neural	Capture-C	Bulk ATAC-seq	0.025359	0.0769324	0.104571	3.03373	4.12361	0.619313	-2.26035e-07	2.72131e-07	-0.830611	-1.01193	1.21829	0.406193	0.632596
CEL	iPSC_Neurons	Neurons_iPSC	not_cREProm_OCRs	neural	Capture-C	Bulk ATAC-seq	0.0154718	0.0310689	0.0711787	2.00809	4.60053	0.826866	-9.71788e-08	2.93615e-07	-0.330973	-0.254542	0.769071	0.740665	0.836335
CEL	iPSC_NPC	NPC_iPSC	cREs	neural	Capture-C	Bulk ATAC-seq	0.0111647	0.0291581	0.0781385	2.61164	6.99873	0.817098	-5.03223e-07	4.772e-07	-1.05453	-1.61042	1.52714	0.291639	0.495879
CEL	iPSC_NPC	NPC_iPSC	Total OCRs	neural	Capture-C	Bulk ATAC-seq	0.0255111	-0.00356558	0.110335	-0.139766	4.32496	0.791691	-4.38036e-07	2.81933e-07	-1.55369	-1.99844	1.28625	0.120259	0.288016
CEL	iPSC_NPC	NPC_iPSC	cREs ±500bps	neural	Capture-C	Bulk ATAC-seq	0.0230306	0.00878022	0.0828721	0.381241	3.59834	0.863556	-3.82573e-07	2.3481e-07	-1.62929	-2.29838	1.41066	0.103252	0.25368
CEL	iPSC_NPC	NPC_iPSC	not_cREProm_OCRs	neural	Capture-C	Bulk ATAC-seq	0.013966	0.0100412	0.0808493	0.718977	5.78901	0.961048	-1.41961e-07	3.45764e-07	-0.410572	-0.400351	0.975106	0.681386	0.812324
CEL	iPSC_NPC	NPC_iPSC	Promoter OCRs	neural	Capture-C	Bulk ATAC-seq	0.00791104	-0.00179652	0.0683324	-0.22709	8.6376	0.887043	-9.04089e-07	6.61641e-07	-1.36643	-2.43236	1.78008	0.171803	0.3574
CEL	klaus_pancreas_cells_Acinar	Panc_Acinar(sc)	cREs	metabolic	Hi-C	Single-cell ATAC-seq	0.00262856	0.0105997	0.0344333	4.03252	13.0997	0.817003	-6.11163e-07	8.10347e-07	-0.754199	-0.808983	1.07264	0.45073	0.658759
CEL	klaus_pancreas_cells_Acinar	Panc_Acinar(sc)	cREs ±500bps	metabolic	Hi-C	Single-cell ATAC-seq	0.00786923	0.0407375	0.041364	5.17681	5.25642	0.430148	-1.39352e-07	3.2673e-07	-0.426504	-0.476512	1.11725	0.669741	0.805385
CEL	klaus_pancreas_cells_Acinar	Panc_Acinar(sc)	Promoter OCRs	metabolic	Hi-C	Single-cell ATAC-seq	0.00463306	-0.0908214	0.0607278	-19.6029	13.1075	0.110833	-2.50967e-06	9.0683e-07	-2.76752	-4.79958	1.73425	0.00564848	0.0268303
CEL	klaus_pancreas_cells_Acinar	Panc_Acinar(sc)	Total OCRs	metabolic	Hi-C	Single-cell ATAC-seq	0.0107181	-0.067902	0.0951025	-6.33528	8.8731	0.399852	-1.2045e-06	5.7049e-07	-2.11134	-3.64324	1.72556	0.0347427	0.113812
CEL	klaus_pancreas_cells_Acinar	Panc_Acinar(sc)	not_cREProm_OCRs	metabolic	Hi-C	Single-cell ATAC-seq	0.00525595	-0.00572728	0.0638016	-1.08968	12.1389	0.862552	-5.21796e-07	7.04183e-07	-0.740995	-0.726387	0.980286	0.458697	0.663597
CEL	klaus_pancreas_cells_Alpha	Panc_Alpha(sc)	cREs	metabolic	Hi-C	Single-cell ATAC-seq	0.0101649	0.0957065	0.0733952	9.41543	7.22048	0.230404	4.9999e-08	4.17935e-07	0.119633	0.181261	1.51514	0.904774	0.944544
CEL	klaus_pancreas_cells_Alpha	Panc_Alpha(sc)	Total OCRs	metabolic	Hi-C	Single-cell ATAC-seq	0.0317474	0.171091	0.136062	5.38912	4.28576	0.293916	-7.08492e-08	2.64601e-07	-0.267758	-0.486355	1.8164	0.788886	0.871443
CEL	klaus_pancreas_cells_Alpha	Panc_Alpha(sc)	not_cREProm_OCRs	metabolic	Hi-C	Single-cell ATAC-seq	0.0176033	0.0665782	0.0807239	3.78215	4.58573	0.540116	-2.25513e-09	2.74102e-07	-0.00822732	-0.00852688	1.03641	0.993436	0.993436
CEL	klaus_pancreas_cells_Alpha	Panc_Alpha(sc)	Promoter OCRs	metabolic	Hi-C	Single-cell ATAC-seq	0.00989774	-0.0104455	0.0794698	-1.05534	8.02909	0.797918	-9.58615e-07	6.09314e-07	-1.57327	-3.27439	2.08127	0.115657	0.281728
CEL	klaus_pancreas_cells_Alpha	Panc_Alpha(sc)	cREs ±500bps	metabolic	Hi-C	Single-cell ATAC-seq	0.0236884	0.137361	0.0759562	5.79864	3.20646	0.121982	7.84972e-08	1.81838e-07	0.431686	0.639174	1.48064	0.665969	0.804243
CEL	klaus_pancreas_cells_Beta	Panc_Beta(sc)	cREs	metabolic	Hi-C	Single-cell ATAC-seq	0.0149692	0.0931984	0.0885175	6.22603	5.91332	0.365421	-1.21792e-07	3.50751e-07	-0.34723	-0.554126	1.59585	0.728418	0.836335
CEL	klaus_pancreas_cells_Beta	Panc_Beta(sc)	Promoter OCRs	metabolic	Hi-C	Single-cell ATAC-seq	0.0101081	-0.0461905	0.0791886	-4.56965	7.83417	0.47853	-1.23553e-06	5.83995e-07	-2.11565	-4.28168	2.02381	0.0343742	0.113812
CEL	klaus_pancreas_cells_Beta	Panc_Beta(sc)	cREs ±500bps	metabolic	Hi-C	Single-cell ATAC-seq	0.035249	0.1804	0.0947729	5.11787	2.68867	0.109869	7.35097e-08	1.53988e-07	0.477372	0.741704	1.55372	0.633097	0.791317
CEL	klaus_pancreas_cells_Beta	Panc_Beta(sc)	Total OCRs	metabolic	Hi-C	Single-cell ATAC-seq	0.0317031	0.0917675	0.140206	2.89459	4.42248	0.663926	-2.42426e-07	2.82571e-07	-0.857929	-1.63973	1.91127	0.390932	0.615556
CEL	klaus_pancreas_cells_Beta	Panc_Beta(sc)	not_cREProm_OCRs	metabolic	Hi-C	Single-cell ATAC-seq	0.0148172	0.000850453	0.0809911	0.0573962	5.46601	0.863703	-2.10086e-07	3.22566e-07	-0.651295	-0.678609	1.04194	0.514856	0.72181
CEL	ME_EUR	Melano_EUR	cREs	other	Capture-C	Bulk ATAC-seq	0.00551887	0.0376211	0.0591731	6.81682	10.722	0.579023	-3.69121e-07	6.12902e-07	-0.602252	-0.826193	1.37184	0.547006	0.744356
CEL	ME_EUR	Melano_EUR	not_cREProm_OCRs	other	Capture-C	Bulk ATAC-seq	0.00962843	0.00521723	0.0636971	0.541857	6.61552	0.944917	-2.19679e-07	4.00977e-07	-0.547858	-0.447227	0.816319	0.583789	0.770277
CEL	ME_EUR	Melano_EUR	cREs ±500bps	other	Capture-C	Bulk ATAC-seq	0.0117441	0.0711733	0.0676552	6.06036	5.7608	0.358049	-9.46713e-08	3.20741e-07	-0.295165	-0.413699	1.40159	0.767868	0.854853
CEL	ME_EUR	Melano_EUR	Promoter OCRs	other	Capture-C	Bulk ATAC-seq	0.00693557	0.0136405	0.0722119	1.96675	10.4118	0.925517	-7.96069e-07	7.45933e-07	-1.06721	-2.05809	1.92847	0.285876	0.492816
CEL	ME_EUR	Melano_EUR	Total OCRs	other	Capture-C	Bulk ATAC-seq	0.0176118	0.029786	0.0997751	1.69125	5.66523	0.902277	-4.13009e-07	3.58087e-07	-1.15338	-1.66912	1.44716	0.248756	0.446114
CEL	ME_YRI	Melano_YRI	cREs	other	Capture-C	Bulk ATAC-seq	0.00671999	-0.0174875	0.058094	-2.60231	8.64495	0.676987	-9.83824e-07	5.41072e-07	-1.81829	-2.4433	1.34374	0.0690203	0.198695
CEL	ME_YRI	Melano_YRI	Total OCRs	other	Capture-C	Bulk ATAC-seq	0.0187258	-0.00593592	0.0953368	-0.316991	5.0912	0.795948	-5.21428e-07	3.35531e-07	-1.55404	-2.17018	1.39648	0.120175	0.288016
CEL	ME_YRI	Melano_YRI	cREs ±500bps	other	Capture-C	Bulk ATAC-seq	0.0154804	0.0545091	0.0705822	3.52116	4.55946	0.573508	-2.26722e-07	2.67525e-07	-0.84748	-1.17182	1.38271	0.396728	0.62125
CEL	ME_YRI	Melano_YRI	not_cREProm_OCRs	other	Capture-C	Bulk ATAC-seq	0.0106848	-0.00495314	0.0667458	-0.463568	6.24679	0.815347	-2.57654e-07	3.81034e-07	-0.676197	-0.584865	0.864934	0.498916	0.714528
CEL	ME_YRI	Melano_YRI	Promoter OCRs	other	Capture-C	Bulk ATAC-seq	0.00642181	0.0184299	0.0676009	2.86989	10.5268	0.858679	-7.58727e-07	7.83396e-07	-0.96851	-1.85524	1.91556	0.33279	0.538893
CEL	MiaPaCa	MiaPaCa	cREs	metabolic	Capture-C	Bulk ATAC-seq	0.00655293	0.0552975	0.0538779	8.43859	8.22195	0.358402	-2.93225e-07	5.02988e-07	-0.582967	-0.774705	1.3289	0.559915	0.75058
CEL	MiaPaCa	MiaPaCa	Promoter OCRs	metabolic	Capture-C	Bulk ATAC-seq	0.00644246	0.0398589	0.0638546	6.18691	9.91153	0.595263	-5.28029e-07	7.07625e-07	-0.746199	-1.34392	1.80102	0.455547	0.662403
CEL	MiaPaCa	MiaPaCa	cREs ±500bps	metabolic	Capture-C	Bulk ATAC-seq	0.0128609	0.122582	0.0637467	9.53133	4.95662	0.0713131	1.32641e-07	2.86526e-07	0.46293	0.640212	1.38296	0.643415	0.792599
CEL	MiaPaCa	MiaPaCa	not_cREProm_OCRs	metabolic	Capture-C	Bulk ATAC-seq	0.00369822	0.00244281	0.0314808	0.660537	8.51243	0.968174	-2.21197e-07	5.07075e-07	-0.436221	-0.302563	0.6936	0.662676	0.803671
CEL	MiaPaCa	MiaPaCa	Total OCRs	metabolic	Capture-C	Bulk ATAC-seq	0.0113396	0.0765067	0.0695496	6.74685	6.13333	0.33592	-2.16325e-07	3.80491e-07	-0.568541	-0.769206	1.35295	0.569668	0.75867
CEL	Monocyte	Monocytes	cREs	immune	Capture-C	Bulk ATAC-seq	0.00458437	0.120266	0.0601317	26.2339	13.1167	0.0465828	6.91622e-07	8.37244e-07	0.826069	1.33553	1.61673	0.408765	0.633141
CEL	Monocyte	Monocytes	cREs ±500bps	immune	Capture-C	Bulk ATAC-seq	0.0106865	0.273897	0.0879766	25.6302	8.23249	0.000866225	1.09237e-06	4.73491e-07	2.30705	4.47306	1.93887	0.0210522	0.0740726
CEL	Monocyte	Monocytes	not_cREProm_OCRs	immune	Capture-C	Bulk ATAC-seq	0.00505985	0.0714044	0.0523172	14.112	10.3397	0.202173	2.02949e-07	6.10386e-07	0.332492	0.287914	0.865926	0.739518	0.836335
CEL	Monocyte	Monocytes	Promoter OCRs	immune	Capture-C	Bulk ATAC-seq	0.00531404	0.0270986	0.0601592	5.09944	11.3208	0.715672	-7.82662e-07	8.32393e-07	-0.940255	-1.68879	1.7961	0.347087	0.558869
CEL	Monocyte	Monocytes	Total OCRs	immune	Capture-C	Bulk ATAC-seq	0.0113554	0.188385	0.0904545	16.5899	7.96577	0.0426562	2.15162e-07	5.22785e-07	0.41157	0.700905	1.703	0.680655	0.812324
CEL	NaiveB	NaiveB	cREs	immune	Capture-C	Bulk ATAC-seq	0.00672066	0.266799	0.085265	39.6984	12.687	0.000314759	1.74032e-06	6.27883e-07	2.77173	4.54345	1.63921	0.005576	0.0268303
CEL	NaiveB	NaiveB	not_cREProm_OCRs	immune	Capture-C	Bulk ATAC-seq	0.00559577	0.0359444	0.0607903	6.42349	10.8636	0.617624	-2.08722e-07	6.51197e-07	-0.320521	-0.342854	1.06968	0.748574	0.838101
CEL	NaiveB	NaiveB	Total OCRs	immune	Capture-C	Bulk ATAC-seq	0.0134729	0.324063	0.10926	24.053	8.10963	0.000915161	7.84807e-07	4.44565e-07	1.76534	2.9795	1.68778	0.0775072	0.206444
CEL	NaiveB	NaiveB	cREs ±500bps	immune	Capture-C	Bulk ATAC-seq	0.0147005	0.422727	0.115733	28.7559	7.8727	7.24996e-06	1.42726e-06	3.58246e-07	3.98401	7.49056	1.88016	6.77614e-05	0.0009656
CEL	NaiveB	NaiveB	Promoter OCRs	immune	Capture-C	Bulk ATAC-seq	0.00595808	0.106728	0.07075	17.9131	11.8746	0.130934	1.44052e-07	8.57017e-07	0.168085	0.352861	2.0993	0.866516	0.921482
CEL	NaiveT	NaiveT	cREs	immune	Capture-C	Bulk ATAC-seq	0.00711756	0.293997	0.0933431	41.3058	13.1145	0.0001542	1.93734e-06	6.6426e-07	2.91653	5.62885	1.92998	0.00353948	0.0180654
CEL	NaiveT	NaiveT	Promoter OCRs	immune	Capture-C	Bulk ATAC-seq	0.00643356	0.129101	0.0699853	20.0668	10.8782	0.0585236	3.82223e-07	7.43484e-07	0.514096	1.01389	1.97218	0.607185	0.774183
CEL	NaiveT	NaiveT	not_cREProm_OCRs	immune	Capture-C	Bulk ATAC-seq	0.00529842	0.0548964	0.0657688	10.3609	12.4129	0.452895	4.85679e-08	7.3851e-07	0.0657647	0.0761742	1.15828	0.947565	0.967649
CEL	NaiveT	NaiveT	Total OCRs	immune	Capture-C	Bulk ATAC-seq	0.0136507	0.386691	0.122763	28.3276	8.99314	0.000439235	1.15608e-06	4.82315e-07	2.39693	4.69519	1.95884	0.0165332	0.0619995
CEL	NaiveT	NaiveT	cREs ±500bps	immune	Capture-C	Bulk ATAC-seq	0.0148978	0.395328	0.116691	26.536	7.83279	2.80524e-05	1.29794e-06	3.83524e-07	3.38424	7.19489	2.126	0.000713758	0.00484336
CEL	NCIH716	NCIH716	cREs	other	Capture-C	Bulk ATAC-seq	0.00365272	0.0287429	0.0599295	7.86889	16.4068	0.67476	-4.77306e-07	1.03803e-06	-0.459819	-0.812766	1.76758	0.645646	0.792599
CEL	NCIH716	NCIH716	Promoter OCRs	other	Capture-C	Bulk ATAC-seq	0.00400765	-0.0210455	0.0498406	-5.25132	12.4364	0.612436	-1.60868e-06	9.46289e-07	-1.69998	-2.75196	1.61881	0.0891338	0.226814
CEL	NCIH716	NCIH716	not_cREProm_OCRs	other	Capture-C	Bulk ATAC-seq	0.00270982	0.0117612	0.0339144	4.3402	12.5154	0.789017	-1.21233e-07	7.09215e-07	-0.17094	-0.12397	0.725225	0.864271	0.921482
CEL	NCIH716	NCIH716	Total OCRs	other	Capture-C	Bulk ATAC-seq	0.00736219	0.0356916	0.0769684	4.84797	10.4546	0.712324	-4.95877e-07	6.41406e-07	-0.773109	-1.18266	1.52975	0.439458	0.655907
CEL	NCIH716	NCIH716	cREs ±500bps	other	Capture-C	Bulk ATAC-seq	0.00756114	0.0549552	0.0621609	7.26811	8.2211	0.441124	-2.00831e-07	4.93532e-07	-0.406926	-0.655842	1.6117	0.684063	0.812324
CEL	NK	NK	cREs	immune	Hi-C	Bulk ATAC-seq	0.0122917	0.448181	0.129606	36.4619	10.5441	4.79573e-05	1.73061e-06	5.34853e-07	3.23568	6.93264	2.14256	0.00121353	0.00751862
CEL	NK	NK	Promoter OCRs	immune	Hi-C	Bulk ATAC-seq	0.00679924	0.209262	0.076325	30.7772	11.2255	0.00268004	1.26065e-06	7.09605e-07	1.77656	3.36056	1.89161	0.0756409	0.204326
CEL	NK	NK	Total OCRs	immune	Hi-C	Bulk ATAC-seq	0.0177774	0.462857	0.142434	26.0363	8.0121	0.00034695	1.12783e-06	4.29306e-07	2.62709	5.06137	1.92661	0.00861176	0.0366321
CEL	NK	NK	not_cREProm_OCRs	immune	Hi-C	Bulk ATAC-seq	0.00356877	-0.000144942	0.0482589	-0.0406139	13.5226	0.938587	-3.9873e-07	7.78398e-07	-0.512244	-0.425108	0.829894	0.60848	0.774183
CEL	NK	NK	cREs ±500bps	immune	Hi-C	Bulk ATAC-seq	0.0324208	0.634585	0.157938	19.5734	4.87151	1.53503e-06	9.56209e-07	2.30017e-07	4.15712	9.12187	2.19428	3.22282e-05	0.000595585
CEL	NTERA2	NTERA2	cREs	other	Capture-C	Bulk ATAC-seq	0.00672805	0.0681173	0.0597927	10.1244	8.88708	0.288787	-7.74618e-08	5.79198e-07	-0.13374	-0.175989	1.3159	0.893608	0.941873
CEL	NTERA2	NTERA2	Total OCRs	other	Capture-C	Bulk ATAC-seq	0.0190356	0.149043	0.100957	7.8297	5.3036	0.170664	7.66578e-08	3.13337e-07	0.24465	0.298506	1.22013	0.806728	0.887712
CEL	NTERA2	NTERA2	Promoter OCRs	other	Capture-C	Bulk ATAC-seq	0.00637665	0.0151216	0.0630737	2.3714	9.89137	0.888992	-7.72739e-07	7.36067e-07	-1.04982	-1.72547	1.64359	0.2938	0.495879
CEL	NTERA2	NTERA2	not_cREProm_OCRs	other	Capture-C	Bulk ATAC-seq	0.0112139	0.108042	0.0731577	9.6347	6.52386	0.166435	3.90088e-07	3.7201e-07	1.0486	0.993329	0.947294	0.294364	0.495879
CEL	NTERA2	NTERA2	cREs ±500bps	other	Capture-C	Bulk ATAC-seq	0.0148014	0.110453	0.0676626	7.46232	4.57136	0.137814	9.50952e-08	2.8616e-07	0.332315	0.435062	1.30919	0.739652	0.836335
CEL	Panc1	Panc1	cREs	metabolic	Capture-C	Bulk ATAC-seq	0.0045753	-0.0033411	0.041716	-0.730248	9.11765	0.849316	-1.06936e-06	5.96879e-07	-1.79158	-2.26361	1.26347	0.0731996	0.204326
CEL	Panc1	Panc1	Total OCRs	metabolic	Capture-C	Bulk ATAC-seq	0.00805475	-0.0502152	0.0577716	-6.23423	7.17236	0.308334	-1.31228e-06	4.91393e-07	-2.67054	-3.7489	1.4038	0.00757292	0.0337231
CEL	Panc1	Panc1	cREs ±500bps	metabolic	Capture-C	Bulk ATAC-seq	0.0102842	0.0623222	0.0540531	6.05998	5.25593	0.323386	-2.23371e-07	2.88999e-07	-0.772915	-0.944976	1.22261	0.439573	0.655907
CEL	Panc1	Panc1	Promoter OCRs	metabolic	Capture-C	Bulk ATAC-seq	0.0045617	-0.0841442	0.0591394	-18.4458	12.9643	0.122634	-2.50638e-06	9.38057e-07	-2.67189	-4.96839	1.85951	0.00754262	0.0337231
CEL	Panc1	Panc1	not_cREProm_OCRs	metabolic	Capture-C	Bulk ATAC-seq	0.00264468	0.0140169	0.0347542	5.30005	13.1412	0.742928	-1.31937e-07	7.8351e-07	-0.168392	-0.130264	0.773577	0.866275	0.921482
CEL	PBMC_naiveTCD4_24hr	NaiveT_24h	cREs	immune	Hi-C	Bulk ATAC-seq	0.00883765	0.498829	0.116059	56.4436	13.1323	2.6556e-09	2.99989e-06	5.32466e-07	5.63395	9.68254	1.71861	1.76131e-08	1.67324e-06
CEL	PBMC_naiveTCD4_24hr	NaiveT_24h	not_cREProm_OCRs	immune	Hi-C	Bulk ATAC-seq	0.0139316	0.171067	0.082129	12.2791	5.89517	0.0435638	4.70905e-07	3.2396e-07	1.45359	2.10969	1.45137	0.14606	0.333017
CEL	PBMC_naiveTCD4_24hr	NaiveT_24h	Total OCRs	immune	Hi-C	Bulk ATAC-seq	0.0304277	0.614541	0.166555	20.1967	5.47378	8.45877e-06	9.06382e-07	2.47967e-07	3.65525	6.87944	1.88207	0.000256928	0.00214382
CEL	PBMC_naiveTCD4_24hr	NaiveT_24h	Promoter OCRs	immune	Hi-C	Bulk ATAC-seq	0.00835294	0.178674	0.0794542	21.3906	9.51213	0.0144885	6.8639e-07	6.75303e-07	1.01642	2.03681	2.00391	0.309431	0.5112
CEL	PBMC_naiveTCD4_24hr	NaiveT_24h	cREs ±500bps	immune	Hi-C	Bulk ATAC-seq	0.0228879	0.630471	0.139731	27.546	6.10499	2.71439e-10	1.47064e-06	2.36614e-07	6.21537	10.9805	1.76668	5.12045e-10	1.45933e-07
CEL	PBMC_naiveTCD4_8hr	NaiveT_8h	cREs	immune	Hi-C	Bulk ATAC-seq	0.0121418	0.587694	0.136516	48.4025	11.2435	4.80339e-09	2.55207e-06	4.6965e-07	5.43397	10.7865	1.98501	5.51128e-08	3.92678e-06
CEL	PBMC_naiveTCD4_8hr	NaiveT_8h	cREs ±500bps	immune	Hi-C	Bulk ATAC-seq	0.03083	0.695893	0.157729	22.5719	5.1161	1.34753e-09	1.13813e-06	2.00487e-07	5.67684	11.3545	2.00015	1.37209e-08	1.67324e-06
CEL	PBMC_naiveTCD4_8hr	NaiveT_8h	Total OCRs	immune	Hi-C	Bulk ATAC-seq	0.0283935	0.542873	0.151825	19.1196	5.34717	1.36439e-05	7.94711e-07	2.30462e-07	3.44833	6.10701	1.771	0.00056406	0.00405501
CEL	PBMC_naiveTCD4_8hr	NaiveT_8h	Promoter OCRs	immune	Hi-C	Bulk ATAC-seq	0.00840465	0.145642	0.0776297	17.3287	9.23652	0.0538206	3.33415e-07	6.68655e-07	0.498635	1.04522	2.09617	0.618036	0.782846
CEL	PBMC_naiveTCD4_8hr	NaiveT_8h	not_cREProm_OCRs	immune	Hi-C	Bulk ATAC-seq	0.0147838	0.0914093	0.0595002	6.18307	4.02469	0.181312	1.72051e-07	2.21361e-07	0.777243	1.01252	1.30271	0.437016	0.655907
CEL	PBMC_naiveTCD4_unstim	NaiveT_unsti	cREs	immune	Hi-C	Bulk ATAC-seq	0.0106912	0.484478	0.138207	45.3155	12.9272	9.0634e-06	2.27345e-06	5.76792e-07	3.94153	8.3606	2.12115	8.09624e-05	0.00104883
CEL	PBMC_naiveTCD4_unstim	NaiveT_unsti	Promoter OCRs	immune	Hi-C	Bulk ATAC-seq	0.00713788	0.106701	0.0734135	14.9486	10.2851	0.146562	5.81263e-08	7.06082e-07	0.0823224	0.160636	1.9513	0.93439	0.959768
CEL	PBMC_naiveTCD4_unstim	NaiveT_unsti	Total OCRs	immune	Hi-C	Bulk ATAC-seq	0.0245328	0.357644	0.133245	14.5782	5.4313	0.00344998	4.56553e-07	2.52184e-07	1.8104	3.23636	1.78765	0.070234	0.200167
CEL	PBMC_naiveTCD4_unstim	NaiveT_unsti	not_cREProm_OCRs	immune	Hi-C	Bulk ATAC-seq	0.0131475	-0.00585182	0.0569053	-0.44509	4.32822	0.7378	-1.92997e-07	2.52803e-07	-0.763428	-1.12442	1.47286	0.445208	0.657885
CEL	PBMC_naiveTCD4_unstim	NaiveT_unsti	cREs ±500bps	immune	Hi-C	Bulk ATAC-seq	0.0277847	0.61901	0.158877	22.2788	5.71814	8.6824e-07	1.08518e-06	2.52151e-07	4.30371	9.62786	2.2371	1.67959e-05	0.000398901
CEL	pDC	pDC	cREs	immune	Hi-C	Bulk ATAC-seq	0.019847	0.475607	0.134482	23.9637	6.77594	0.000121215	1.00237e-06	3.58667e-07	2.7947	5.21745	1.86691	0.0051948	0.025974
CEL	pDC	pDC	Promoter OCRs	immune	Hi-C	Bulk ATAC-seq	0.00773172	0.120067	0.0768115	15.5292	9.93459	0.119877	1.55329e-07	6.75288e-07	0.230018	0.43715	1.9005	0.818078	0.893303
CEL	pDC	pDC	not_cREProm_OCRs	immune	Hi-C	Bulk ATAC-seq	0.00722032	-0.111864	0.0673709	-15.493	9.33074	0.0556078	-1.17128e-06	5.02571e-07	-2.33058	-2.14591	0.920762	0.0197753	0.0704496
CEL	pDC	pDC	cREs ±500bps	immune	Hi-C	Bulk ATAC-seq	0.056182	0.716193	0.166311	12.7477	2.96023	1.55142e-06	5.86892e-07	1.45386e-07	4.03678	7.86677	1.94877	5.41888e-05	0.000812832
CEL	pDC	pDC	Total OCRs	immune	Hi-C	Bulk ATAC-seq	0.0242727	0.349927	0.134011	14.4165	5.52103	0.0108086	3.82611e-07	3.2147e-07	1.19019	1.99835	1.67901	0.233971	0.435223
CEL	PGF	PGF	cREs	immune	Capture-C	Bulk ATAC-seq	0.00506404	0.228848	0.0795068	45.1907	15.7003	0.000990243	2.09634e-06	8.15996e-07	2.56905	4.72314	1.83847	0.0101977	0.0415191
CEL	PGF	PGF	cREs ±500bps	immune	Capture-C	Bulk ATAC-seq	0.0108416	0.33548	0.101103	30.9437	9.32545	9.6144e-05	1.55428e-06	4.96773e-07	3.12876	6.76086	2.16087	0.00175545	0.0100061
CEL	PGF	PGF	not_cREProm_OCRs	immune	Capture-C	Bulk ATAC-seq	0.00954113	0.116041	0.0722073	12.1622	7.56801	0.13698	2.22919e-07	4.59603e-07	0.485026	0.500448	1.0318	0.627658	0.791317
CEL	PGF	PGF	Promoter OCRs	immune	Capture-C	Bulk ATAC-seq	0.00633434	0.127928	0.0737719	20.196	11.6463	0.0737732	3.44402e-07	7.78227e-07	0.442547	0.890462	2.01213	0.658093	0.801524
CEL	PGF	PGF	Total OCRs	immune	Capture-C	Bulk ATAC-seq	0.0169152	0.342495	0.118456	20.2477	7.00291	0.00175516	6.28156e-07	3.83732e-07	1.63697	2.70695	1.65364	0.101637	0.251884
CEL	PHSM_myotubes	Myotubes	cREs	metabolic	Hi-C	Bulk ATAC-seq	0.0335503	0.0380646	0.10843	1.13455	3.23187	0.966838	-2.52398e-07	2.13634e-07	-1.18145	-1.80095	1.52436	0.237424	0.435223
CEL	PHSM_myotubes	Myotubes	Promoter OCRs	metabolic	Hi-C	Bulk ATAC-seq	0.0127214	0.0571948	0.0920968	4.49595	7.23952	0.626081	-2.93623e-07	5.33655e-07	-0.55021	-1.16456	2.11657	0.582175	0.770277
CEL	PHSM_myotubes	Myotubes	not_cREProm_OCRs	metabolic	Hi-C	Bulk ATAC-seq	0.011872	-0.0542938	0.0580922	-4.57326	4.89321	0.260565	-3.52865e-07	2.89362e-07	-1.21946	-0.926288	0.759589	0.22267	0.420272
CEL	PHSM_myotubes	Myotubes	cREs ±500bps	metabolic	Hi-C	Bulk ATAC-seq	0.0907772	0.160192	0.120103	1.76467	1.32306	0.563936	-3.38945e-08	9.19498e-08	-0.36862	-0.601779	1.63252	0.712411	0.830099
CEL	PHSM_myotubes	Myotubes	Total OCRs	metabolic	Hi-C	Bulk ATAC-seq	0.0539911	-0.00355552	0.156904	-0.0658537	2.9061	0.713702	-3.07744e-07	2.05841e-07	-1.49506	-2.93154	1.96082	0.1349	0.317739
CEL	Seale_Adipocytes_Diff	Adipocytes	cREs	metabolic	Hi-C	Bulk ATAC-seq	0.011417	-0.0125636	0.0648058	-1.10043	5.67625	0.709987	-5.1966e-07	3.67471e-07	-1.41415	-1.80934	1.27945	0.157317	0.344888
CEL	Seale_Adipocytes_Diff	Adipocytes	not_cREProm_OCRs	metabolic	Hi-C	Bulk ATAC-seq	0.022557	-0.0844645	0.0978932	-3.74449	4.33982	0.267473	-3.64757e-07	2.6101e-07	-1.39748	-1.54361	1.10457	0.162269	0.350336
CEL	Seale_Adipocytes_Diff	Adipocytes	cREs ±500bps	metabolic	Hi-C	Bulk ATAC-seq	0.0313824	0.00372845	0.0671643	0.118807	2.14019	0.678054	-2.15503e-07	1.44615e-07	-1.49019	-1.91465	1.28484	0.136174	0.318112
CEL	Seale_Adipocytes_Diff	Adipocytes	Total OCRs	metabolic	Hi-C	Bulk ATAC-seq	0.0440961	-0.124868	0.156876	-2.83173	3.55761	0.273172	-5.77607e-07	2.51117e-07	-2.30015	-4.54461	1.97579	0.0214397	0.0745159
CEL	Seale_Adipocytes_Diff	Adipocytes	Promoter OCRs	metabolic	Hi-C	Bulk ATAC-seq	0.0102253	0.0118746	0.0854731	1.1613	8.35898	0.984561	-6.69922e-07	6.29254e-07	-1.06463	-2.21237	2.07807	0.287044	0.492816
CEL	Seale_Adipocytes_PreDiff	PreAdipocytes	cREs	metabolic	Hi-C	Bulk ATAC-seq	0.0123169	0.0380826	0.071505	3.09189	5.80543	0.717687	-2.47167e-07	3.77448e-07	-0.654837	-0.871673	1.33113	0.512573	0.72181
CEL	Seale_Adipocytes_PreDiff	PreAdipocytes	Promoter OCRs	metabolic	Hi-C	Bulk ATAC-seq	0.0095831	0.10846	0.0932369	11.3178	9.7293	0.275624	8.66467e-08	6.9377e-07	0.124893	0.272864	2.18479	0.900609	0.943652
CEL	Seale_Adipocytes_PreDiff	PreAdipocytes	Total OCRs	metabolic	Hi-C	Bulk ATAC-seq	0.0373766	-0.0186375	0.134264	-0.498642	3.5922	0.677099	-4.26782e-07	2.54214e-07	-1.67883	-2.87072	1.70995	0.0931846	0.235023
CEL	Seale_Adipocytes_PreDiff	PreAdipocytes	cREs ±500bps	metabolic	Hi-C	Bulk ATAC-seq	0.0350949	0.0695805	0.0770632	1.98264	2.19585	0.654507	-7.86566e-08	1.50853e-07	-0.521413	-0.716782	1.37469	0.602079	0.774183
CEL	Seale_Adipocytes_PreDiff	PreAdipocytes	not_cREProm_OCRs	metabolic	Hi-C	Bulk ATAC-seq	0.0160764	-0.131019	0.0835031	-8.14973	5.19413	0.0653845	-6.35402e-07	2.91909e-07	-2.17671	-1.89297	0.869645	0.029502	0.100096
CEL	SGBS_Diff	Adipo_SGBS	cREs	metabolic	Capture-C	Bulk ATAC-seq	0.008612	-0.0569602	0.0624176	-6.61406	7.24775	0.291331	-1.17993e-06	4.55375e-07	-2.59113	-3.45855	1.33477	0.00956627	0.0400939
CEL	SGBS_Diff	Adipo_SGBS	Promoter OCRs	metabolic	Capture-C	Bulk ATAC-seq	0.00698006	0.00209206	0.065732	0.29972	9.41712	0.940621	-9.28207e-07	6.46627e-07	-1.43546	-2.44004	1.69983	0.151156	0.337948
CEL	SGBS_Diff	Adipo_SGBS	not_cREProm_OCRs	metabolic	Capture-C	Bulk ATAC-seq	0.0122546	-0.0451463	0.0680973	-3.68402	5.55686	0.384478	-4.03718e-07	3.21614e-07	-1.25529	-1.02944	0.820087	0.209375	0.403187
CEL	SGBS_Diff	Adipo_SGBS	Total OCRs	metabolic	Capture-C	Bulk ATAC-seq	0.0218295	-0.101146	0.103691	-4.63347	4.75002	0.223882	-7.70481e-07	2.82841e-07	-2.72408	-3.66557	1.34562	0.00644807	0.0301262
CEL	SGBS_Diff	Adipo_SGBS	cREs ±500bps	metabolic	Capture-C	Bulk ATAC-seq	0.0181165	0.000992375	0.07234	0.0547773	3.99304	0.812711	-4.39576e-07	2.47612e-07	-1.77526	-2.49779	1.407	0.0758548	0.204326
CEL	SGBS_Undiff	PreAdipo_SGBS	cREs	metabolic	Capture-C	Bulk ATAC-seq	0.00838215	0.116597	0.0623951	13.9101	7.44381	0.0555707	2.29027e-07	4.2984e-07	0.53282	0.698648	1.31123	0.594158	0.77322
CEL	SGBS_Undiff	PreAdipo_SGBS	Promoter OCRs	metabolic	Capture-C	Bulk ATAC-seq	0.00806768	0.0552142	0.0714357	6.84387	8.85455	0.50482	-4.16662e-07	6.33818e-07	-0.657384	-1.24019	1.88656	0.510934	0.72181
CEL	SGBS_Undiff	PreAdipo_SGBS	cREs ±500bps	metabolic	Capture-C	Bulk ATAC-seq	0.0164641	0.098904	0.066735	6.00725	4.05337	0.196002	-4.61482e-08	2.45366e-07	-0.188079	-0.253679	1.34879	0.850814	0.915027
CEL	SGBS_Undiff	PreAdipo_SGBS	Total OCRs	metabolic	Capture-C	Bulk ATAC-seq	0.0245687	0.119797	0.0985928	4.876	4.01294	0.318024	-1.01282e-07	2.57086e-07	-0.393963	-0.554782	1.40821	0.693608	0.820091
CEL	SGBS_Undiff	PreAdipo_SGBS	not_cREProm_OCRs	metabolic	Capture-C	Bulk ATAC-seq	0.0143263	0.0349546	0.0678982	2.43989	4.73941	0.759232	-2.42727e-08	2.80446e-07	-0.0865504	-0.07399	0.854878	0.931029	0.959768
CEL	TFH	TFH	cREs	immune	Capture-C	Bulk ATAC-seq	0.0071995	0.3835	0.109804	53.2676	15.2516	7.23929e-06	2.83649e-06	7.17771e-07	3.95181	8.09248	2.04779	7.75625e-05	0.00104883
CEL	TFH	TFH	cREs ±500bps	immune	Capture-C	Bulk ATAC-seq	0.0146547	0.447112	0.124289	30.5098	8.48114	8.17031e-06	1.62023e-06	4.31871e-07	3.75166	8.72935	2.32679	0.000175665	0.00161498
CEL	TFH	TFH	not_cREProm_OCRs	immune	Capture-C	Bulk ATAC-seq	0.00475881	0.180488	0.0629697	37.9272	13.2322	0.00145877	1.71862e-06	6.80162e-07	2.52679	2.55773	1.01224	0.0115111	0.0462065
CEL	TFH	TFH	Promoter OCRs	immune	Capture-C	Bulk ATAC-seq	0.0064574	0.189712	0.0800068	29.379	12.3899	0.0102214	1.12516e-06	8.19533e-07	1.37292	2.94786	2.14714	0.169776	0.3574
CEL	TFH	TFH	Total OCRs	immune	Capture-C	Bulk ATAC-seq	0.0131927	0.592746	0.16008	44.9299	12.134	1.03441e-06	2.37105e-06	5.62574e-07	4.21465	9.33108	2.21396	2.50169e-05	0.000548447
CEL	Th1	Th1	cREs	immune	Capture-C	Bulk ATAC-seq	0.00640217	0.405707	0.108273	63.3702	16.9119	4.68121e-06	3.58775e-06	8.74234e-07	4.10388	9.45568	2.30408	4.0628e-05	0.000681116
CEL	Th1	Th1	Total OCRs	immune	Capture-C	Bulk ATAC-seq	0.0164	0.74424	0.173457	45.3806	10.5767	1.14374e-07	2.53091e-06	5.32103e-07	4.75644	11.1446	2.34305	1.97042e-06	9.35947e-05
CEL	Th1	Th1	not_cREProm_OCRs	immune	Capture-C	Bulk ATAC-seq	0.00777622	0.300369	0.0816491	38.6266	10.4998	0.000115547	1.87277e-06	5.6575e-07	3.31024	3.66354	1.10673	0.000932157	0.00617825
CEL	Th1	Th1	Promoter OCRs	immune	Capture-C	Bulk ATAC-seq	0.0071367	0.187284	0.0800665	26.2424	11.219	0.0121098	9.69881e-07	7.58139e-07	1.27929	2.66956	2.08675	0.200794	0.391961
CEL	Th1	Th1	cREs ±500bps	immune	Capture-C	Bulk ATAC-seq	0.0134613	0.517218	0.135031	38.4226	10.0311	3.04664e-06	2.23741e-06	5.37751e-07	4.16067	11.3845	2.73621	3.17315e-05	0.000595585
CEL	Th1_activated	Th1_act	cREs	immune	Capture-C	Bulk ATAC-seq	0.00645505	0.411299	0.110462	63.7173	17.1125	4.77915e-06	3.63141e-06	8.75311e-07	4.1487	9.77113	2.35523	3.34363e-05	0.000595585
CEL	Th1_activated	Th1_act	Promoter OCRs	immune	Capture-C	Bulk ATAC-seq	0.00724399	0.225807	0.083605	31.1717	11.5413	0.0023539	1.37901e-06	7.4898e-07	1.84119	3.87603	2.10518	0.0655941	0.190758
CEL	Th1_activated	Th1_act	Total OCRs	immune	Capture-C	Bulk ATAC-seq	0.0161263	0.672704	0.161559	41.7147	10.0183	6.31156e-07	2.26225e-06	5.19003e-07	4.35884	10.0017	2.29458	1.30752e-05	0.000338765
CEL	Th1_activated	Th1_act	not_cREProm_OCRs	immune	Capture-C	Bulk ATAC-seq	0.00743405	0.228167	0.0726869	30.6922	9.77757	0.00169219	1.37537e-06	5.51942e-07	2.49188	2.62637	1.05397	0.012707	0.0496094
CEL	Th1_activated	Th1_act	cREs ±500bps	immune	Capture-C	Bulk ATAC-seq	0.0132968	0.530212	0.136419	39.8753	10.2596	9.90672e-07	2.35685e-06	5.35408e-07	4.40196	11.9381	2.71199	1.07278e-05	0.000305741
CEL	Th17	Th17	cREs	immune	Capture-C	Bulk ATAC-seq	0.00569953	0.314173	0.0941435	55.1226	16.5178	0.000296091	2.8721e-06	9.4867e-07	3.0275	6.7652	2.23458	0.00246583	0.0132597
CEL	Th17	Th17	Total OCRs	immune	Capture-C	Bulk ATAC-seq	0.0142531	0.586662	0.151587	41.1603	10.6354	6.12087e-06	2.12157e-06	5.63218e-07	3.76687	8.27725	2.19738	0.000165307	0.00157041
CEL	Th17	Th17	Promoter OCRs	immune	Capture-C	Bulk ATAC-seq	0.00631503	0.196492	0.0794641	31.115	12.5833	0.00929009	1.26719e-06	8.28492e-07	1.52951	3.17609	2.07654	0.126138	0.299577
CEL	Th17	Th17	cREs ±500bps	immune	Capture-C	Bulk ATAC-seq	0.0122261	0.48417	0.127644	39.6013	10.4403	1.02687e-05	2.23483e-06	5.7744e-07	3.87024	10.3969	2.68637	0.000108729	0.00120965
CEL	Th17	Th17	not_cREProm_OCRs	immune	Capture-C	Bulk ATAC-seq	0.00672519	0.210153	0.0702905	31.2486	10.4518	0.00126669	1.36952e-06	5.30991e-07	2.57918	2.40702	0.933251	0.00990351	0.0409058
CEL	Th17_activated	Th17_act	cREs	immune	Capture-C	Bulk ATAC-seq	0.00548193	0.301619	0.0879654	55.0206	16.0464	0.000141142	2.87813e-06	8.89374e-07	3.23613	6.63431	2.05007	0.00121161	0.00751862
CEL	Th17_activated	Th17_act	Promoter OCRs	immune	Capture-C	Bulk ATAC-seq	0.0062017	0.127204	0.076345	20.5111	12.3103	0.0980752	4.24697e-07	8.9686e-07	0.473537	1.05805	2.23435	0.63583	0.791317
CEL	Th17_activated	Th17_act	Total OCRs	immune	Capture-C	Bulk ATAC-seq	0.0128629	0.482409	0.131108	37.5039	10.1927	4.54505e-05	1.83491e-06	5.76857e-07	3.18088	6.69957	2.1062	0.00146828	0.00853997
CEL	Th17_activated	Th17_act	not_cREProm_OCRs	immune	Capture-C	Bulk ATAC-seq	0.00561256	0.164547	0.0615483	29.3176	10.9662	0.00791897	1.21326e-06	6.11468e-07	1.98418	1.84265	0.928672	0.0472356	0.143214
CEL	Th17_activated	Th17_act	cREs ±500bps	immune	Capture-C	Bulk ATAC-seq	0.0115359	0.450585	0.120312	39.0594	10.4294	1.40334e-05	2.18949e-06	5.79912e-07	3.77554	9.66238	2.5592	0.000159658	0.00156906
CEL	Th2	Th2	cREs	immune	Capture-C	Bulk ATAC-seq	0.00537096	0.269025	0.078825	50.0888	14.6762	5.39711e-05	2.53606e-06	7.37389e-07	3.43924	5.94463	1.72847	0.000583352	0.00405501
CEL	Th2	Th2	Promoter OCRs	immune	Capture-C	Bulk ATAC-seq	0.005924	0.139729	0.0755353	23.587	12.7507	0.0638233	6.37252e-07	9.54728e-07	0.66747	1.59326	2.38701	0.504472	0.718873
CEL	Th2	Th2	Total OCRs	immune	Capture-C	Bulk ATAC-seq	0.0106789	0.442671	0.119522	41.4527	11.1923	2.50255e-05	2.04443e-06	6.38096e-07	3.20396	7.08147	2.21023	0.00135552	0.00804843
CEL	Th2	Th2	cREs ±500bps	immune	Capture-C	Bulk ATAC-seq	0.010777	0.413226	0.105508	38.3433	9.79007	8.26633e-07	2.1457e-06	4.8639e-07	4.41148	9.14626	2.07329	1.02668e-05	0.000305741
CEL	Th2	Th2	not_cREProm_OCRs	immune	Capture-C	Bulk ATAC-seq	0.00380987	0.144768	0.0543323	37.9982	14.2609	0.00771591	1.63963e-06	7.96899e-07	2.05751	2.0361	0.989592	0.0396371	0.125517
CEL	Th2_activated	Th2_act	cREs	immune	Capture-C	Bulk ATAC-seq	0.00556857	0.315203	0.0854043	56.604	15.3369	1.11337e-05	3.04147e-06	7.86596e-07	3.86662	7.17442	1.85548	0.000110354	0.00120965
CEL	Th2_activated	Th2_act	Promoter OCRs	immune	Capture-C	Bulk ATAC-seq	0.00614764	0.185394	0.081388	30.1569	13.2389	0.0166597	1.19882e-06	9.43924e-07	1.27004	3.03448	2.38928	0.20407	0.395647
CEL	Th2_activated	Th2_act	Total OCRs	immune	Capture-C	Bulk ATAC-seq	0.0116197	0.525061	0.132075	45.1873	11.3665	2.8835e-06	2.37623e-06	6.10435e-07	3.89269	8.51424	2.18724	9.91407e-05	0.00120965
CEL	Th2_activated	Th2_act	not_cREProm_OCRs	immune	Capture-C	Bulk ATAC-seq	0.00443746	0.174319	0.0580403	39.2835	13.0796	0.0020653	1.77419e-06	7.14153e-07	2.48433	2.37139	0.95454	0.0129795	0.0499885
CEL	Th2_activated	Th2_act	cREs ±500bps	immune	Capture-C	Bulk ATAC-seq	0.0113277	0.475658	0.112441	41.9908	9.92621	1.35959e-07	2.47345e-06	4.9392e-07	5.00781	10.774	2.15145	5.50534e-07	3.13804e-05
CEL	TR1	Tr1	cREs	immune	Capture-C	Bulk ATAC-seq	0.00463658	0.278701	0.0903861	60.1092	19.4941	0.000397311	3.21502e-06	1.0492e-06	3.06425	6.94881	2.2677	0.00218216	0.0119599
CEL	TR1	Tr1	Promoter OCRs	immune	Capture-C	Bulk ATAC-seq	0.00611943	0.137147	0.0745911	22.4117	12.1892	0.0658458	5.49594e-07	8.74368e-07	0.628561	1.39891	2.22557	0.529636	0.731624
CEL	TR1	Tr1	cREs ±500bps	immune	Capture-C	Bulk ATAC-seq	0.00912374	0.386565	0.111947	42.3691	12.2698	4.39921e-05	2.4243e-06	6.72427e-07	3.60531	9.48113	2.62977	0.000311786	0.0024683
CEL	TR1	Tr1	Total OCRs	immune	Capture-C	Bulk ATAC-seq	0.0116788	0.525291	0.137546	44.9783	11.7775	1.1059e-05	2.33179e-06	6.34902e-07	3.67267	8.4599	2.30347	0.000240027	0.00207296
CEL	TR1	Tr1	not_cREProm_OCRs	immune	Capture-C	Bulk ATAC-seq	0.00490337	0.201287	0.0610094	41.0509	12.4423	0.000975506	1.8548e-06	7.00324e-07	2.64849	2.68867	1.01517	0.00808527	0.0354508
CEL	TR1_activated	Tr1_act	cREs	immune	Capture-C	Bulk ATAC-seq	0.00465723	0.276099	0.087211	59.2838	18.7259	0.000280988	3.17263e-06	9.88415e-07	3.20982	6.90579	2.15146	0.0013282	0.00804843
CEL	TR1_activated	Tr1_act	not_cREProm_OCRs	immune	Capture-C	Bulk ATAC-seq	0.00482815	0.199448	0.0653201	41.3094	13.529	0.00217048	1.8665e-06	7.74003e-07	2.41149	2.67703	1.11011	0.0158873	0.0603719
CEL	TR1_activated	Tr1_act	cREs ±500bps	immune	Capture-C	Bulk ATAC-seq	0.00911064	0.413909	0.117717	45.4314	12.9208	3.82538e-05	2.65182e-06	7.26728e-07	3.64899	10.3781	2.84411	0.000263277	0.00214382
CEL	TR1_activated	Tr1_act	Total OCRs	immune	Capture-C	Bulk ATAC-seq	0.0116175	0.511837	0.136115	44.0575	11.7164	1.60923e-05	2.26769e-06	6.58295e-07	3.44479	8.21335	2.38428	0.000571503	0.00405501
CEL	TR1_activated	Tr1_act	Promoter OCRs	immune	Capture-C	Bulk ATAC-seq	0.0061379	0.13488	0.0746781	21.9749	12.1667	0.0697372	5.13167e-07	8.76165e-07	0.585696	1.30985	2.23641	0.55808	0.75058
CEL	Treg	Treg	cREs	immune	Capture-C	Bulk ATAC-seq	0.00515806	0.31756	0.0918834	61.5657	17.8135	1.98722e-05	3.2937e-06	8.545e-07	3.85454	7.41449	1.92357	0.000115949	0.00122391
CEL	Treg	Treg	not_cREProm_OCRs	immune	Capture-C	Bulk ATAC-seq	0.00435452	0.219705	0.0689337	50.4544	15.8304	0.000891701	2.38693e-06	8.57547e-07	2.78344	3.0676	1.10209	0.00537859	0.0264293
CEL	Treg	Treg	Total OCRs	immune	Capture-C	Bulk ATAC-seq	0.0110246	0.564113	0.150154	51.1683	13.6198	5.74704e-06	2.69844e-06	7.04241e-07	3.83171	8.99165	2.34664	0.000127258	0.0012953
CEL	Treg	Treg	cREs ±500bps	immune	Capture-C	Bulk ATAC-seq	0.0110607	0.49193	0.129785	44.4753	11.7339	9.93661e-07	2.57961e-06	5.71446e-07	4.51418	11.2757	2.49784	6.35622e-06	0.000250409
CEL	Treg	Treg	Promoter OCRs	immune	Capture-C	Bulk ATAC-seq	0.00565789	0.114233	0.0737413	20.19	13.0334	0.126581	3.46233e-07	9.41121e-07	0.367895	0.809953	2.20159	0.712952	0.830099
CEL	Treg_activated	Treg_act	cREs	immune	Capture-C	Bulk ATAC-seq	0.0054403	0.341015	0.0957885	62.6832	17.6072	7.04012e-06	3.40978e-06	8.37707e-07	4.07037	7.92427	1.94682	4.69376e-05	0.000743179
CEL	Treg_activated	Treg_act	Promoter OCRs	immune	Capture-C	Bulk ATAC-seq	0.00594264	0.116635	0.0681934	19.6268	11.4753	0.0921255	3.33765e-07	8.55279e-07	0.390242	0.808908	2.07284	0.696358	0.820091
CEL	Treg_activated	Treg_act	Total OCRs	immune	Capture-C	Bulk ATAC-seq	0.0117877	0.531852	0.136086	45.1191	11.5447	2.57817e-06	2.33159e-06	6.0191e-07	3.87366	8.26107	2.13263	0.000107214	0.00120965
CEL	Treg_activated	Treg_act	not_cREProm_OCRs	immune	Capture-C	Bulk ATAC-seq	0.00472406	0.16015	0.0589238	33.901	12.4731	0.00742729	1.43125e-06	7.1753e-07	1.99469	2.0043	1.00482	0.0460766	0.141203
CEL	Treg_activated	Treg_act	cREs ±500bps	immune	Capture-C	Bulk ATAC-seq	0.0116887	0.456381	0.122363	39.0448	10.4685	1.29129e-06	2.20596e-06	4.90997e-07	4.49281	10.0934	2.24658	7.02903e-06	0.000250409
CRO	Acinar	Panc_Acinar	cREs	metabolic	Capture-C	Bulk ATAC-seq	0.00153775	-0.0104494	0.0163229	-6.79523	10.6148	0.460804	-1.18012e-06	7.67618e-07	-1.53738	-2.11123	1.37326	0.124199	0.219856
CRO	Acinar	Panc_Acinar	Total OCRs	metabolic	Capture-C	Bulk ATAC-seq	0.0101734	0.0061654	0.0420282	0.60603	4.13118	0.923771	-3.87008e-07	3.14864e-07	-1.22913	-2.17279	1.76775	0.219025	0.337416
CRO	Acinar	Panc_Acinar	not_cREProm_OCRs	metabolic	Capture-C	Bulk ATAC-seq	0.00565587	0.0172231	0.0289132	3.04517	5.11207	0.689095	-2.54216e-08	3.58491e-07	-0.0709129	-0.073691	1.03918	0.943467	0.963757
CRO	Acinar	Panc_Acinar	cREs ±500bps	metabolic	Capture-C	Bulk ATAC-seq	0.00360588	0.00567705	0.0202052	1.57439	5.6034	0.918105	-4.05744e-07	4.19944e-07	-0.966186	-1.49512	1.54744	0.333951	0.457461
CRO	Acinar	Panc_Acinar	Promoter OCRs	metabolic	Capture-C	Bulk ATAC-seq	0.00448917	-0.0160634	0.0335607	-3.57826	7.47593	0.536668	-9.77942e-07	5.81854e-07	-1.68073	-3.54546	2.10947	0.0928145	0.179947
CRO	Alpha	Panc_Alpha	cREs	metabolic	Capture-C	Bulk ATAC-seq	0.00854685	-0.0526844	0.0340334	-6.16418	3.98198	0.0669329	-1.08488e-06	2.91367e-07	-3.7234	-6.39022	1.71623	0.00019656	0.00280098
CRO	Alpha	Panc_Alpha	cREs ±500bps	metabolic	Capture-C	Bulk ATAC-seq	0.0187644	-0.0201205	0.0361271	-1.07227	1.9253	0.277007	-5.26407e-07	1.35931e-07	-3.8726	-6.31453	1.63057	0.000107679	0.00170492
CRO	Alpha	Panc_Alpha	Promoter OCRs	metabolic	Capture-C	Bulk ATAC-seq	0.00862308	-0.0408484	0.0416212	-4.7371	4.82673	0.225061	-1.06605e-06	4.16748e-07	-2.55801	-6.31932	2.4704	0.0105272	0.0357172
CRO	Alpha	Panc_Alpha	Total OCRs	metabolic	Capture-C	Bulk ATAC-seq	0.0263749	-0.0445902	0.0613089	-1.69063	2.32451	0.237941	-4.61107e-07	1.6115e-07	-2.86135	-5.20377	1.81864	0.00421844	0.0197656
CRO	Alpha	Panc_Alpha	not_cREProm_OCRs	metabolic	Capture-C	Bulk ATAC-seq	0.0153174	-0.0105516	0.0403935	-0.688866	2.6371	0.517582	-2.05687e-07	1.78279e-07	-1.15374	-1.28121	1.11049	0.248607	0.363348
CRO	Astrocyte	Astrocytes	cREs	neural	Hi-C	Bulk ATAC-seq	0.00847902	-0.0544087	0.0377594	-6.41686	4.45327	0.0860371	-1.25372e-06	3.70483e-07	-3.38401	-7.0777	2.09151	0.000714346	0.0059879
CRO	Astrocyte	Astrocytes	Promoter OCRs	neural	Hi-C	Bulk ATAC-seq	0.0165314	0.0275033	0.0518671	1.6637	3.13749	0.832578	-2.91542e-07	2.52093e-07	-1.15649	-2.29895	1.98788	0.247483	0.363348
CRO	Astrocyte	Astrocytes	Total OCRs	neural	Hi-C	Bulk ATAC-seq	0.026223	-0.0597652	0.0658166	-2.27911	2.50988	0.184683	-5.70783e-07	2.03139e-07	-2.80981	-5.57899	1.98554	0.00495703	0.0214054
CRO	Astrocyte	Astrocytes	cREs ±500bps	neural	Hi-C	Bulk ATAC-seq	0.0407543	0.0616588	0.0614627	1.51294	1.50813	0.734204	-1.63725e-07	1.2013e-07	-1.3629	-2.85796	2.09697	0.172914	0.283822
CRO	Astrocyte	Astrocytes	not_cREProm_OCRs	neural	Hi-C	Bulk ATAC-seq	0.0105927	-0.0356449	0.0366367	-3.36506	3.45869	0.202128	-4.02861e-07	2.42665e-07	-1.66015	-1.63488	0.984776	0.0968841	0.182924
CRO	CD1cPluscDC	cDC_CD1c	cREs	immune	Hi-C	Bulk ATAC-seq	0.0148577	0.316793	0.055338	21.3218	3.72454	3.3708e-07	1.24682e-06	2.86828e-07	4.34693	10.4153	2.39601	1.38055e-05	0.000474546
CRO	CD1cPluscDC	cDC_CD1c	Promoter OCRs	immune	Hi-C	Bulk ATAC-seq	0.00757441	0.0717687	0.0395924	9.47516	5.22713	0.105169	2.21117e-07	4.29697e-07	0.514588	1.18719	2.30707	0.606841	0.697858
CRO	CD1cPluscDC	cDC_CD1c	cREs ±500bps	immune	Hi-C	Bulk ATAC-seq	0.0415681	0.473423	0.0617433	11.3891	1.48535	1.22045e-10	6.41626e-07	1.17738e-07	5.44959	13.7492	2.52298	5.04869e-08	4.79625e-06
CRO	CD1cPluscDC	cDC_CD1c	Total OCRs	immune	Hi-C	Bulk ATAC-seq	0.0248812	0.327603	0.0659339	13.1667	2.64995	2.43056e-05	6.68391e-07	1.96894e-07	3.39467	6.91326	2.0365	0.000687108	0.00593411
CRO	CD1cPluscDC	cDC_CD1c	not_cREProm_OCRs	immune	Hi-C	Bulk ATAC-seq	0.00957017	0.0196627	0.0355886	2.05458	3.7187	0.77775	-9.18423e-08	2.59552e-07	-0.353849	-0.371682	1.0504	0.723452	0.786961
CRO	EndoC_BH1	EndoC_BH1	cREs	metabolic	Capture-C	Bulk ATAC-seq	0.0105649	0.00551107	0.0376468	0.521637	3.56337	0.892728	-4.31576e-07	2.79567e-07	-1.54373	-2.70289	1.75088	0.122654	0.219852
CRO	EndoC_BH1	EndoC_BH1	cREs ±500bps	metabolic	Capture-C	Bulk ATAC-seq	0.0190282	0.0416383	0.0397938	2.18824	2.09131	0.570963	-2.04281e-07	1.70228e-07	-1.20004	-2.17879	1.81559	0.230122	0.348856
CRO	EndoC_BH1	EndoC_BH1	Total OCRs	metabolic	Capture-C	Bulk ATAC-seq	0.0273576	-0.0290312	0.052044	-1.06118	1.90236	0.265576	-3.35383e-07	1.35157e-07	-2.48143	-3.40648	1.37279	0.0130855	0.0409319
CRO	EndoC_BH1	EndoC_BH1	not_cREProm_OCRs	metabolic	Capture-C	Bulk ATAC-seq	0.0153409	-0.0427055	0.0309159	-2.78377	2.01526	0.0525126	-2.82182e-07	1.32362e-07	-2.1319	-1.96267	0.92062	0.0330153	0.0827512
CRO	EndoC_BH1	EndoC_BH1	Promoter OCRs	metabolic	Capture-C	Bulk ATAC-seq	0.00899396	0.0269382	0.0352558	2.99515	3.91995	0.613106	-3.13559e-07	3.61733e-07	-0.866824	-1.81428	2.09303	0.386039	0.509357
CRO	Enteroid	Enteroid	cREs	metabolic	Capture-C	Bulk ATAC-seq	0.00811285	0.0167276	0.0365339	2.06187	4.50322	0.813447	-4.34283e-07	3.57213e-07	-1.21575	-2.34094	1.92551	0.224079	0.34151
CRO	Enteroid	Enteroid	Promoter OCRs	metabolic	Capture-C	Bulk ATAC-seq	0.00757508	0.0176213	0.0358222	2.32623	4.72895	0.779414	-4.42128e-07	3.99542e-07	-1.10659	-2.35122	2.12475	0.268472	0.384495
CRO	Enteroid	Enteroid	not_cREProm_OCRs	metabolic	Capture-C	Bulk ATAC-seq	0.0084075	0.0059898	0.0257355	0.712435	3.06102	0.925108	-1.74755e-07	2.15384e-07	-0.811365	-0.670335	0.826182	0.417156	0.530757
CRO	Enteroid	Enteroid	Total OCRs	metabolic	Capture-C	Bulk ATAC-seq	0.0179328	0.0233566	0.0484798	1.30245	2.70341	0.910975	-3.20893e-07	2.12191e-07	-1.51229	-2.71676	1.79646	0.130461	0.229515
CRO	Enteroid	Enteroid	cREs ±500bps	metabolic	Capture-C	Bulk ATAC-seq	0.0171212	0.0556119	0.0442927	3.24812	2.587	0.387356	-2.03031e-07	2.11875e-07	-0.958259	-2.13716	2.23026	0.337932	0.458622
CRO	GCB	GCB	cREs	immune	Capture-C	Bulk ATAC-seq	0.00732962	0.119498	0.0372466	16.3034	5.08166	0.00353363	7.30741e-07	3.91629e-07	1.8659	3.90319	2.09185	0.062055	0.133982
CRO	GCB	GCB	Total OCRs	immune	Capture-C	Bulk ATAC-seq	0.0183754	0.195122	0.0503097	10.6186	2.73788	0.00121984	4.65193e-07	2.04211e-07	2.278	4.15475	1.82386	0.0227268	0.0620659
CRO	GCB	GCB	cREs ±500bps	immune	Capture-C	Bulk ATAC-seq	0.0157589	0.188858	0.0447745	11.9842	2.84121	0.000208459	5.41707e-07	2.20216e-07	2.45989	5.7466	2.33612	0.0138979	0.0421373
CRO	GCB	GCB	not_cREProm_OCRs	immune	Capture-C	Bulk ATAC-seq	0.00925789	0.0991144	0.0370938	10.7059	4.00672	0.0211624	5.40876e-07	2.87435e-07	1.88173	2.4199	1.286	0.0598725	0.131141
CRO	GCB	GCB	Promoter OCRs	immune	Capture-C	Bulk ATAC-seq	0.00709003	0.0408856	0.0329181	5.76663	4.64287	0.308299	-1.53819e-07	3.95453e-07	-0.388969	-0.811158	2.08541	0.697299	0.77327
CRO	HEPG2	HEPG2	cREs	metabolic	Capture-C	Bulk ATAC-seq	0.00446483	0.00296574	0.0264276	0.664246	5.91907	0.954639	-6.89669e-07	4.63636e-07	-1.48752	-2.74026	1.84216	0.136877	0.239325
CRO	HEPG2	HEPG2	Total OCRs	metabolic	Capture-C	Bulk ATAC-seq	0.0126034	-0.000962193	0.0380982	-0.0763442	3.02286	0.719103	-4.54883e-07	2.45305e-07	-1.85435	-3.07959	1.66073	0.0636886	0.135457
CRO	HEPG2	HEPG2	Promoter OCRs	metabolic	Capture-C	Bulk ATAC-seq	0.00567703	-0.0095458	0.030811	-1.68148	5.42731	0.617284	-9.10033e-07	4.43716e-07	-2.05094	-4.09616	1.99721	0.0402731	0.0970054
CRO	HEPG2	HEPG2	not_cREProm_OCRs	metabolic	Capture-C	Bulk ATAC-seq	0.00635448	0.00809676	0.0234615	1.27418	3.69213	0.94071	-9.81658e-08	2.71882e-07	-0.361061	-0.35219	0.975431	0.718054	0.784082
CRO	HEPG2	HEPG2	cREs ±500bps	metabolic	Capture-C	Bulk ATAC-seq	0.00804502	0.0236729	0.0282723	2.94256	3.51426	0.580269	-3.73424e-07	2.68839e-07	-1.38902	-2.54375	1.83133	0.164826	0.276326
CRO	hESC	hESC	cREs	other	Capture-C	Bulk ATAC-seq	0.00664847	0.023916	0.0342631	3.59722	5.15353	0.61621	-2.0947e-07	3.99908e-07	-0.523795	-0.860199	1.64224	0.600421	0.69561
CRO	hESC	hESC	cREs ±500bps	other	Capture-C	Bulk ATAC-seq	0.0149866	0.0684112	0.0420391	4.56481	2.8051	0.209256	3.32063e-08	2.22694e-07	0.149112	0.276129	1.85182	0.881465	0.927002
CRO	hESC	hESC	Promoter OCRs	other	Capture-C	Bulk ATAC-seq	0.00633047	0.00630897	0.0352739	0.996603	5.57207	0.999512	-5.26613e-07	4.61606e-07	-1.14083	-2.19712	1.9259	0.253942	0.366944
CRO	hESC	hESC	Total OCRs	other	Capture-C	Bulk ATAC-seq	0.0193228	-0.00679892	0.0525156	-0.351859	2.7178	0.614972	-2.86157e-07	1.9491e-07	-1.46815	-2.07192	1.41125	0.142063	0.246878
CRO	hESC	hESC	not_cREProm_OCRs	other	Capture-C	Bulk ATAC-seq	0.0116717	-0.0199411	0.0306186	-1.7085	2.62332	0.295202	-2.07559e-07	1.82316e-07	-1.13846	-1.05384	0.925675	0.254929	0.366944
CRO	hESC_HypothalamicNeuron	HNs_hESC	cREs	neural	Capture-C	Bulk ATAC-seq	0.00789441	-0.0337205	0.0313655	-4.27144	3.97312	0.180429	-9.21687e-07	3.13176e-07	-2.94303	-4.66376	1.58468	0.00325014	0.0165409
CRO	hESC_HypothalamicNeuron	HNs_hESC	Total OCRs	neural	Capture-C	Bulk ATAC-seq	0.0212889	-0.111403	0.0535521	-5.23292	2.5155	0.0100128	-7.64932e-07	1.79682e-07	-4.25713	-6.0266	1.41565	2.07068e-05	0.000506998
CRO	hESC_HypothalamicNeuron	HNs_hESC	Promoter OCRs	neural	Capture-C	Bulk ATAC-seq	0.00781718	-0.0458286	0.0356118	-5.86255	4.55558	0.118977	-1.22346e-06	3.44656e-07	-3.5498	-6.29068	1.77212	0.00038552	0.00439493
CRO	hESC_HypothalamicNeuron	HNs_hESC	cREs ±500bps	neural	Capture-C	Bulk ATAC-seq	0.0163936	0.00154882	0.0357377	0.0944775	2.17998	0.67642	-4.17824e-07	1.68682e-07	-2.47699	-3.99903	1.61447	0.0132496	0.0409319
CRO	hESC_HypothalamicNeuron	HNs_hESC	not_cREProm_OCRs	neural	Capture-C	Bulk ATAC-seq	0.0117369	-0.035195	0.0330329	-2.99867	2.81446	0.15168	-3.47016e-07	1.97474e-07	-1.75727	-1.52161	0.865891	0.0788716	0.158299
CRO	hESC_HypothalamicNPC	NPC_hESC	cREs	neural	Capture-C	Bulk ATAC-seq	0.00602255	0.0136588	0.0305565	2.26794	5.07367	0.802262	-3.42855e-07	3.80267e-07	-0.901617	-1.4481	1.60611	0.36726	0.496063
CRO	hESC_HypothalamicNPC	NPC_hESC	Promoter OCRs	neural	Capture-C	Bulk ATAC-seq	0.00783095	-0.0396784	0.0374298	-5.06687	4.77973	0.192358	-1.11146e-06	3.84829e-07	-2.8882	-5.75338	1.99203	0.00387456	0.0190388
CRO	hESC_HypothalamicNPC	NPC_hESC	Total OCRs	neural	Capture-C	Bulk ATAC-seq	0.0220919	-0.129422	0.0583842	-5.85835	2.64278	0.00643821	-8.1383e-07	2.0253e-07	-4.01832	-6.61985	1.64742	5.86139e-05	0.00104406
CRO	hESC_HypothalamicNPC	NPC_hESC	not_cREProm_OCRs	neural	Capture-C	Bulk ATAC-seq	0.0131467	-0.0695409	0.0385546	-5.28962	2.93265	0.0287413	-5.18616e-07	2.11386e-07	-2.4534	-2.28731	0.932302	0.0141511	0.0424534
CRO	hESC_HypothalamicNPC	NPC_hESC	cREs ±500bps	neural	Capture-C	Bulk ATAC-seq	0.0127825	0.0593494	0.0371962	4.64302	2.90993	0.212364	-1.58696e-08	2.20585e-07	-0.0719434	-0.128158	1.78137	0.942647	0.963757
CRO	hFOB_Diff	hFOB_Diff	cREs	metabolic	Hi-C	Bulk ATAC-seq	0.0158669	0.0543454	0.0513856	3.42508	3.23854	0.45787	-1.70163e-07	2.3472e-07	-0.724961	-1.35599	1.87044	0.468476	0.57799
CRO	hFOB_Diff	hFOB_Diff	Promoter OCRs	metabolic	Hi-C	Bulk ATAC-seq	0.00710447	-0.0188589	0.0358874	-2.65452	5.05139	0.464458	-9.04431e-07	3.7563e-07	-2.40777	-4.52979	1.88132	0.0160501	0.0471574
CRO	hFOB_Diff	hFOB_Diff	not_cREProm_OCRs	metabolic	Hi-C	Bulk ATAC-seq	0.00793991	0.00932955	0.0257793	1.17502	3.2468	0.956981	-8.2254e-08	2.25606e-07	-0.364591	-0.315088	0.864222	0.715417	0.784082
CRO	hFOB_Diff	hFOB_Diff	cREs ±500bps	metabolic	Hi-C	Bulk ATAC-seq	0.0395001	0.122825	0.0675861	3.10949	1.71104	0.227979	-3.20804e-08	1.25959e-07	-0.254689	-0.569338	2.23542	0.798963	0.852826
CRO	hFOB_Diff	hFOB_Diff	Total OCRs	metabolic	Hi-C	Bulk ATAC-seq	0.022533	0.0444091	0.0558271	1.97085	2.47757	0.695995	-2.18426e-07	1.7562e-07	-1.24374	-2.04829	1.64688	0.213595	0.330841
CRO	hFOB_Perm	hFOB_Perm	cREs	metabolic	Hi-C	Bulk ATAC-seq	0.00483403	0.0031972	0.0283146	0.661394	5.85735	0.953773	-6.3345e-07	4.41011e-07	-1.43636	-2.21645	1.54311	0.150901	0.257526
CRO	hFOB_Perm	hFOB_Perm	Promoter OCRs	metabolic	Hi-C	Bulk ATAC-seq	0.00487248	-0.0109692	0.0336193	-2.25126	6.89984	0.633923	-9.86533e-07	5.6776e-07	-1.73759	-3.73759	2.15102	0.0822833	0.161729
CRO	hFOB_Perm	hFOB_Perm	Total OCRs	metabolic	Hi-C	Bulk ATAC-seq	0.010438	0.0219721	0.0398582	2.10501	3.81856	0.773087	-3.93553e-07	2.74755e-07	-1.43238	-2.06406	1.44101	0.152036	0.257919
CRO	hFOB_Perm	hFOB_Perm	not_cREProm_OCRs	metabolic	Hi-C	Bulk ATAC-seq	0.00438205	0.0308194	0.0229436	7.0331	5.2358	0.257881	1.76826e-07	3.51295e-07	0.503356	0.406129	0.806843	0.614714	0.703589
CRO	hFOB_Perm	hFOB_Perm	cREs ±500bps	metabolic	Hi-C	Bulk ATAC-seq	0.0119717	0.0365667	0.0334934	3.05442	2.79771	0.46687	-2.22934e-07	2.06885e-07	-1.07757	-1.66693	1.54693	0.281225	0.396778
CRO	HMC3	Microglia	cREs	neural	Capture-C	Bulk ATAC-seq	0.00574603	-0.00903124	0.0332	-1.57173	5.77789	0.65301	-8.43996e-07	4.18055e-07	-2.01886	-3.66996	1.81783	0.0435013	0.102462
CRO	HMC3	Microglia	Total OCRs	neural	Capture-C	Bulk ATAC-seq	0.0112651	-0.00736118	0.0415863	-0.653451	3.69161	0.650319	-5.93452e-07	2.65579e-07	-2.23456	-3.45204	1.54484	0.025446	0.0665331
CRO	HMC3	Microglia	not_cREProm_OCRs	neural	Capture-C	Bulk ATAC-seq	0.00488943	0.00941142	0.0233382	1.92485	4.7732	0.846262	-1.49228e-07	3.31615e-07	-0.450004	-0.367769	0.817259	0.652708	0.735264
CRO	HMC3	Microglia	Promoter OCRs	neural	Capture-C	Bulk ATAC-seq	0.00511173	-0.00356957	0.0299991	-0.698311	5.86869	0.770688	-8.56609e-07	4.61286e-07	-1.857	-3.4083	1.83538	0.063311	0.135457
CRO	HMC3	Microglia	cREs ±500bps	neural	Capture-C	Bulk ATAC-seq	0.0131635	0.0167929	0.0445752	1.27572	3.38628	0.934982	-4.00699e-07	2.43457e-07	-1.64587	-3.52892	2.14411	0.0997902	0.185884
CRO	HMC3_activated	Microglia_act	cREs	neural	Capture-C	Bulk ATAC-seq	0.00563035	0.00257599	0.0390189	0.457519	6.93009	0.937168	-6.95851e-07	5.11002e-07	-1.36174	-3.10058	2.27693	0.173281	0.283822
CRO	HMC3_activated	Microglia_act	Total OCRs	neural	Capture-C	Bulk ATAC-seq	0.0126628	0.0312312	0.0506731	2.46638	4.00173	0.715155	-3.29376e-07	2.88742e-07	-1.14073	-2.11315	1.85246	0.253984	0.366944
CRO	HMC3_activated	Microglia_act	not_cREProm_OCRs	neural	Capture-C	Bulk ATAC-seq	0.00591661	0.0289005	0.0293953	4.88463	4.96827	0.437981	4.60368e-08	3.32027e-07	0.138654	0.133969	0.966213	0.889724	0.928832
CRO	HMC3_activated	Microglia_act	Promoter OCRs	neural	Capture-C	Bulk ATAC-seq	0.00554825	-0.00173704	0.0348012	-0.313079	6.27246	0.832846	-8.08375e-07	4.8565e-07	-1.66452	-3.46026	2.07883	0.0960082	0.182924
CRO	HMC3_activated	Microglia_act	cREs ±500bps	neural	Capture-C	Bulk ATAC-seq	0.0120421	0.0275832	0.047454	2.29056	3.94068	0.743222	-3.48915e-07	2.93974e-07	-1.18689	-3.0109	2.5368	0.235271	0.351059
CRO	hMSC	hMSC	cREs	other	Capture-C	Bulk ATAC-seq	0.00732995	0.0143094	0.0351708	1.95219	4.79824	0.842565	-4.56609e-07	3.6067e-07	-1.266	-2.27854	1.79979	0.205512	0.322211
CRO	hMSC	hMSC	not_cREProm_OCRs	other	Capture-C	Bulk ATAC-seq	0.00898472	0.0551807	0.0310489	6.14161	3.45575	0.137927	2.13204e-07	2.55336e-07	0.834991	0.835638	1.00077	0.403723	0.520638
CRO	hMSC	hMSC	Promoter OCRs	other	Capture-C	Bulk ATAC-seq	0.00756366	-0.00598925	0.0378421	-0.791845	5.00315	0.718653	-7.5404e-07	4.1927e-07	-1.79846	-4.03563	2.24394	0.0721046	0.148912
CRO	hMSC	hMSC	Total OCRs	other	Capture-C	Bulk ATAC-seq	0.018181	0.0452137	0.049415	2.48687	2.71795	0.58668	-2.23642e-07	2.17491e-07	-1.02828	-1.8815	1.82975	0.303817	0.42238
CRO	hMSC	hMSC	cREs ±500bps	other	Capture-C	Bulk ATAC-seq	0.0151868	0.0580771	0.0443016	3.82419	2.91712	0.335421	-1.33229e-07	2.11361e-07	-0.630339	-1.26433	2.00579	0.528473	0.635505
CRO	hMSC_Adipocyte	Adipo_hMSC	cREs	metabolic	Capture-C	Bulk ATAC-seq	0.00780358	0.0265183	0.0397413	3.39822	5.09269	0.637404	-3.32943e-07	3.76252e-07	-0.884893	-1.67413	1.8919	0.376214	0.503385
CRO	hMSC_Adipocyte	Adipo_hMSC	not_cREProm_OCRs	metabolic	Capture-C	Bulk ATAC-seq	0.00797148	0.0115949	0.0307948	1.45455	3.86312	0.906208	-1.3582e-07	2.5609e-07	-0.530362	-0.485307	0.915048	0.595861	0.693144
CRO	hMSC_Adipocyte	Adipo_hMSC	cREs ±500bps	metabolic	Capture-C	Bulk ATAC-seq	0.0175814	0.0675787	0.0491899	3.84375	2.79783	0.310865	-1.13274e-07	2.03752e-07	-0.555942	-1.15911	2.08495	0.578251	0.678901
CRO	hMSC_Adipocyte	Adipo_hMSC	Promoter OCRs	metabolic	Capture-C	Bulk ATAC-seq	0.00685296	0.0230489	0.034414	3.36335	5.02176	0.637955	-3.78718e-07	4.30572e-07	-0.879571	-1.86804	2.12381	0.379092	0.503682
CRO	hMSC_Adipocyte	Adipo_hMSC	Total OCRs	metabolic	Capture-C	Bulk ATAC-seq	0.0170626	0.0339955	0.049543	1.9924	2.9036	0.732859	-2.83179e-07	2.17205e-07	-1.30374	-2.22109	1.70363	0.192321	0.30621
CRO	hMSC_BMP2	Osteo_hMSC	cREs	metabolic	Capture-C	Bulk ATAC-seq	0.00828964	-0.0234348	0.0362554	-2.827	4.37358	0.378034	-8.04547e-07	3.13982e-07	-2.5624	-4.31112	1.68245	0.0103951	0.0356941
CRO	hMSC_BMP2	Osteo_hMSC	Total OCRs	metabolic	Capture-C	Bulk ATAC-seq	0.0216559	-0.0204275	0.0534633	-0.943275	2.46876	0.427737	-4.87974e-07	1.90113e-07	-2.56676	-4.48988	1.74924	0.0102654	0.0356786
CRO	hMSC_BMP2	Osteo_hMSC	Promoter OCRs	metabolic	Capture-C	Bulk ATAC-seq	0.00778478	-0.039836	0.0363198	-5.11717	4.66549	0.184373	-1.13131e-06	3.95762e-07	-2.85857	-6.09211	2.13118	0.0042556	0.0197656
CRO	hMSC_BMP2	Osteo_hMSC	cREs ±500bps	metabolic	Capture-C	Bulk ATAC-seq	0.0183294	0.0228341	0.0437074	1.24576	2.38455	0.917785	-3.02578e-07	1.70825e-07	-1.77128	-3.23456	1.82612	0.0765142	0.155591
CRO	hMSC_BMP2	Osteo_hMSC	not_cREProm_OCRs	metabolic	Capture-C	Bulk ATAC-seq	0.0115821	0.0353341	0.0347162	3.05076	2.99741	0.495352	-1.35642e-09	2.08397e-07	-0.00650883	-0.00628265	0.96525	0.994807	0.994807
CRO	hTM	hTM	cREs	other	Capture-C	Bulk ATAC-seq	0.00744295	-0.0285499	0.0345026	-3.83583	4.63561	0.298867	-8.61537e-07	3.42963e-07	-2.51204	-4.57964	1.82307	0.0120034	0.0388747
CRO	hTM	hTM	not_cREProm_OCRs	other	Capture-C	Bulk ATAC-seq	0.0118435	0.042106	0.0365503	3.55521	3.08611	0.408282	5.56845e-08	2.16278e-07	0.257467	0.286959	1.11455	0.796818	0.852826
CRO	hTM	hTM	Total OCRs	other	Capture-C	Bulk ATAC-seq	0.0202976	0.0231302	0.0531803	1.13955	2.62002	0.957474	-2.67937e-07	1.94491e-07	-1.37763	-2.52186	1.83057	0.168317	0.280528
CRO	hTM	hTM	Promoter OCRs	other	Capture-C	Bulk ATAC-seq	0.00603448	-0.0198705	0.0306888	-3.29284	5.08558	0.396704	-8.87143e-07	3.94845e-07	-2.24681	-4.20127	1.86988	0.024652	0.0655445
CRO	hTM	hTM	cREs ±500bps	other	Capture-C	Bulk ATAC-seq	0.0177129	0.0193671	0.0425463	1.09339	2.402	0.96894	-3.13902e-07	1.76326e-07	-1.78023	-3.56057	2.00006	0.0750377	0.153854
CRO	Human_Hepatocytes	Hepatocytes	cREs	metabolic	Hi-C	Bulk ATAC-seq	0.0100334	0.0110412	0.048991	1.10045	4.8828	0.983472	-5.27485e-07	4.0013e-07	-1.31828	-3.2147	2.43855	0.187409	0.30176
CRO	Human_Hepatocytes	Hepatocytes	Total OCRs	metabolic	Hi-C	Bulk ATAC-seq	0.0147524	-0.0416891	0.0552504	-2.82592	3.74518	0.300359	-7.75628e-07	3.10155e-07	-2.50078	-5.66093	2.26367	0.0123921	0.0396826
CRO	Human_Hepatocytes	Hepatocytes	not_cREProm_OCRs	metabolic	Hi-C	Bulk ATAC-seq	0.00488826	-0.0498358	0.0223693	-10.195	4.57612	0.0140661	-9.82517e-07	3.29565e-07	-2.98125	-2.49703	0.837576	0.00287071	0.015151
CRO	Human_Hepatocytes	Hepatocytes	Promoter OCRs	metabolic	Hi-C	Bulk ATAC-seq	0.00614613	-0.00348618	0.0360024	-0.567217	5.85774	0.787802	-8.4314e-07	5.05458e-07	-1.66807	-3.81897	2.28945	0.0953017	0.182924
CRO	Human_Hepatocytes	Hepatocytes	cREs ±500bps	metabolic	Hi-C	Bulk ATAC-seq	0.0266723	0.0941293	0.0567581	3.52911	2.12798	0.236849	-1.06061e-07	1.90504e-07	-0.556739	-1.54424	2.77371	0.577706	0.678901
CRO	iPSC_Hepatocytes	Hepato_iPSC	cREs	metabolic	Capture-C	Bulk ATAC-seq	0.00584224	0.00327159	0.0370162	0.55999	6.33597	0.944359	-6.42242e-07	5.0758e-07	-1.2653	-2.71335	2.14443	0.205763	0.322211
CRO	iPSC_Hepatocytes	Hepato_iPSC	Total OCRs	metabolic	Capture-C	Bulk ATAC-seq	0.0173269	-0.0384152	0.0504873	-2.21708	2.91381	0.262192	-5.72213e-07	2.38084e-07	-2.40341	-4.06652	1.69198	0.0162429	0.0472372
CRO	iPSC_Hepatocytes	Hepato_iPSC	cREs ±500bps	metabolic	Capture-C	Bulk ATAC-seq	0.0123864	0.0197362	0.0438288	1.59337	3.53845	0.866322	-3.96592e-07	2.91207e-07	-1.36189	-3.20726	2.355	0.173232	0.283822
CRO	iPSC_Hepatocytes	Hepato_iPSC	Promoter OCRs	metabolic	Capture-C	Bulk ATAC-seq	0.00686791	0.00319438	0.0350966	0.465118	5.11023	0.916376	-6.13975e-07	4.37983e-07	-1.40182	-2.9093	2.07537	0.160969	0.271456
CRO	iPSC_Hepatocytes	Hepato_iPSC	not_cREProm_OCRs	metabolic	Capture-C	Bulk ATAC-seq	0.00951292	-0.0198287	0.0326395	-2.08439	3.43107	0.364393	-3.26677e-07	2.49941e-07	-1.30702	-1.26039	0.964326	0.191206	0.306145
CRO	iPSC_Neurons	Neurons_iPSC	cREs	neural	Capture-C	Bulk ATAC-seq	0.00740164	-0.0590127	0.0282952	-7.97291	3.82283	0.0168881	-1.24636e-06	3.02585e-07	-4.11904	-6.15269	1.49372	3.80449e-05	0.000763556
CRO	iPSC_Neurons	Neurons_iPSC	cREs ±500bps	neural	Capture-C	Bulk ATAC-seq	0.0141329	-0.0222056	0.0319644	-1.5712	2.2617	0.250755	-5.93104e-07	1.70223e-07	-3.48428	-5.10314	1.46462	0.000493456	0.00500568
CRO	iPSC_Neurons	Neurons_iPSC	Total OCRs	neural	Capture-C	Bulk ATAC-seq	0.025359	-0.0968412	0.0461447	-3.81881	1.81966	0.00778525	-6.10822e-07	1.7332e-07	-3.52425	-5.28754	1.50033	0.000424684	0.00448278
CRO	iPSC_Neurons	Neurons_iPSC	not_cREProm_OCRs	neural	Capture-C	Bulk ATAC-seq	0.0154718	-0.0716473	0.0347077	-4.63082	2.24328	0.0141684	-4.64105e-07	1.76783e-07	-2.62529	-2.35055	0.895348	0.00865755	0.0316333
CRO	iPSC_Neurons	Neurons_iPSC	Promoter OCRs	neural	Capture-C	Bulk ATAC-seq	0.00832993	-0.00331773	0.0354375	-0.398291	4.25424	0.739777	-6.40494e-07	3.6935e-07	-1.73411	-3.41215	1.96766	0.0828981	0.161822
CRO	iPSC_NPC	NPC_iPSC	cREs	neural	Capture-C	Bulk ATAC-seq	0.0111647	-0.00910141	0.0372488	-0.815197	3.33631	0.583491	-5.34832e-07	2.7597e-07	-1.93801	-3.30947	1.70767	0.0526223	0.119979
CRO	iPSC_NPC	NPC_iPSC	cREs ±500bps	neural	Capture-C	Bulk ATAC-seq	0.0230306	0.0444748	0.042669	1.93112	1.85271	0.614922	-1.86258e-07	1.56485e-07	-1.19026	-2.16365	1.81779	0.233943	0.350915
CRO	iPSC_NPC	NPC_iPSC	Promoter OCRs	neural	Capture-C	Bulk ATAC-seq	0.00791104	0.0142029	0.0354909	1.79532	4.48626	0.859014	-4.21352e-07	3.93919e-07	-1.06964	-2.19192	2.04921	0.284781	0.399816
CRO	iPSC_NPC	NPC_iPSC	not_cREProm_OCRs	neural	Capture-C	Bulk ATAC-seq	0.013966	-0.0639187	0.0286207	-4.57674	2.04931	0.00800998	-4.35427e-07	1.58741e-07	-2.743	-2.37439	0.865615	0.006088	0.0247869
CRO	iPSC_NPC	NPC_iPSC	Total OCRs	neural	Capture-C	Bulk ATAC-seq	0.0255111	-0.0489834	0.0416887	-1.92008	1.63414	0.0734533	-4.24311e-07	1.49362e-07	-2.84082	-3.74308	1.31761	0.00449981	0.0199676
CRO	klaus_pancreas_cells_Acinar	Panc_Acinar(sc)	cREs	metabolic	Hi-C	Single-cell ATAC-seq	0.00262856	0.0365123	0.0208144	13.8906	7.91856	0.109184	4.88107e-07	5.9358e-07	0.82231	1.24929	1.51924	0.4109	0.526032
CRO	klaus_pancreas_cells_Acinar	Panc_Acinar(sc)	Total OCRs	metabolic	Hi-C	Single-cell ATAC-seq	0.0107181	0.0198809	0.0396629	1.85489	3.70056	0.817302	-3.30266e-07	2.85571e-07	-1.15651	-1.93156	1.67017	0.247472	0.363348
CRO	klaus_pancreas_cells_Acinar	Panc_Acinar(sc)	Promoter OCRs	metabolic	Hi-C	Single-cell ATAC-seq	0.00463306	-0.00103722	0.0270358	-0.223875	5.83541	0.833454	-7.17151e-07	4.91185e-07	-1.46004	-2.65193	1.81633	0.144278	0.249207
CRO	klaus_pancreas_cells_Acinar	Panc_Acinar(sc)	cREs ±500bps	metabolic	Hi-C	Single-cell ATAC-seq	0.00786923	0.0520273	0.0271047	6.61149	3.44439	0.110375	1.2709e-07	2.74226e-07	0.463451	0.840308	1.81315	0.643041	0.730147
CRO	klaus_pancreas_cells_Acinar	Panc_Acinar(sc)	not_cREProm_OCRs	metabolic	Hi-C	Single-cell ATAC-seq	0.00525595	0.00347125	0.0296224	0.660442	5.63598	0.951903	-2.39559e-07	3.86445e-07	-0.619906	-0.64483	1.04021	0.53532	0.641034
CRO	klaus_pancreas_cells_Alpha	Panc_Alpha(sc)	cREs	metabolic	Hi-C	Single-cell ATAC-seq	0.0101649	0.0286841	0.0350745	2.82189	3.45056	0.598651	-2.05474e-07	2.39569e-07	-0.857684	-1.44034	1.67934	0.391067	0.511257
CRO	klaus_pancreas_cells_Alpha	Panc_Alpha(sc)	Total OCRs	metabolic	Hi-C	Single-cell ATAC-seq	0.0317474	-0.0135472	0.0609039	-0.426718	1.91839	0.449881	-3.59904e-07	1.35002e-07	-2.66592	-4.77716	1.79194	0.00767784	0.0295701
CRO	klaus_pancreas_cells_Alpha	Panc_Alpha(sc)	cREs ±500bps	metabolic	Hi-C	Single-cell ATAC-seq	0.0236884	0.0729623	0.0370536	3.08008	1.56421	0.1864	-6.783e-08	1.12948e-07	-0.600543	-1.06795	1.77831	0.548145	0.653645
CRO	klaus_pancreas_cells_Alpha	Panc_Alpha(sc)	not_cREProm_OCRs	metabolic	Hi-C	Single-cell ATAC-seq	0.0176033	-0.0352927	0.0358142	-2.0049	2.03452	0.130218	-3.16054e-07	1.36712e-07	-2.31182	-2.3107	0.999517	0.0207875	0.0580829
CRO	klaus_pancreas_cells_Alpha	Panc_Alpha(sc)	Promoter OCRs	metabolic	Hi-C	Single-cell ATAC-seq	0.00989774	0.00355288	0.0393204	0.358959	3.97266	0.870963	-5.68004e-07	3.43159e-07	-1.65522	-3.75148	2.26645	0.0978796	0.183524
CRO	klaus_pancreas_cells_Beta	Panc_Beta(sc)	cREs	metabolic	Hi-C	Single-cell ATAC-seq	0.0149692	0.0133983	0.0394434	0.895062	2.63497	0.968183	-3.25437e-07	2.01321e-07	-1.61651	-2.86301	1.77111	0.105984	0.193624
CRO	klaus_pancreas_cells_Beta	Panc_Beta(sc)	Promoter OCRs	metabolic	Hi-C	Single-cell ATAC-seq	0.0101081	-0.00693842	0.0391147	-0.686421	3.86963	0.660291	-6.72788e-07	3.48131e-07	-1.93257	-4.5082	2.33275	0.0532888	0.120534
CRO	klaus_pancreas_cells_Beta	Panc_Beta(sc)	cREs ±500bps	metabolic	Hi-C	Single-cell ATAC-seq	0.035249	0.0903603	0.0421622	2.56349	1.19612	0.192145	-6.65953e-08	9.02087e-08	-0.738236	-1.29925	1.75994	0.460371	0.570459
CRO	klaus_pancreas_cells_Beta	Panc_Beta(sc)	not_cREProm_OCRs	metabolic	Hi-C	Single-cell ATAC-seq	0.0148172	-0.0578322	0.0369859	-3.90304	2.49614	0.0412649	-4.38375e-07	1.66725e-07	-2.62934	-2.73799	1.04132	0.00855518	0.0316333
CRO	klaus_pancreas_cells_Beta	Panc_Beta(sc)	Total OCRs	metabolic	Hi-C	Single-cell ATAC-seq	0.0317031	-0.060834	0.0649777	-1.91887	2.04957	0.143169	-4.8661e-07	1.49834e-07	-3.24767	-6.36413	1.9596	0.00116355	0.00815063
CRO	ME_EUR	Melano_EUR	cREs	other	Capture-C	Bulk ATAC-seq	0.00551887	-0.0268397	0.03375	-4.86326	6.11537	0.333358	-1.04504e-06	4.59225e-07	-2.27566	-4.52283	1.98748	0.0228664	0.0620659
CRO	ME_EUR	Melano_EUR	not_cREProm_OCRs	other	Capture-C	Bulk ATAC-seq	0.00962843	-0.0481048	0.0318824	-4.99612	3.31128	0.0700288	-5.46536e-07	2.34381e-07	-2.33183	-2.15141	0.922629	0.0197097	0.0556165
CRO	ME_EUR	Melano_EUR	cREs ±500bps	other	Capture-C	Bulk ATAC-seq	0.0117441	-0.00803449	0.038759	-0.684131	3.3003	0.607332	-5.48073e-07	2.45784e-07	-2.2299	-4.63093	2.07674	0.0257541	0.0667265
CRO	ME_EUR	Melano_EUR	Total OCRs	other	Capture-C	Bulk ATAC-seq	0.0176118	-0.0556095	0.0521474	-3.15751	2.96093	0.152769	-6.39928e-07	2.11988e-07	-3.0187	-5.0006	1.65654	0.00253864	0.0144703
CRO	ME_EUR	Melano_EUR	Promoter OCRs	other	Capture-C	Bulk ATAC-seq	0.00693557	0.00310061	0.0381008	0.44706	5.49354	0.919324	-6.13141e-07	4.2147e-07	-1.45477	-3.06506	2.10691	0.145734	0.250206
CRO	ME_YRI	Melano_YRI	cREs	other	Capture-C	Bulk ATAC-seq	0.00671999	-0.023608	0.0338486	-3.51309	5.037	0.367082	-8.58354e-07	3.72033e-07	-2.3072	-4.12183	1.78651	0.0210439	0.0582282
CRO	ME_YRI	Melano_YRI	Promoter OCRs	other	Capture-C	Bulk ATAC-seq	0.00642181	-0.0139842	0.0359423	-2.17762	5.59692	0.56545	-8.44074e-07	4.40708e-07	-1.91527	-3.99079	2.08367	0.0554584	0.123482
CRO	ME_YRI	Melano_YRI	not_cREProm_OCRs	other	Capture-C	Bulk ATAC-seq	0.0106848	-0.0403276	0.0322178	-3.77429	3.01528	0.108542	-4.35026e-07	2.11035e-07	-2.0614	-1.90941	0.92627	0.0392653	0.0956462
CRO	ME_YRI	Melano_YRI	Total OCRs	other	Capture-C	Bulk ATAC-seq	0.0187258	-0.0643497	0.0518308	-3.43641	2.76788	0.100739	-6.2002e-07	1.91446e-07	-3.23861	-4.98966	1.54068	0.00120115	0.00815063
CRO	ME_YRI	Melano_YRI	cREs ±500bps	other	Capture-C	Bulk ATAC-seq	0.0154804	0.0194497	0.0428552	1.25641	2.76835	0.92604	-3.11228e-07	1.93949e-07	-1.60469	-3.11036	1.93829	0.108562	0.197071
CRO	MiaPaCa	MiaPaCa	cREs	metabolic	Capture-C	Bulk ATAC-seq	0.00655293	0.0401374	0.03369	6.12511	5.1412	0.318949	-1.2151e-07	3.98837e-07	-0.30466	-0.620742	2.03749	0.760625	0.821129
CRO	MiaPaCa	MiaPaCa	Promoter OCRs	metabolic	Capture-C	Bulk ATAC-seq	0.00644246	0.0242093	0.0349515	3.75778	5.42518	0.611906	-3.82081e-07	4.35197e-07	-0.87795	-1.88033	2.14173	0.379971	0.503682
CRO	MiaPaCa	MiaPaCa	Total OCRs	metabolic	Capture-C	Bulk ATAC-seq	0.0113396	0.0257269	0.037406	2.26876	3.2987	0.700332	-2.77185e-07	2.56016e-07	-1.08269	-1.90578	1.76023	0.278947	0.395521
CRO	MiaPaCa	MiaPaCa	not_cREProm_OCRs	metabolic	Capture-C	Bulk ATAC-seq	0.00369822	-0.0128744	0.0150182	-3.48124	4.06093	0.271444	-3.7774e-07	2.83678e-07	-1.33158	-0.999067	0.750286	0.182997	0.296331
CRO	MiaPaCa	MiaPaCa	cREs ±500bps	metabolic	Capture-C	Bulk ATAC-seq	0.0128609	0.0706866	0.0402876	5.49624	3.13256	0.153155	-5.25828e-09	2.46467e-07	-0.0213346	-0.0490742	2.30022	0.982979	0.989926
CRO	Monocyte	Monocytes	cREs	immune	Capture-C	Bulk ATAC-seq	0.00458437	0.117592	0.0385981	25.6507	8.4195	0.00319282	1.28154e-06	6.47256e-07	1.97996	4.78501	2.41672	0.0477078	0.110542
CRO	Monocyte	Monocytes	Total OCRs	immune	Capture-C	Bulk ATAC-seq	0.0113554	0.166216	0.0513069	14.6376	4.51828	0.00304443	5.31509e-07	3.2662e-07	1.6273	3.34787	2.05731	0.103673	0.190624
CRO	Monocyte	Monocytes	not_cREProm_OCRs	immune	Capture-C	Bulk ATAC-seq	0.00505985	0.0861012	0.0300152	17.0166	5.93204	0.00897126	6.89732e-07	3.96296e-07	1.74045	1.892	1.08708	0.0817807	0.161729
CRO	Monocyte	Monocytes	Promoter OCRs	immune	Capture-C	Bulk ATAC-seq	0.00531404	0.017209	0.0365798	3.2384	6.88362	0.744601	-4.87564e-07	5.64594e-07	-0.863565	-2.03422	2.35561	0.387827	0.509358
CRO	Monocyte	Monocytes	cREs ±500bps	immune	Capture-C	Bulk ATAC-seq	0.0106865	0.178729	0.0441711	16.7247	4.13335	0.000113228	7.89375e-07	3.18994e-07	2.47457	6.25006	2.52571	0.0133395	0.0409319
CRO	NaiveB	NaiveB	cREs	immune	Capture-C	Bulk ATAC-seq	0.00672066	0.123505	0.0403136	18.3769	5.99846	0.00380316	8.30854e-07	4.54884e-07	1.82652	4.19417	2.29626	0.0677719	0.142022
CRO	NaiveB	NaiveB	cREs ±500bps	immune	Capture-C	Bulk ATAC-seq	0.0147005	0.203135	0.0446342	13.8182	3.03623	3.45338e-05	6.45993e-07	2.26414e-07	2.85315	6.55549	2.29764	0.00432886	0.0197656
CRO	NaiveB	NaiveB	not_cREProm_OCRs	immune	Capture-C	Bulk ATAC-seq	0.00559577	0.096196	0.0272161	17.1909	4.8637	0.00182685	8.93047e-07	3.42029e-07	2.61103	2.83648	1.08635	0.00902703	0.0325659
CRO	NaiveB	NaiveB	Promoter OCRs	immune	Capture-C	Bulk ATAC-seq	0.00595808	0.0478304	0.0352126	8.02782	5.91005	0.234792	-2.28978e-08	5.00807e-07	-0.0457218	-0.108453	2.37203	0.963532	0.973782
CRO	NaiveB	NaiveB	Total OCRs	immune	Capture-C	Bulk ATAC-seq	0.0134729	0.212662	0.0472669	15.7844	3.5083	7.98903e-05	7.86034e-07	2.54056e-07	3.09393	5.77013	1.86498	0.00197521	0.0117278
CRO	NaiveT	NaiveT	cREs	immune	Capture-C	Bulk ATAC-seq	0.00711756	0.118112	0.038914	16.5944	5.46732	0.00459742	7.39683e-07	4.53595e-07	1.63071	4.15551	2.54828	0.102951	0.190526
CRO	NaiveT	NaiveT	Promoter OCRs	immune	Capture-C	Bulk ATAC-seq	0.00643356	0.0543598	0.0359206	8.44941	5.58331	0.187851	6.78005e-08	4.68838e-07	0.144614	0.347754	2.40471	0.885016	0.927314
CRO	NaiveT	NaiveT	Total OCRs	immune	Capture-C	Bulk ATAC-seq	0.0136507	0.210095	0.0500406	15.3908	3.66579	0.000278206	8.05527e-07	2.98535e-07	2.69827	6.32575	2.34438	0.00697018	0.0275903
CRO	NaiveT	NaiveT	not_cREProm_OCRs	immune	Capture-C	Bulk ATAC-seq	0.00529842	0.0958469	0.027831	18.0897	5.25269	0.00236647	9.89331e-07	3.89457e-07	2.54028	3.0003	1.18109	0.0110762	0.037138
CRO	NaiveT	NaiveT	cREs ±500bps	immune	Capture-C	Bulk ATAC-seq	0.0148978	0.15995	0.0415773	10.7364	2.79083	0.000546949	3.78386e-07	2.27945e-07	1.65998	4.05573	2.44323	0.0969175	0.182924
CRO	NCIH716	NCIH716	cREs	other	Capture-C	Bulk ATAC-seq	0.00365272	0.0235487	0.03039	6.44689	8.31983	0.513159	-2.34397e-07	6.39027e-07	-0.366803	-0.771766	2.10403	0.713766	0.784082
CRO	NCIH716	NCIH716	Total OCRs	other	Capture-C	Bulk ATAC-seq	0.00736219	-0.00270509	0.0528661	-0.36743	7.18076	0.845809	-6.06502e-07	5.50114e-07	-1.1025	-2.79695	2.53691	0.270244	0.385097
CRO	NCIH716	NCIH716	not_cREProm_OCRs	other	Capture-C	Bulk ATAC-seq	0.00270982	-0.0179145	0.0151296	-6.61095	5.58323	0.163299	-7.12306e-07	3.79139e-07	-1.87875	-1.4084	0.749648	0.0602789	0.131141
CRO	NCIH716	NCIH716	Promoter OCRs	other	Capture-C	Bulk ATAC-seq	0.00400765	-0.0116877	0.0290697	-2.91636	7.25355	0.582935	-1.13944e-06	5.81612e-07	-1.9591	-3.76901	1.92385	0.0501014	0.115152
CRO	NCIH716	NCIH716	cREs ±500bps	other	Capture-C	Bulk ATAC-seq	0.00756114	0.0504374	0.0344101	6.67061	4.55091	0.219692	-3.8617e-08	3.67445e-07	-0.105096	-0.243844	2.3202	0.9163	0.946179
CRO	NK	NK	cREs	immune	Hi-C	Bulk ATAC-seq	0.0122917	0.255321	0.0524561	20.7717	4.26759	1.4807e-05	1.22647e-06	3.35847e-07	3.65189	9.49995	2.60138	0.00026032	0.0030913
CRO	NK	NK	Total OCRs	immune	Hi-C	Bulk ATAC-seq	0.0177774	0.31222	0.0605365	17.5628	3.40525	8.06753e-06	1.03577e-06	2.59233e-07	3.99551	8.98781	2.24948	6.45543e-05	0.00108223
CRO	NK	NK	Promoter OCRs	immune	Hi-C	Bulk ATAC-seq	0.00679924	0.0761243	0.0464707	11.196	6.8347	0.139257	3.54181e-07	5.52485e-07	0.641069	1.8256	2.84774	0.521478	0.629751
CRO	NK	NK	cREs ±500bps	immune	Hi-C	Bulk ATAC-seq	0.0324208	0.371511	0.0583466	11.459	1.79966	8.02281e-08	6.32643e-07	1.48142e-07	4.27052	11.6696	2.73259	1.95021e-05	0.000506998
CRO	NK	NK	not_cREProm_OCRs	immune	Hi-C	Bulk ATAC-seq	0.00356877	0.0456837	0.0238953	12.801	6.69566	0.0845616	6.3634e-07	4.70262e-07	1.35316	1.31182	0.96945	0.176004	0.286635
CRO	NTERA2	NTERA2	cREs	other	Capture-C	Bulk ATAC-seq	0.00672805	-0.0152006	0.0311487	-2.25928	4.62968	0.478227	-7.3339e-07	3.80292e-07	-1.92849	-3.22178	1.67062	0.0537938	0.120718
CRO	NTERA2	NTERA2	Total OCRs	other	Capture-C	Bulk ATAC-seq	0.0190356	-0.0310222	0.049683	-1.62969	2.61001	0.308693	-4.34122e-07	2.03731e-07	-2.13086	-3.26868	1.53397	0.0331005	0.0827512
CRO	NTERA2	NTERA2	Promoter OCRs	other	Capture-C	Bulk ATAC-seq	0.00637665	-0.0202246	0.0331578	-3.17167	5.19988	0.41973	-9.15596e-07	4.58879e-07	-1.99529	-3.95315	1.98124	0.0460114	0.107486
CRO	NTERA2	NTERA2	cREs ±500bps	other	Capture-C	Bulk ATAC-seq	0.0148014	0.0197995	0.0393276	1.33767	2.65701	0.89842	-2.79422e-07	2.15301e-07	-1.29782	-2.47182	1.9046	0.19435	0.30772
CRO	NTERA2	NTERA2	not_cREProm_OCRs	other	Capture-C	Bulk ATAC-seq	0.0112139	-0.00471463	0.0289406	-0.420429	2.58079	0.581106	-1.62332e-07	1.83191e-07	-0.886137	-0.79928	0.901983	0.375544	0.503385
CRO	Panc1	Panc1	cREs	metabolic	Capture-C	Bulk ATAC-seq	0.0045753	-0.0142141	0.0248519	-3.10671	5.43176	0.444129	-9.82788e-07	3.70278e-07	-2.65419	-4.02255	1.51555	0.00794994	0.0298576
CRO	Panc1	Panc1	Promoter OCRs	metabolic	Capture-C	Bulk ATAC-seq	0.0045617	-0.0349379	0.0294066	-7.65895	6.4464	0.171722	-1.45215e-06	5.11863e-07	-2.837	-5.56603	1.96194	0.00455402	0.0199676
CRO	Panc1	Panc1	Total OCRs	metabolic	Capture-C	Bulk ATAC-seq	0.00805475	-0.0299508	0.0355931	-3.7184	4.41889	0.275386	-8.93364e-07	3.20371e-07	-2.78853	-4.93479	1.76967	0.00529474	0.0221912
CRO	Panc1	Panc1	not_cREProm_OCRs	metabolic	Capture-C	Bulk ATAC-seq	0.00264468	0.0122241	0.0217982	4.62216	8.24229	0.662116	5.21989e-08	5.72959e-07	0.0911042	0.0996519	1.09382	0.92741	0.954194
CRO	Panc1	Panc1	cREs ±500bps	metabolic	Capture-C	Bulk ATAC-seq	0.0102842	0.0182932	0.0339201	1.77876	3.29826	0.813648	-4.12395e-07	2.25513e-07	-1.8287	-3.37343	1.84471	0.0674442	0.142022
CRO	PBMC_naiveTCD4_24hr	NaiveT_24h	cREs	immune	Hi-C	Bulk ATAC-seq	0.00883765	0.267905	0.0468407	30.3141	5.30013	1.97488e-07	1.93739e-06	4.12954e-07	4.69154	12.0911	2.57721	2.71159e-06	0.000128801
CRO	PBMC_naiveTCD4_24hr	NaiveT_24h	Total OCRs	immune	Hi-C	Bulk ATAC-seq	0.0304277	0.281063	0.05321	9.23708	1.74873	1.33622e-05	4.251e-07	1.26439e-07	3.3621	6.23875	1.85561	0.000773524	0.0062987
CRO	PBMC_naiveTCD4_24hr	NaiveT_24h	not_cREProm_OCRs	immune	Hi-C	Bulk ATAC-seq	0.0139316	0.054514	0.035089	3.91298	2.51867	0.251821	7.12544e-08	1.76603e-07	0.403473	0.617252	1.52985	0.686601	0.76438
CRO	PBMC_naiveTCD4_24hr	NaiveT_24h	Promoter OCRs	immune	Hi-C	Bulk ATAC-seq	0.00835294	0.078699	0.0436488	9.42171	5.22557	0.111973	2.46885e-07	4.47996e-07	0.551087	1.41657	2.5705	0.581574	0.679297
CRO	PBMC_naiveTCD4_24hr	NaiveT_24h	cREs ±500bps	immune	Hi-C	Bulk ATAC-seq	0.0228879	0.340712	0.0468895	14.8861	2.04866	2.91067e-10	8.75447e-07	1.63695e-07	5.34803	12.6389	2.36329	8.89179e-08	6.3354e-06
CRO	PBMC_naiveTCD4_8hr	NaiveT_8h	cREs	immune	Hi-C	Bulk ATAC-seq	0.0121418	0.349867	0.0516947	28.815	4.25757	4.50771e-09	1.87966e-06	3.39532e-07	5.53605	15.3615	2.77481	3.09365e-08	4.40846e-06
CRO	PBMC_naiveTCD4_8hr	NaiveT_8h	cREs ±500bps	immune	Hi-C	Bulk ATAC-seq	0.03083	0.424329	0.049587	13.7635	1.6084	1.13531e-12	7.9799e-07	1.3096e-07	6.09338	15.3935	2.52626	1.10548e-09	3.15063e-07
CRO	PBMC_naiveTCD4_8hr	NaiveT_8h	Total OCRs	immune	Hi-C	Bulk ATAC-seq	0.0283935	0.258462	0.0488304	9.10285	1.71977	2.15119e-05	3.86224e-07	1.25317e-07	3.08196	5.73882	1.86206	0.00205639	0.0119606
CRO	PBMC_naiveTCD4_8hr	NaiveT_8h	Promoter OCRs	immune	Hi-C	Bulk ATAC-seq	0.00840465	0.104734	0.0438603	12.4615	5.21857	0.0306911	5.33889e-07	4.6e-07	1.16063	3.23624	2.78835	0.245793	0.363348
CRO	PBMC_naiveTCD4_8hr	NaiveT_8h	not_cREProm_OCRs	immune	Hi-C	Bulk ATAC-seq	0.0147838	0.00741793	0.0278119	0.501761	1.88124	0.790896	-1.34038e-07	1.32695e-07	-1.01013	-1.52525	1.50996	0.312434	0.432251
CRO	PBMC_naiveTCD4_unstim	NaiveT_unsti	cREs	immune	Hi-C	Bulk ATAC-seq	0.0106912	0.211223	0.0486056	19.7567	4.54632	6.76469e-05	1.06896e-06	3.57956e-07	2.98629	7.60114	2.54535	0.00282385	0.015151
CRO	PBMC_naiveTCD4_unstim	NaiveT_unsti	Total OCRs	immune	Hi-C	Bulk ATAC-seq	0.0245328	0.198729	0.0468274	8.10056	1.90877	0.000409155	2.96243e-07	1.32021e-07	2.24391	4.06049	1.80956	0.0248379	0.0655445
CRO	PBMC_naiveTCD4_unstim	NaiveT_unsti	cREs ±500bps	immune	Hi-C	Bulk ATAC-seq	0.0277847	0.30182	0.0503362	10.8628	1.81165	2.52456e-07	5.0679e-07	1.35344e-07	3.74446	8.69398	2.32182	0.000180781	0.00271172
CRO	PBMC_naiveTCD4_unstim	NaiveT_unsti	Promoter OCRs	immune	Hi-C	Bulk ATAC-seq	0.00713788	0.0824264	0.0423157	11.5477	5.92834	0.0766956	3.93517e-07	5.05879e-07	0.777888	2.1028	2.70322	0.436635	0.548198
CRO	PBMC_naiveTCD4_unstim	NaiveT_unsti	not_cREProm_OCRs	immune	Hi-C	Bulk ATAC-seq	0.0131475	0.0220792	0.0261467	1.67935	1.98872	0.733154	-2.37089e-08	1.40514e-07	-0.16873	-0.267089	1.58294	0.866009	0.914121
CRO	pDC	pDC	cREs	immune	Hi-C	Bulk ATAC-seq	0.019847	0.248174	0.059955	12.5043	3.02086	0.000365637	6.09371e-07	2.26856e-07	2.68616	6.13307	2.28321	0.00722786	0.0282184
CRO	pDC	pDC	cREs ±500bps	immune	Hi-C	Bulk ATAC-seq	0.056182	0.397528	0.0639879	7.07573	1.13894	4.61464e-07	3.16132e-07	8.60681e-08	3.67305	8.19353	2.23072	0.000239674	0.0030913
CRO	pDC	pDC	Promoter OCRs	immune	Hi-C	Bulk ATAC-seq	0.00773172	0.0677008	0.0384438	8.75624	4.97221	0.122433	1.73708e-07	4.23548e-07	0.410126	0.945284	2.30486	0.681714	0.761915
CRO	pDC	pDC	not_cREProm_OCRs	immune	Hi-C	Bulk ATAC-seq	0.00722032	-0.0282798	0.0274524	-3.9167	3.8021	0.185188	-4.55341e-07	2.57473e-07	-1.7685	-1.61307	0.912108	0.0769768	0.155591
CRO	pDC	pDC	Total OCRs	immune	Hi-C	Bulk ATAC-seq	0.0242727	0.227086	0.0626648	9.35562	2.5817	0.00249471	3.92316e-07	1.91819e-07	2.04524	3.962	1.93718	0.0408315	0.0970054
CRO	PGF	PGF	cREs	immune	Capture-C	Bulk ATAC-seq	0.00506404	0.135856	0.0389009	26.8276	7.68179	0.000737667	1.55028e-06	5.95543e-07	2.60314	6.75375	2.59446	0.00923734	0.032908
CRO	PGF	PGF	Promoter OCRs	immune	Capture-C	Bulk ATAC-seq	0.00633434	0.0701451	0.0395736	11.0738	6.24748	0.10798	2.94504e-07	5.72976e-07	0.51399	1.47233	2.86451	0.607259	0.697858
CRO	PGF	PGF	Total OCRs	immune	Capture-C	Bulk ATAC-seq	0.0169152	0.220667	0.0507078	13.0454	2.99776	0.000221589	6.1542e-07	2.31912e-07	2.65368	5.12801	1.93242	0.00796202	0.0298576
CRO	PGF	PGF	cREs ±500bps	immune	Capture-C	Bulk ATAC-seq	0.0108416	0.197271	0.0470828	18.1957	4.34278	8.6626e-05	1.03841e-06	3.35315e-07	3.09683	8.73387	2.82026	0.001956	0.0117278
CRO	PGF	PGF	not_cREProm_OCRs	immune	Capture-C	Bulk ATAC-seq	0.00954113	0.10625	0.0384688	11.136	4.03189	0.0181482	4.93833e-07	2.82946e-07	1.74532	2.14366	1.22823	0.0809286	0.161291
CRO	PHSM_myotubes	Myotubes	cREs	metabolic	Hi-C	Bulk ATAC-seq	0.0335503	0.130179	0.067543	3.88012	2.01319	0.149508	2.46205e-08	1.87737e-07	0.131143	0.339686	2.59019	0.895662	0.931619
CRO	PHSM_myotubes	Myotubes	Promoter OCRs	metabolic	Hi-C	Bulk ATAC-seq	0.0127214	0.0619467	0.0532907	4.86949	4.18906	0.355815	-2.44999e-08	3.81541e-07	-0.064213	-0.187888	2.92602	0.948801	0.965743
CRO	PHSM_myotubes	Myotubes	Total OCRs	metabolic	Hi-C	Bulk ATAC-seq	0.0539911	0.171511	0.0814952	3.17666	1.50942	0.149136	7.28507e-09	1.5794e-07	0.0461257	0.134185	2.90912	0.96321	0.973782
CRO	PHSM_myotubes	Myotubes	cREs ±500bps	metabolic	Hi-C	Bulk ATAC-seq	0.0907772	0.261314	0.0739929	2.87863	0.815104	0.0219826	5.58548e-08	7.3852e-08	0.756307	1.91749	2.53533	0.449465	0.559378
CRO	PHSM_myotubes	Myotubes	not_cREProm_OCRs	metabolic	Hi-C	Bulk ATAC-seq	0.011872	0.0144133	0.0290372	1.21405	2.44585	0.930148	-4.46054e-08	1.73459e-07	-0.257152	-0.226407	0.88044	0.797061	0.852826
CRO	Seale_Adipocytes_Diff	Adipocytes	cREs	metabolic	Hi-C	Bulk ATAC-seq	0.011417	0.0560049	0.0340202	4.90539	2.97978	0.185712	4.348e-08	2.31912e-07	0.187485	0.292722	1.5613	0.85128	0.901914
CRO	Seale_Adipocytes_Diff	Adipocytes	cREs ±500bps	metabolic	Hi-C	Bulk ATAC-seq	0.0313824	0.104875	0.0401369	3.34185	1.27896	0.0645396	2.96239e-08	9.5583e-08	0.309928	0.508911	1.64203	0.756615	0.819906
CRO	Seale_Adipocytes_Diff	Adipocytes	Total OCRs	metabolic	Hi-C	Bulk ATAC-seq	0.0440961	0.0559715	0.0806709	1.26931	1.82944	0.882658	-1.70942e-07	1.62011e-07	-1.05513	-2.60063	2.46474	0.291366	0.407055
CRO	Seale_Adipocytes_Diff	Adipocytes	Promoter OCRs	metabolic	Hi-C	Bulk ATAC-seq	0.0102253	-0.0297174	0.0425952	-2.90626	4.16567	0.348421	-8.00144e-07	3.87266e-07	-2.06613	-5.10936	2.47291	0.0388158	0.0953663
CRO	Seale_Adipocytes_Diff	Adipocytes	not_cREProm_OCRs	metabolic	Hi-C	Bulk ATAC-seq	0.022557	0.00827318	0.0478772	0.366768	2.1225	0.764207	-1.15186e-07	1.61372e-07	-0.71379	-0.942533	1.32046	0.475357	0.581445
CRO	Seale_Adipocytes_PreDiff	PreAdipocytes	cREs	metabolic	Hi-C	Bulk ATAC-seq	0.0123169	0.0396003	0.0411833	3.21511	3.34364	0.507419	-1.15985e-07	2.5353e-07	-0.457481	-0.790916	1.72885	0.647325	0.732094
CRO	Seale_Adipocytes_PreDiff	PreAdipocytes	cREs ±500bps	metabolic	Hi-C	Bulk ATAC-seq	0.0350949	0.0876196	0.0413011	2.49665	1.17684	0.201798	-3.90917e-08	9.15929e-08	-0.426798	-0.688812	1.6139	0.669526	0.75124
CRO	Seale_Adipocytes_PreDiff	PreAdipocytes	Promoter OCRs	metabolic	Hi-C	Bulk ATAC-seq	0.0095831	0.00611742	0.0425729	0.638355	4.4425	0.934873	-4.85192e-07	3.84884e-07	-1.26062	-2.95442	2.34362	0.207446	0.323072
CRO	Seale_Adipocytes_PreDiff	PreAdipocytes	not_cREProm_OCRs	metabolic	Hi-C	Bulk ATAC-seq	0.0160764	0.0667533	0.0385877	4.15225	2.40026	0.196901	1.43878e-07	1.75229e-07	0.821086	0.828809	1.00941	0.411597	0.526032
CRO	Seale_Adipocytes_PreDiff	PreAdipocytes	Total OCRs	metabolic	Hi-C	Bulk ATAC-seq	0.0373766	0.0838772	0.0769631	2.24411	2.05913	0.54687	-1.30423e-07	1.69813e-07	-0.768036	-1.6963	2.20862	0.442466	0.553082
CRO	SGBS_Diff	Adipo_SGBS	cREs	metabolic	Capture-C	Bulk ATAC-seq	0.008612	-0.00805629	0.039051	-0.935473	4.53449	0.668784	-6.36502e-07	3.5352e-07	-1.80047	-3.60745	2.00362	0.0717863	0.148912
CRO	SGBS_Diff	Adipo_SGBS	Total OCRs	metabolic	Capture-C	Bulk ATAC-seq	0.0218295	-0.0100837	0.0497049	-0.461927	2.27696	0.518977	-3.84393e-07	1.70384e-07	-2.25604	-3.53605	1.56737	0.024068	0.0647111
CRO	SGBS_Diff	Adipo_SGBS	cREs ±500bps	metabolic	Capture-C	Bulk ATAC-seq	0.0181165	0.0629492	0.0454347	3.47469	2.50792	0.321647	-1.29199e-07	1.92403e-07	-0.6715	-1.41953	2.11397	0.501902	0.60869
CRO	SGBS_Diff	Adipo_SGBS	not_cREProm_OCRs	metabolic	Capture-C	Bulk ATAC-seq	0.0122546	-0.0049616	0.0347541	-0.404875	2.83599	0.618031	-1.96957e-07	1.96778e-07	-1.00091	-0.971091	0.970211	0.316871	0.436272
CRO	SGBS_Diff	Adipo_SGBS	Promoter OCRs	metabolic	Capture-C	Bulk ATAC-seq	0.00698006	-0.0129129	0.0371727	-1.84996	5.32555	0.590292	-8.25992e-07	4.36683e-07	-1.89152	-4.19848	2.21964	0.0585555	0.129367
CRO	SGBS_Undiff	PreAdipo_SGBS	cREs	metabolic	Capture-C	Bulk ATAC-seq	0.00838215	0.0329293	0.0410363	3.9285	4.89568	0.549551	-2.64902e-07	3.67541e-07	-0.720742	-1.56251	2.16791	0.471068	0.578683
CRO	SGBS_Undiff	PreAdipo_SGBS	not_cREProm_OCRs	metabolic	Capture-C	Bulk ATAC-seq	0.0143263	0.0396585	0.0352946	2.76823	2.46363	0.476587	-2.44267e-09	1.70795e-07	-0.0143017	-0.0143974	1.00669	0.988589	0.99207
CRO	SGBS_Undiff	PreAdipo_SGBS	cREs ±500bps	metabolic	Capture-C	Bulk ATAC-seq	0.0164641	0.0596469	0.0447079	3.62285	2.71548	0.335536	-1.59941e-07	2.0441e-07	-0.782451	-1.70002	2.17268	0.433949	0.547519
CRO	SGBS_Undiff	PreAdipo_SGBS	Total OCRs	metabolic	Capture-C	Bulk ATAC-seq	0.0245687	0.0167459	0.058085	0.681596	2.36419	0.892517	-3.31037e-07	1.61868e-07	-2.04511	-3.50614	1.7144	0.0408444	0.0970054
CRO	SGBS_Undiff	PreAdipo_SGBS	Promoter OCRs	metabolic	Capture-C	Bulk ATAC-seq	0.00806768	-0.0220413	0.0427662	-2.73205	5.30092	0.475381	-9.206e-07	4.20116e-07	-2.1913	-5.29836	2.41791	0.0284301	0.0723444
CRO	TFH	TFH	cREs	immune	Capture-C	Bulk ATAC-seq	0.0071995	0.155052	0.0366184	21.5365	5.08625	5.45593e-05	1.1688e-06	4.18439e-07	2.79324	6.4477	2.30832	0.00521829	0.0221912
CRO	TFH	TFH	Total OCRs	immune	Capture-C	Bulk ATAC-seq	0.0131927	0.294502	0.0529468	22.3232	4.01335	1.91044e-06	1.41166e-06	3.32131e-07	4.25031	10.742	2.52735	2.13473e-05	0.000506998
CRO	TFH	TFH	cREs ±500bps	immune	Capture-C	Bulk ATAC-seq	0.0146547	0.196499	0.039513	13.4086	2.69627	6.22437e-06	6.27136e-07	2.20032e-07	2.8502	6.53326	2.29221	0.00436923	0.0197656
CRO	TFH	TFH	Promoter OCRs	immune	Capture-C	Bulk ATAC-seq	0.0064574	0.0969698	0.042103	15.0168	6.52011	0.0345764	6.87364e-07	5.62915e-07	1.22108	3.48213	2.85169	0.222056	0.340247
CRO	TFH	TFH	not_cREProm_OCRs	immune	Capture-C	Bulk ATAC-seq	0.00475881	0.130903	0.0345167	27.5076	7.25322	0.000800873	1.66993e-06	5.38085e-07	3.10347	4.80547	1.54842	0.00191269	0.0117278
CRO	Th1	Th1	cREs	immune	Capture-C	Bulk ATAC-seq	0.00640217	0.156988	0.0440863	24.5211	6.88615	0.000655723	1.4234e-06	5.48269e-07	2.59617	7.25375	2.79401	0.00942682	0.0331685
CRO	Th1	Th1	not_cREProm_OCRs	immune	Capture-C	Bulk ATAC-seq	0.00777622	0.186595	0.0360809	23.9956	4.63991	8.20666e-06	1.44132e-06	3.45771e-07	4.16843	5.45182	1.30788	3.06711e-05	0.000672405
CRO	Th1	Th1	Promoter OCRs	immune	Capture-C	Bulk ATAC-seq	0.0071367	0.0871832	0.0474059	12.2162	6.64254	0.0938939	4.63323e-07	5.9243e-07	0.782071	2.46587	3.15299	0.434173	0.547519
CRO	Th1	Th1	Total OCRs	immune	Capture-C	Bulk ATAC-seq	0.0164	0.370963	0.0584169	22.6198	3.56202	3.96646e-08	1.49008e-06	3.10201e-07	4.80359	12.687	2.64115	1.55846e-06	8.88324e-05
CRO	Th1	Th1	cREs ±500bps	immune	Capture-C	Bulk ATAC-seq	0.0134613	0.199744	0.0436019	14.8384	3.23906	2.56899e-05	7.65064e-07	2.45524e-07	3.11604	7.52712	2.4156	0.00183295	0.0116087
CRO	Th1_activated	Th1_act	cREs	immune	Capture-C	Bulk ATAC-seq	0.00645505	0.146397	0.0439059	22.6795	6.80179	0.00152145	1.26829e-06	5.29571e-07	2.39494	6.59861	2.75523	0.0166233	0.047855
CRO	Th1_activated	Th1_act	Total OCRs	immune	Capture-C	Bulk ATAC-seq	0.0161263	0.326741	0.0544534	20.2613	3.37668	2.76775e-07	1.27479e-06	2.78889e-07	4.57095	10.8977	2.38413	4.85511e-06	0.000197672
CRO	Th1_activated	Th1_act	Promoter OCRs	immune	Capture-C	Bulk ATAC-seq	0.00724399	0.0585508	0.0424637	8.08268	5.86192	0.231899	5.96395e-08	4.8776e-07	0.122272	0.324129	2.65088	0.902683	0.935508
CRO	Th1_activated	Th1_act	cREs ±500bps	immune	Capture-C	Bulk ATAC-seq	0.0132968	0.194327	0.0447118	14.6146	3.36261	7.77939e-05	7.4014e-07	2.53971e-07	2.91427	7.24905	2.48744	0.00356524	0.0178262
CRO	Th1_activated	Th1_act	not_cREProm_OCRs	immune	Capture-C	Bulk ATAC-seq	0.00743405	0.159249	0.0366869	21.4216	4.93498	0.000116935	1.24269e-06	3.58913e-07	3.46237	4.5884	1.32522	0.000535446	0.00500568
CRO	Th17	Th17	cREs	immune	Capture-C	Bulk ATAC-seq	0.00569953	0.156139	0.0402701	27.3951	7.06551	0.000154317	1.63499e-06	5.47844e-07	2.9844	7.44662	2.49518	0.00284135	0.015151
CRO	Th17	Th17	Promoter OCRs	immune	Capture-C	Bulk ATAC-seq	0.00631503	0.0810612	0.0446375	12.8362	7.06845	0.0993269	4.83466e-07	5.78566e-07	0.835628	2.34306	2.80394	0.403364	0.520638
CRO	Th17	Th17	cREs ±500bps	immune	Capture-C	Bulk ATAC-seq	0.0122261	0.20026	0.0405015	16.3797	3.31271	3.27109e-06	8.86468e-07	2.55562e-07	3.4687	7.97417	2.2989	0.00052299	0.00500568
CRO	Th17	Th17	not_cREProm_OCRs	immune	Capture-C	Bulk ATAC-seq	0.00672519	0.147444	0.0343906	21.9242	5.1137	0.000249399	1.25581e-06	3.8515e-07	3.26058	4.26777	1.3089	0.00111186	0.00812511
CRO	Th17	Th17	Total OCRs	immune	Capture-C	Bulk ATAC-seq	0.0142531	0.299388	0.0518453	21.0051	3.63748	1.12765e-06	1.2877e-06	2.97465e-07	4.3289	9.71419	2.24403	1.49857e-05	0.000474546
CRO	Th17_activated	Th17_act	cREs	immune	Capture-C	Bulk ATAC-seq	0.00548193	0.133623	0.0399244	24.3751	7.28291	0.00123383	1.37558e-06	5.83252e-07	2.35847	6.13107	2.59959	0.0183503	0.0522985
CRO	Th17_activated	Th17_act	Total OCRs	immune	Capture-C	Bulk ATAC-seq	0.0128629	0.245908	0.0519654	19.1176	4.03993	4.28311e-05	1.11552e-06	3.37604e-07	3.30421	7.87538	2.38344	0.000952429	0.00733628
CRO	Th17_activated	Th17_act	Promoter OCRs	immune	Capture-C	Bulk ATAC-seq	0.0062017	0.0720095	0.0443039	11.6113	7.14384	0.142455	3.52017e-07	5.9302e-07	0.5936	1.69572	2.85667	0.552779	0.656425
CRO	Th17_activated	Th17_act	cREs ±500bps	immune	Capture-C	Bulk ATAC-seq	0.0115359	0.185117	0.0398248	16.0471	3.45226	1.47712e-05	8.48634e-07	2.66575e-07	3.18348	7.24148	2.27471	0.00145518	0.00942557
CRO	Th17_activated	Th17_act	not_cREProm_OCRs	immune	Capture-C	Bulk ATAC-seq	0.00561256	0.116214	0.0320308	20.706	5.70699	0.00155707	1.15643e-06	4.19475e-07	2.75685	3.39604	1.23186	0.00583615	0.0241058
CRO	Th2	Th2	cREs	immune	Capture-C	Bulk ATAC-seq	0.00537096	0.122471	0.0393235	22.8024	7.3215	0.00319398	1.21431e-06	5.86323e-07	2.07106	5.50375	2.65746	0.0383534	0.0950498
CRO	Th2	Th2	not_cREProm_OCRs	immune	Capture-C	Bulk ATAC-seq	0.00380987	0.0775902	0.0252209	20.3656	6.61989	0.00646626	1.04995e-06	4.74481e-07	2.21284	2.52108	1.1393	0.0269087	0.06909
CRO	Th2	Th2	Promoter OCRs	immune	Capture-C	Bulk ATAC-seq	0.005924	0.0639414	0.0430753	10.7936	7.27132	0.181392	2.35023e-07	6.1174e-07	0.384187	1.13619	2.95737	0.70084	0.774183
CRO	Th2	Th2	Total OCRs	immune	Capture-C	Bulk ATAC-seq	0.0106789	0.203563	0.0451912	19.0621	4.23181	9.03044e-05	1.04775e-06	3.5038e-07	2.99033	7.01736	2.34668	0.00278673	0.015151
CRO	Th2	Th2	cREs ±500bps	immune	Capture-C	Bulk ATAC-seq	0.010777	0.172915	0.0428745	16.0448	3.97833	0.000219388	8.29809e-07	3.27838e-07	2.53115	6.83939	2.70208	0.0113688	0.0374219
CRO	Th2_activated	Th2_act	cREs	immune	Capture-C	Bulk ATAC-seq	0.00556857	0.147975	0.0406785	26.5733	7.30503	0.000581546	1.57789e-06	5.78853e-07	2.72589	7.19689	2.64019	0.00641279	0.0257415
CRO	Th2_activated	Th2_act	Total OCRs	immune	Capture-C	Bulk ATAC-seq	0.0116197	0.241262	0.0481228	20.7632	4.14149	1.29046e-05	1.24055e-06	3.38006e-07	3.6702	8.59481	2.34179	0.000242365	0.0030913
CRO	Th2_activated	Th2_act	Promoter OCRs	immune	Capture-C	Bulk ATAC-seq	0.00614764	0.0758102	0.043971	12.3316	7.15251	0.117157	4.15738e-07	6.00558e-07	0.692252	2.03476	2.93933	0.488779	0.595308
CRO	Th2_activated	Th2_act	cREs ±500bps	immune	Capture-C	Bulk ATAC-seq	0.0113277	0.211055	0.0442514	18.6317	3.90648	1.62323e-05	1.10253e-06	3.19639e-07	3.4493	9.28602	2.69215	0.000562042	0.00500568
CRO	Th2_activated	Th2_act	not_cREProm_OCRs	immune	Capture-C	Bulk ATAC-seq	0.00443746	0.0870649	0.0262472	19.6204	5.91492	0.00327251	1.03424e-06	4.2954e-07	2.40779	2.67294	1.11012	0.0160496	0.0471574
CRO	TR1	Tr1	cREs	immune	Capture-C	Bulk ATAC-seq	0.00463658	0.0750901	0.0344131	16.1951	7.42209	0.0399848	5.8821e-07	6.10713e-07	0.963152	2.45823	2.55228	0.335471	0.457461
CRO	TR1	Tr1	not_cREProm_OCRs	immune	Capture-C	Bulk ATAC-seq	0.00490337	0.172307	0.0338909	35.1406	6.91176	1.67335e-05	2.1914e-06	5.33655e-07	4.1064	6.14223	1.49577	4.01872e-05	0.000763556
CRO	TR1	Tr1	cREs ±500bps	immune	Capture-C	Bulk ATAC-seq	0.00912374	0.117683	0.0363806	12.8985	3.98747	0.00306706	4.99098e-07	3.24134e-07	1.53979	3.77419	2.45111	0.123613	0.219856
CRO	TR1	Tr1	Total OCRs	immune	Capture-C	Bulk ATAC-seq	0.0116788	0.249021	0.0523086	21.3226	4.47895	4.10543e-05	1.28589e-06	3.72578e-07	3.45134	9.02082	2.61371	0.000557806	0.00500568
CRO	TR1	Tr1	Promoter OCRs	immune	Capture-C	Bulk ATAC-seq	0.00611943	0.0438766	0.0419732	7.17004	6.85901	0.370869	-1.08093e-07	5.66053e-07	-0.19096	-0.531999	2.78592	0.848557	0.901914
CRO	TR1_activated	Tr1_act	cREs	immune	Capture-C	Bulk ATAC-seq	0.00465723	0.0839572	0.0360378	18.0273	7.73802	0.0276001	7.53925e-07	6.32563e-07	1.19186	3.17312	2.66233	0.233317	0.350915
CRO	TR1_activated	Tr1_act	not_cREProm_OCRs	immune	Capture-C	Bulk ATAC-seq	0.00482815	0.152512	0.0361559	31.588	7.48855	0.000216831	1.90013e-06	5.69543e-07	3.33623	5.26951	1.57948	0.000849226	0.00672304
CRO	TR1_activated	Tr1_act	cREs ±500bps	immune	Capture-C	Bulk ATAC-seq	0.00911064	0.119645	0.0370537	13.1324	4.06708	0.00293846	5.19034e-07	3.30614e-07	1.56991	3.92768	2.50185	0.116436	0.210028
CRO	TR1_activated	Tr1_act	Total OCRs	immune	Capture-C	Bulk ATAC-seq	0.0116175	0.252349	0.0552338	21.7215	4.75437	6.53082e-05	1.30856e-06	4.10259e-07	3.18959	9.16421	2.87316	0.00142476	0.00942557
CRO	TR1_activated	Tr1_act	Promoter OCRs	immune	Capture-C	Bulk ATAC-seq	0.0061379	0.070576	0.0462792	11.4984	7.53991	0.16731	3.15011e-07	6.43143e-07	0.489799	1.55473	3.17422	0.624276	0.711675
CRO	Treg	Treg	cREs	immune	Capture-C	Bulk ATAC-seq	0.00515806	0.13834	0.0372766	26.8202	7.22685	0.000347247	1.53604e-06	5.38199e-07	2.85403	6.68595	2.34263	0.00431681	0.0197656
CRO	Treg	Treg	cREs ±500bps	immune	Capture-C	Bulk ATAC-seq	0.0110607	0.197795	0.0419683	17.8826	3.79435	1.19957e-05	9.84375e-07	2.7843e-07	3.53545	8.31983	2.35326	0.000407077	0.00446219
CRO	Treg	Treg	Total OCRs	immune	Capture-C	Bulk ATAC-seq	0.0110246	0.252241	0.0503956	22.8797	4.57117	8.45991e-06	1.35788e-06	3.7151e-07	3.65502	8.74886	2.39366	0.000257163	0.0030913
CRO	Treg	Treg	not_cREProm_OCRs	immune	Capture-C	Bulk ATAC-seq	0.00435452	0.126799	0.0308509	29.119	7.08481	0.00024625	1.68058e-06	5.13817e-07	3.27077	4.1762	1.27682	0.00107256	0.00804418
CRO	Treg	Treg	Promoter OCRs	immune	Capture-C	Bulk ATAC-seq	0.00565789	0.0684314	0.0421333	12.0949	7.44683	0.139143	3.52763e-07	6.35539e-07	0.555062	1.59566	2.87473	0.578852	0.678901
CRO	Treg_activated	Treg_act	cREs	immune	Capture-C	Bulk ATAC-seq	0.0054403	0.127221	0.037204	23.3849	6.8386	0.00129684	1.25723e-06	5.08155e-07	2.47411	5.64954	2.28346	0.0133567	0.0409319
CRO	Treg_activated	Treg_act	Promoter OCRs	immune	Capture-C	Bulk ATAC-seq	0.00594264	0.0790749	0.0418698	13.3064	7.04566	0.0862069	4.9073e-07	5.8708e-07	0.835882	2.29967	2.75119	0.403222	0.520638
CRO	Treg_activated	Treg_act	not_cREProm_OCRs	immune	Capture-C	Bulk ATAC-seq	0.00472406	0.0921384	0.0261359	19.5041	5.5325	0.00171344	1.00864e-06	3.98755e-07	2.52947	2.73116	1.07974	0.0114235	0.0374219
CRO	Treg_activated	Treg_act	Total OCRs	immune	Capture-C	Bulk ATAC-seq	0.0117877	0.212485	0.0478846	18.026	4.06224	0.00010437	9.63431e-07	3.26568e-07	2.95017	6.60038	2.23729	0.00317602	0.0164575
CRO	Treg_activated	Treg_act	cREs ±500bps	immune	Capture-C	Bulk ATAC-seq	0.0116887	0.187943	0.0414938	16.079	3.54992	3.8498e-05	8.34483e-07	2.57384e-07	3.24217	7.38286	2.27713	0.00118623	0.00815063
ECZ	Acinar	Panc_Acinar	cREs	metabolic	Capture-C	Bulk ATAC-seq	0.00153775	-0.0397147	0.0296712	-25.8265	19.2952	0.161691	-3.30971e-07	1.5802e-07	-2.09449	-5.56348	2.65624	0.0362162	0.210645
ECZ	Acinar	Panc_Acinar	Total OCRs	metabolic	Capture-C	Bulk ATAC-seq	0.0101734	-0.0742674	0.0824921	-7.30014	8.1086	0.288091	-1.31341e-07	6.98167e-08	-1.88123	-6.92862	3.68303	0.0599407	0.271032
ECZ	Acinar	Panc_Acinar	not_cREProm_OCRs	metabolic	Capture-C	Bulk ATAC-seq	0.00565587	-0.0574556	0.0578132	-10.1586	10.2218	0.262928	-1.11494e-07	8.19185e-08	-1.36103	-3.03676	2.23121	0.173503	0.468677
ECZ	Acinar	Panc_Acinar	cREs ±500bps	metabolic	Capture-C	Bulk ATAC-seq	0.00360588	-0.0360826	0.0345343	-10.0066	9.57724	0.239643	-1.80383e-07	7.83688e-08	-2.30172	-6.2455	2.7134	0.0213507	0.17061
ECZ	Acinar	Panc_Acinar	Promoter OCRs	metabolic	Capture-C	Bulk ATAC-seq	0.00448917	-0.0141639	0.0559032	-3.15512	12.4529	0.733597	-1.42193e-07	1.09893e-07	-1.29392	-4.84378	3.74349	0.195693	0.468677
ECZ	Alpha	Panc_Alpha	cREs	metabolic	Capture-C	Bulk ATAC-seq	0.00854685	0.0595628	0.0626639	6.96897	7.33181	0.408307	-1.97054e-08	5.86735e-08	-0.335849	-1.09061	3.24732	0.736985	0.843537
ECZ	Alpha	Panc_Alpha	Total OCRs	metabolic	Capture-C	Bulk ATAC-seq	0.0263749	0.0585209	0.102895	2.21881	3.90125	0.754333	-2.52427e-08	3.26574e-08	-0.772953	-2.6767	3.46295	0.43955	0.653486
ECZ	Alpha	Panc_Alpha	Promoter OCRs	metabolic	Capture-C	Bulk ATAC-seq	0.00862308	-0.0585177	0.0744254	-6.78617	8.63095	0.356278	-1.74128e-07	8.0338e-08	-2.16744	-9.69863	4.47469	0.0302012	0.192087
ECZ	Alpha	Panc_Alpha	not_cREProm_OCRs	metabolic	Capture-C	Bulk ATAC-seq	0.0153174	0.0509394	0.0754292	3.32559	4.92442	0.637094	7.84579e-09	4.00309e-08	0.195993	0.459196	2.34292	0.844615	0.911801
ECZ	Alpha	Panc_Alpha	cREs ±500bps	metabolic	Capture-C	Bulk ATAC-seq	0.0187644	0.158035	0.0748295	8.42205	3.98784	0.0528343	2.04793e-08	2.97664e-08	0.688002	2.30825	3.355	0.491451	0.685047
ECZ	Astrocyte	Astrocytes	cREs	neural	Hi-C	Bulk ATAC-seq	0.00847902	-0.131448	0.0737447	-15.5028	8.69731	0.0438967	-2.70199e-07	8.19836e-08	-3.29577	-14.3326	4.34878	0.00098152	0.0495194
ECZ	Astrocyte	Astrocytes	cREs ±500bps	neural	Hi-C	Bulk ATAC-seq	0.0407543	0.31993	0.109643	7.85022	2.69033	0.00472602	4.0066e-08	2.24759e-08	1.78262	6.57152	3.68643	0.0746479	0.287495
ECZ	Astrocyte	Astrocytes	Promoter OCRs	neural	Hi-C	Bulk ATAC-seq	0.0165314	0.110247	0.0900043	6.66895	5.44444	0.2903	2.45004e-09	4.7386e-08	0.0517039	0.181531	3.51097	0.958765	0.979383
ECZ	Astrocyte	Astrocytes	Total OCRs	neural	Hi-C	Bulk ATAC-seq	0.026223	0.0591013	0.10454	2.2538	3.98658	0.753912	-2.90024e-08	3.56355e-08	-0.813863	-2.66358	3.27277	0.415723	0.636996
ECZ	Astrocyte	Astrocytes	not_cREProm_OCRs	neural	Hi-C	Bulk ATAC-seq	0.0105927	0.0300803	0.0630698	2.83973	5.95411	0.756822	3.96845e-09	4.79742e-08	0.0827206	0.151321	1.8293	0.934074	0.96805
ECZ	CD1cPluscDC	cDC_CD1c	cREs	immune	Hi-C	Bulk ATAC-seq	0.0148577	0.170893	0.0846017	11.502	5.69414	0.065268	4.04409e-08	4.51998e-08	0.894714	3.17421	3.54774	0.37094	0.590603
ECZ	CD1cPluscDC	cDC_CD1c	not_cREProm_OCRs	immune	Hi-C	Bulk ATAC-seq	0.00957017	-0.0666278	0.0827381	-6.96203	8.64542	0.311707	-8.41806e-08	6.0906e-08	-1.38214	-3.20102	2.31599	0.166929	0.468677
ECZ	CD1cPluscDC	cDC_CD1c	cREs ±500bps	immune	Hi-C	Bulk ATAC-seq	0.0415681	0.350409	0.102087	8.42975	2.4559	0.00175468	4.26813e-08	2.00259e-08	2.1313	8.59372	4.03215	0.0330644	0.200497
ECZ	CD1cPluscDC	cDC_CD1c	Promoter OCRs	immune	Hi-C	Bulk ATAC-seq	0.00757441	0.034685	0.0739848	4.57924	9.76774	0.704091	-5.52467e-08	9.21478e-08	-0.599545	-2.7871	4.64869	0.54881	0.701394
ECZ	CD1cPluscDC	cDC_CD1c	Total OCRs	immune	Hi-C	Bulk ATAC-seq	0.0248812	0.0921407	0.11647	3.70323	4.68104	0.567336	-2.11517e-08	3.93901e-08	-0.53698	-2.05563	3.82814	0.591282	0.737074
ECZ	EndoC_BH1	EndoC_BH1	cREs	metabolic	Capture-C	Bulk ATAC-seq	0.0105649	0.128833	0.0629549	12.1944	5.95884	0.0640252	4.14403e-08	4.89339e-08	0.846863	2.4386	2.87958	0.397072	0.61503
ECZ	EndoC_BH1	EndoC_BH1	cREs ±500bps	metabolic	Capture-C	Bulk ATAC-seq	0.0190282	0.165322	0.0743012	8.68825	3.90479	0.0499564	2.26007e-08	3.10847e-08	0.72707	2.26494	3.11516	0.467183	0.66797
ECZ	EndoC_BH1	EndoC_BH1	Total OCRs	metabolic	Capture-C	Bulk ATAC-seq	0.0273576	0.0593649	0.0911696	2.16996	3.33251	0.722744	-1.78777e-08	2.77255e-08	-0.644813	-1.70618	2.64601	0.519049	0.685521
ECZ	EndoC_BH1	EndoC_BH1	Promoter OCRs	metabolic	Capture-C	Bulk ATAC-seq	0.00899396	0.0309517	0.058895	3.44138	6.54828	0.710774	-6.30505e-08	5.99024e-08	-1.05255	-3.42786	3.25671	0.292546	0.542835
ECZ	EndoC_BH1	EndoC_BH1	not_cREProm_OCRs	metabolic	Capture-C	Bulk ATAC-seq	0.0153409	-0.021938	0.0617956	-1.43004	4.02816	0.549813	-2.17262e-08	3.21797e-08	-0.675152	-1.41987	2.10304	0.499579	0.685047
ECZ	Enteroid	Enteroid	cREs	metabolic	Capture-C	Bulk ATAC-seq	0.00811285	0.152867	0.0749932	18.8426	9.24376	0.0366938	9.51323e-08	7.34648e-08	1.29494	4.8183	3.72088	0.195342	0.468677
ECZ	Enteroid	Enteroid	cREs ±500bps	metabolic	Capture-C	Bulk ATAC-seq	0.0171212	0.247658	0.0892154	14.4649	5.2108	0.00442384	8.01002e-08	3.92861e-08	2.0389	7.92241	3.88564	0.0414604	0.227235
ECZ	Enteroid	Enteroid	not_cREProm_OCRs	metabolic	Capture-C	Bulk ATAC-seq	0.0084075	-0.046454	0.0574985	-5.5253	6.83895	0.335254	-6.81161e-08	5.50779e-08	-1.23672	-2.45504	1.98512	0.21619	0.491995
ECZ	Enteroid	Enteroid	Total OCRs	metabolic	Capture-C	Bulk ATAC-seq	0.0179328	0.00642257	0.0949623	0.358145	5.29544	0.902661	-5.53508e-08	4.75486e-08	-1.16409	-4.40314	3.78248	0.244388	0.516195
ECZ	Enteroid	Enteroid	Promoter OCRs	metabolic	Capture-C	Bulk ATAC-seq	0.00757508	-0.0062644	0.0695976	-0.826974	9.18771	0.840729	-1.15983e-07	8.75954e-08	-1.32408	-5.79547	4.37697	0.185476	0.468677
ECZ	GCB	GCB	cREs	immune	Capture-C	Bulk ATAC-seq	0.00732962	0.11339	0.0620287	15.4701	8.46275	0.0792488	5.29408e-08	6.99668e-08	0.756656	2.65702	3.51153	0.449256	0.657443
ECZ	GCB	GCB	Total OCRs	immune	Capture-C	Bulk ATAC-seq	0.0183754	0.120484	0.087865	6.5568	4.78166	0.237687	-4.77467e-09	4.06217e-08	-0.11754	-0.400685	3.40892	0.906432	0.95679
ECZ	GCB	GCB	Promoter OCRs	immune	Capture-C	Bulk ATAC-seq	0.00709003	0.0128339	0.0656665	1.81013	9.26181	0.928759	-9.49527e-08	9.39259e-08	-1.01093	-4.70491	4.65404	0.312049	0.542835
ECZ	GCB	GCB	cREs ±500bps	immune	Capture-C	Bulk ATAC-seq	0.0157589	0.193395	0.0743057	12.2721	4.71514	0.0153246	5.26982e-08	3.88674e-08	1.35585	5.25279	3.87418	0.175148	0.468677
ECZ	GCB	GCB	not_cREProm_OCRs	immune	Capture-C	Bulk ATAC-seq	0.00925789	0.0308748	0.0641972	3.33498	6.93433	0.736333	-1.17366e-08	5.85803e-08	-0.200351	-0.493389	2.46263	0.841206	0.911574
ECZ	HEPG2	HEPG2	cREs	metabolic	Capture-C	Bulk ATAC-seq	0.00446483	0.057322	0.0477264	12.8386	10.6894	0.251417	7.01242e-09	8.47851e-08	0.0827081	0.261798	3.16533	0.934084	0.96805
ECZ	HEPG2	HEPG2	Total OCRs	metabolic	Capture-C	Bulk ATAC-seq	0.0126034	-0.0984022	0.0756338	-7.80762	6.00108	0.132315	-1.36829e-07	5.21787e-08	-2.62232	-8.70402	3.3192	0.00873325	0.108839
ECZ	HEPG2	HEPG2	not_cREProm_OCRs	metabolic	Capture-C	Bulk ATAC-seq	0.00635448	-0.104878	0.0464731	-16.5046	7.31343	0.0120841	-1.53415e-07	5.71566e-08	-2.68412	-5.1717	1.92677	0.00727199	0.103626
ECZ	HEPG2	HEPG2	Promoter OCRs	metabolic	Capture-C	Bulk ATAC-seq	0.00567703	-0.0147842	0.0552793	-2.60421	9.73737	0.70689	-1.49041e-07	8.90042e-08	-1.67454	-6.30337	3.76425	0.0940251	0.348015
ECZ	HEPG2	HEPG2	cREs ±500bps	metabolic	Capture-C	Bulk ATAC-seq	0.00804502	0.0907392	0.0505729	11.2789	6.28624	0.0935456	1.55386e-08	4.69326e-08	0.331083	0.994563	3.00397	0.740582	0.844263
ECZ	hESC	hESC	cREs	other	Capture-C	Bulk ATAC-seq	0.00664847	0.0984232	0.073134	14.8039	11.0001	0.182706	4.36977e-08	9.20493e-08	0.474721	1.6861	3.55178	0.634986	0.757201
ECZ	hESC	hESC	Total OCRs	other	Capture-C	Bulk ATAC-seq	0.0193228	-0.000791597	0.118868	-0.0409669	6.1517	0.861883	-5.70393e-08	5.65107e-08	-1.00936	-3.88053	3.84457	0.312804	0.542835
ECZ	hESC	hESC	Promoter OCRs	other	Capture-C	Bulk ATAC-seq	0.00633047	0.044236	0.0734621	6.98778	11.6045	0.589425	-3.74282e-08	1.06268e-07	-0.352205	-1.46726	4.16593	0.724685	0.836175
ECZ	hESC	hESC	cREs ±500bps	other	Capture-C	Bulk ATAC-seq	0.0149866	0.187348	0.0909251	12.501	6.06708	0.043962	5.68591e-08	4.97541e-08	1.1428	4.44262	3.88748	0.253121	0.51932
ECZ	hESC	hESC	not_cREProm_OCRs	other	Capture-C	Bulk ATAC-seq	0.0116717	-0.0548357	0.0696408	-4.69817	5.96663	0.334837	-6.84927e-08	5.17698e-08	-1.32302	-3.26758	2.46978	0.185827	0.468677
ECZ	hESC_HypothalamicNeuron	HNs_hESC	cREs	neural	Capture-C	Bulk ATAC-seq	0.00789441	0.0694403	0.0645404	8.79613	8.17546	0.31686	-1.23223e-09	6.83328e-08	-0.0180328	-0.0585859	3.24885	0.985613	0.988902
ECZ	hESC_HypothalamicNeuron	HNs_hESC	Total OCRs	neural	Capture-C	Bulk ATAC-seq	0.0212889	-0.1197	0.10822	-5.62263	5.08341	0.199038	-1.0108e-07	4.63869e-08	-2.17905	-7.48274	3.43394	0.0293277	0.192087
ECZ	hESC_HypothalamicNeuron	HNs_hESC	Promoter OCRs	neural	Capture-C	Bulk ATAC-seq	0.00781718	-0.0484486	0.0688015	-6.19771	8.80131	0.411155	-1.7391e-07	8.84879e-08	-1.96536	-8.40198	4.27504	0.049373	0.246865
ECZ	hESC_HypothalamicNeuron	HNs_hESC	cREs ±500bps	neural	Capture-C	Bulk ATAC-seq	0.0163936	0.148624	0.0739073	9.06598	4.50831	0.0505521	2.50594e-08	3.39509e-08	0.738106	2.25362	3.05324	0.46045	0.665171
ECZ	hESC_HypothalamicNeuron	HNs_hESC	not_cREProm_OCRs	neural	Capture-C	Bulk ATAC-seq	0.0117369	-0.0839241	0.0696334	-7.15048	5.93288	0.166998	-7.42187e-08	4.64545e-08	-1.59766	-3.05784	1.91394	0.110118	0.379661
ECZ	hESC_HypothalamicNPC	NPC_hESC	cREs	neural	Capture-C	Bulk ATAC-seq	0.00602255	0.0881568	0.0567765	14.6378	9.4273	0.126654	4.78819e-08	7.48523e-08	0.639685	1.90023	2.97057	0.522378	0.686072
ECZ	hESC_HypothalamicNPC	NPC_hESC	Promoter OCRs	neural	Capture-C	Bulk ATAC-seq	0.00783095	-0.0322352	0.0780875	-4.11638	9.97165	0.601203	-1.49183e-07	9.51286e-08	-1.56822	-7.25595	4.62686	0.116829	0.396384
ECZ	hESC_HypothalamicNPC	NPC_hESC	Total OCRs	neural	Capture-C	Bulk ATAC-seq	0.0220919	-0.0586595	0.119684	-2.65525	5.41752	0.497873	-7.61662e-08	5.17607e-08	-1.47151	-5.82136	3.95606	0.141154	0.44544
ECZ	hESC_HypothalamicNPC	NPC_hESC	not_cREProm_OCRs	neural	Capture-C	Bulk ATAC-seq	0.0131467	-0.0525159	0.0855523	-3.99462	6.50753	0.443197	-5.42069e-08	5.46387e-08	-0.992097	-2.24638	2.26427	0.32115	0.548071
ECZ	hESC_HypothalamicNPC	NPC_hESC	cREs ±500bps	neural	Capture-C	Bulk ATAC-seq	0.0127825	0.135243	0.06498	10.5803	5.08351	0.0421203	3.49971e-08	3.82091e-08	0.915936	2.65557	2.8993	0.3597	0.579178
ECZ	hFOB_Diff	hFOB_Diff	cREs	metabolic	Hi-C	Bulk ATAC-seq	0.0158669	0.0379353	0.0891917	2.39085	5.62124	0.8048	-4.1525e-08	4.5224e-08	-0.918207	-3.10921	3.38618	0.35851	0.579178
ECZ	hFOB_Diff	hFOB_Diff	Promoter OCRs	metabolic	Hi-C	Bulk ATAC-seq	0.00710447	-0.035272	0.0657935	-4.96477	9.26086	0.510697	-1.60158e-07	8.79406e-08	-1.82121	-7.53701	4.13847	0.0685753	0.27484
ECZ	hFOB_Diff	hFOB_Diff	cREs ±500bps	metabolic	Hi-C	Bulk ATAC-seq	0.0395001	0.157034	0.104262	3.97552	2.63955	0.273072	6.25175e-10	2.23709e-08	0.0279459	0.104251	3.73045	0.977705	0.984615
ECZ	hFOB_Diff	hFOB_Diff	Total OCRs	metabolic	Hi-C	Bulk ATAC-seq	0.022533	0.0363869	0.10409	1.61483	4.61947	0.89387	-4.04208e-08	3.91061e-08	-1.03362	-3.56155	3.44571	0.301314	0.542835
ECZ	hFOB_Diff	hFOB_Diff	not_cREProm_OCRs	metabolic	Hi-C	Bulk ATAC-seq	0.00793991	0.0498064	0.0619156	6.27291	7.79802	0.499597	2.43586e-08	6.17398e-08	0.394536	0.876747	2.22222	0.693185	0.809663
ECZ	hFOB_Perm	hFOB_Perm	cREs	metabolic	Hi-C	Bulk ATAC-seq	0.00483403	-0.00176728	0.0514541	-0.365592	10.6442	0.896888	-9.29032e-08	8.17125e-08	-1.13695	-3.05439	2.68648	0.255559	0.520244
ECZ	hFOB_Perm	hFOB_Perm	cREs ±500bps	metabolic	Hi-C	Bulk ATAC-seq	0.0119717	0.0725743	0.0704324	6.06213	5.88322	0.39871	-1.56342e-09	4.79991e-08	-0.032572	-0.109841	3.37227	0.974016	0.984378
ECZ	hFOB_Perm	hFOB_Perm	not_cREProm_OCRs	metabolic	Hi-C	Bulk ATAC-seq	0.00438205	0.0372284	0.0596518	8.49566	13.6128	0.580485	3.60489e-08	1.05712e-07	0.341011	0.777961	2.28134	0.733096	0.842469
ECZ	hFOB_Perm	hFOB_Perm	Total OCRs	metabolic	Hi-C	Bulk ATAC-seq	0.010438	-0.0442811	0.0820193	-4.24229	7.85775	0.486625	-1.14716e-07	6.1433e-08	-1.86734	-5.65317	3.0274	0.0618546	0.271032
ECZ	hFOB_Perm	hFOB_Perm	Promoter OCRs	metabolic	Hi-C	Bulk ATAC-seq	0.00487248	-0.0739033	0.0550377	-15.1675	11.2956	0.149004	-2.81895e-07	1.07447e-07	-2.62358	-10.0349	3.8249	0.00870102	0.108839
ECZ	HMC3	Microglia	cREs	neural	Capture-C	Bulk ATAC-seq	0.00574603	0.0900446	0.0615447	15.6707	10.7108	0.17748	4.2037e-08	8.30299e-08	0.506287	1.71751	3.39237	0.612655	0.746674
ECZ	HMC3	Microglia	Promoter OCRs	neural	Capture-C	Bulk ATAC-seq	0.00511173	-0.0518473	0.0518909	-10.1428	10.1513	0.266697	-2.35357e-07	9.40106e-08	-2.50351	-8.79894	3.51464	0.0122967	0.125912
ECZ	HMC3	Microglia	Total OCRs	neural	Capture-C	Bulk ATAC-seq	0.0112651	-0.0132997	0.0782723	-1.18061	6.94823	0.751803	-8.80499e-08	5.49108e-08	-1.60351	-4.81245	3.0012	0.108823	0.379661
ECZ	HMC3	Microglia	cREs ±500bps	neural	Capture-C	Bulk ATAC-seq	0.0131635	0.215959	0.0799692	16.406	6.07509	0.0105295	8.65819e-08	4.60147e-08	1.88161	7.16471	3.80775	0.0598885	0.271032
ECZ	HMC3	Microglia	not_cREProm_OCRs	neural	Capture-C	Bulk ATAC-seq	0.00488943	0.00260276	0.050169	0.532323	10.2607	0.962954	-2.9537e-08	7.7721e-08	-0.380038	-0.683973	1.79975	0.703917	0.818842
ECZ	HMC3_activated	Microglia_act	cREs	neural	Capture-C	Bulk ATAC-seq	0.00563035	0.0682122	0.062972	12.1151	11.1844	0.315537	8.13785e-09	8.98503e-08	0.0905712	0.340709	3.76178	0.927833	0.96805
ECZ	HMC3_activated	Microglia_act	Total OCRs	neural	Capture-C	Bulk ATAC-seq	0.0126628	-0.0413714	0.0860071	-3.26716	6.79211	0.523304	-1.01807e-07	5.46284e-08	-1.86362	-6.1371	3.2931	0.0623745	0.271032
ECZ	HMC3_activated	Microglia_act	not_cREProm_OCRs	neural	Capture-C	Bulk ATAC-seq	0.00591661	-0.029694	0.0551918	-5.01875	9.32828	0.516048	-6.9529e-08	7.4698e-08	-0.930801	-1.90114	2.04247	0.351956	0.573186
ECZ	HMC3_activated	Microglia_act	cREs ±500bps	neural	Capture-C	Bulk ATAC-seq	0.0120421	0.182917	0.0807635	15.1898	6.70677	0.0380624	7.15893e-08	5.48017e-08	1.30633	5.8046	4.44343	0.19144	0.468677
ECZ	HMC3_activated	Microglia_act	Promoter OCRs	neural	Capture-C	Bulk ATAC-seq	0.00554825	-0.0237425	0.0570089	-4.27927	10.2751	0.601634	-1.70831e-07	9.40909e-08	-1.81559	-6.87083	3.78435	0.0694332	0.27484
ECZ	hMSC	hMSC	cREs	other	Capture-C	Bulk ATAC-seq	0.00732995	0.148747	0.0727344	20.2931	9.9229	0.0629606	1.03629e-07	8.5348e-08	1.21419	4.85893	4.00179	0.224675	0.492556
ECZ	hMSC	hMSC	Total OCRs	other	Capture-C	Bulk ATAC-seq	0.018181	-0.0152616	0.100804	-0.839425	5.54449	0.731345	-6.78509e-08	4.53804e-08	-1.49516	-5.36356	3.58729	0.134873	0.441827
ECZ	hMSC	hMSC	cREs ±500bps	other	Capture-C	Bulk ATAC-seq	0.0151868	0.24019	0.093816	15.8158	6.17749	0.0217845	8.94741e-08	5.48428e-08	1.63146	7.97823	4.89023	0.102793	0.372738
ECZ	hMSC	hMSC	not_cREProm_OCRs	other	Capture-C	Bulk ATAC-seq	0.00898472	0.0300702	0.0821011	3.34681	9.13785	0.793897	2.73594e-09	7.17401e-08	0.0381369	0.100758	2.642	0.969579	0.98338
ECZ	hMSC	hMSC	Promoter OCRs	other	Capture-C	Bulk ATAC-seq	0.00756366	-0.0659373	0.0655546	-8.71764	8.66705	0.249978	-2.03447e-07	8.13331e-08	-2.5014	-10.2309	4.09008	0.0123703	0.125912
ECZ	hMSC_Adipocyte	Adipo_hMSC	cREs	metabolic	Capture-C	Bulk ATAC-seq	0.00780358	0.192309	0.0746148	24.6437	9.56161	0.0163133	1.44244e-07	8.12276e-08	1.7758	6.81498	3.8377	0.0757666	0.287913
ECZ	hMSC_Adipocyte	Adipo_hMSC	cREs ±500bps	metabolic	Capture-C	Bulk ATAC-seq	0.0175814	0.362232	0.100589	20.6031	5.7213	0.000626311	1.42764e-07	4.8374e-08	2.95125	13.7265	4.65109	0.00316496	0.0644295
ECZ	hMSC_Adipocyte	Adipo_hMSC	Promoter OCRs	metabolic	Capture-C	Bulk ATAC-seq	0.00685296	-0.0453334	0.0611654	-6.61515	8.92539	0.383197	-1.82529e-07	8.15478e-08	-2.2383	-8.45958	3.77946	0.0252013	0.189215
ECZ	hMSC_Adipocyte	Adipo_hMSC	not_cREProm_OCRs	metabolic	Capture-C	Bulk ATAC-seq	0.00797148	-0.000174604	0.0743754	-0.0219036	9.33018	0.908371	-2.58353e-08	6.92828e-08	-0.372896	-0.867386	2.32608	0.709226	0.821664
ECZ	hMSC_Adipocyte	Adipo_hMSC	Total OCRs	metabolic	Capture-C	Bulk ATAC-seq	0.0170626	0.0256717	0.097592	1.50455	5.71963	0.928676	-4.68957e-08	4.6786e-08	-1.00234	-3.45609	3.44801	0.316177	0.542835
ECZ	hMSC_BMP2	Osteo_hMSC	cREs	metabolic	Capture-C	Bulk ATAC-seq	0.00828964	0.167175	0.0777988	20.1668	9.38506	0.0495738	1.06665e-07	8.10678e-08	1.31575	5.37041	4.08165	0.188259	0.468677
ECZ	hMSC_BMP2	Osteo_hMSC	Promoter OCRs	metabolic	Capture-C	Bulk ATAC-seq	0.00778478	-0.0778014	0.0632491	-9.99404	8.12471	0.16056	-2.11755e-07	8.08111e-08	-2.62037	-10.7143	4.08887	0.00878349	0.108839
ECZ	hMSC_BMP2	Osteo_hMSC	not_cREProm_OCRs	metabolic	Capture-C	Bulk ATAC-seq	0.0115821	-0.097509	0.0864121	-8.41897	7.46086	0.144674	-9.6966e-08	5.29732e-08	-1.83047	-4.22004	2.30543	0.0671791	0.27484
ECZ	hMSC_BMP2	Osteo_hMSC	cREs ±500bps	metabolic	Capture-C	Bulk ATAC-seq	0.0183294	0.257454	0.0994681	14.046	5.42669	0.0210191	7.86013e-08	4.82523e-08	1.62897	7.89506	4.84667	0.10332	0.372738
ECZ	hMSC_BMP2	Osteo_hMSC	Total OCRs	metabolic	Capture-C	Bulk ATAC-seq	0.0216559	-0.0774273	0.111125	-3.57534	5.13141	0.32749	-9.21053e-08	4.15569e-08	-2.21637	-7.96289	3.59277	0.0266664	0.189998
ECZ	hTM	hTM	cREs	other	Capture-C	Bulk ATAC-seq	0.00744295	0.0796963	0.0575584	10.7076	7.73328	0.215132	1.59503e-08	6.13695e-08	0.259905	0.79666	3.06519	0.794937	0.891285
ECZ	hTM	hTM	Promoter OCRs	other	Capture-C	Bulk ATAC-seq	0.00603448	-0.055669	0.0543059	-9.22516	8.99927	0.242694	-1.90078e-07	8.07608e-08	-2.3536	-8.458	3.59365	0.0185928	0.157552
ECZ	hTM	hTM	Total OCRs	other	Capture-C	Bulk ATAC-seq	0.0202976	-0.113635	0.0971149	-5.59843	4.78454	0.138985	-1.06802e-07	3.88985e-08	-2.74565	-9.44524	3.44008	0.00603913	0.101758
ECZ	hTM	hTM	cREs ±500bps	other	Capture-C	Bulk ATAC-seq	0.0177129	0.17282	0.0761266	9.75671	4.2978	0.0378783	3.55507e-08	3.29563e-08	1.07872	3.78897	3.51246	0.280711	0.536931
ECZ	hTM	hTM	not_cREProm_OCRs	other	Capture-C	Bulk ATAC-seq	0.0118435	-0.105871	0.0739832	-8.93921	6.24675	0.0751466	-1.05036e-07	4.57036e-08	-2.29819	-5.08595	2.21302	0.0215507	0.17061
ECZ	Human_Hepatocytes	Hepatocytes	cREs	metabolic	Hi-C	Bulk ATAC-seq	0.0100334	0.114417	0.0664019	11.4036	6.61809	0.112429	2.35536e-08	5.46624e-08	0.430891	1.34876	3.13017	0.666548	0.791525
ECZ	Human_Hepatocytes	Hepatocytes	not_cREProm_OCRs	metabolic	Hi-C	Bulk ATAC-seq	0.00488826	-0.0172835	0.0546471	-3.53571	11.1793	0.676269	-5.3703e-08	8.33853e-08	-0.644035	-1.28242	1.99123	0.519553	0.685521
ECZ	Human_Hepatocytes	Hepatocytes	cREs ±500bps	metabolic	Hi-C	Bulk ATAC-seq	0.0266723	0.237816	0.0860376	8.91624	3.22573	0.0177102	4.01326e-08	2.83854e-08	1.41385	5.49037	3.88329	0.157407	0.468677
ECZ	Human_Hepatocytes	Hepatocytes	Promoter OCRs	metabolic	Hi-C	Bulk ATAC-seq	0.00614613	0.0288133	0.0590325	4.68804	9.60483	0.694777	-7.92255e-08	9.06834e-08	-0.873649	-3.37178	3.85942	0.382309	0.601979
ECZ	Human_Hepatocytes	Hepatocytes	Total OCRs	metabolic	Hi-C	Bulk ATAC-seq	0.0147524	0.0704405	0.0807161	4.77484	5.47138	0.488552	-2.40977e-08	4.85136e-08	-0.496721	-1.65256	3.32695	0.619386	0.75117
ECZ	iPSC_Hepatocytes	Hepato_iPSC	cREs	metabolic	Capture-C	Bulk ATAC-seq	0.00584224	0.0604405	0.05577	10.3454	9.54601	0.335351	-7.82301e-09	8.21901e-08	-0.0951819	-0.310548	3.26268	0.92417	0.96805
ECZ	iPSC_Hepatocytes	Hepato_iPSC	not_cREProm_OCRs	metabolic	Capture-C	Bulk ATAC-seq	0.00951292	-0.0110262	0.0706108	-1.15907	7.42263	0.765403	-4.06364e-08	5.60879e-08	-0.724513	-1.47316	2.03331	0.468751	0.66797
ECZ	iPSC_Hepatocytes	Hepato_iPSC	Total OCRs	metabolic	Capture-C	Bulk ATAC-seq	0.0173269	0.00855561	0.088089	0.493776	5.08394	0.920263	-5.84627e-08	4.46685e-08	-1.30881	-3.90383	2.98273	0.190598	0.468677
ECZ	iPSC_Hepatocytes	Hepato_iPSC	cREs ±500bps	metabolic	Capture-C	Bulk ATAC-seq	0.0123864	0.137931	0.0740752	11.1356	5.98035	0.0996169	3.23184e-08	5.18185e-08	0.623684	2.45577	3.93752	0.532835	0.693415
ECZ	iPSC_Hepatocytes	Hepato_iPSC	Promoter OCRs	metabolic	Capture-C	Bulk ATAC-seq	0.00686791	0.00410099	0.0663361	0.597124	9.65885	0.966086	-1.04776e-07	9.52968e-08	-1.09947	-4.66494	4.24291	0.271565	0.526503
ECZ	iPSC_Neurons	Neurons_iPSC	cREs	neural	Capture-C	Bulk ATAC-seq	0.00740164	0.050751	0.0528705	6.85672	7.14308	0.413617	-2.49204e-08	6.30308e-08	-0.395368	-1.15591	2.92363	0.692571	0.809663
ECZ	iPSC_Neurons	Neurons_iPSC	Promoter OCRs	neural	Capture-C	Bulk ATAC-seq	0.00832993	-0.0132266	0.06828	-1.58784	8.19694	0.751909	-1.17493e-07	8.71051e-08	-1.34887	-5.88132	4.36018	0.177379	0.468677
ECZ	iPSC_Neurons	Neurons_iPSC	cREs ±500bps	neural	Capture-C	Bulk ATAC-seq	0.0141329	0.0957843	0.0648509	6.77741	4.58866	0.214741	-6.28347e-09	3.85654e-08	-0.16293	-0.507989	3.11783	0.870573	0.928259
ECZ	iPSC_Neurons	Neurons_iPSC	Total OCRs	neural	Capture-C	Bulk ATAC-seq	0.025359	-0.0678194	0.0979001	-2.67437	3.86057	0.340982	-6.90053e-08	3.62818e-08	-1.90193	-5.61267	2.95104	0.0571808	0.271032
ECZ	iPSC_Neurons	Neurons_iPSC	not_cREProm_OCRs	neural	Capture-C	Bulk ATAC-seq	0.0154718	-0.0449991	0.0756604	-2.90845	4.8902	0.413666	-3.93207e-08	3.91593e-08	-1.00412	-1.8712	1.86352	0.31532	0.542835
ECZ	iPSC_NPC	NPC_iPSC	cREs	neural	Capture-C	Bulk ATAC-seq	0.0111647	0.10375	0.0733964	9.29275	6.57398	0.187145	1.3123e-08	5.51121e-08	0.238114	0.762995	3.20433	0.811793	0.891285
ECZ	iPSC_NPC	NPC_iPSC	cREs ±500bps	neural	Capture-C	Bulk ATAC-seq	0.0230306	0.182023	0.0829808	7.90353	3.60306	0.0399778	2.01133e-08	2.98221e-08	0.674443	2.19534	3.25505	0.50003	0.685047
ECZ	iPSC_NPC	NPC_iPSC	Total OCRs	neural	Capture-C	Bulk ATAC-seq	0.0255111	0.0307343	0.112503	1.20474	4.40995	0.962231	-3.22362e-08	4.09987e-08	-0.786276	-2.67201	3.39831	0.431706	0.650815
ECZ	iPSC_NPC	NPC_iPSC	Promoter OCRs	neural	Capture-C	Bulk ATAC-seq	0.00791104	0.0210135	0.0756192	2.65623	9.5587	0.858106	-7.29709e-08	9.45485e-08	-0.771783	-3.5668	4.6215	0.440243	0.653486
ECZ	iPSC_NPC	NPC_iPSC	not_cREProm_OCRs	neural	Capture-C	Bulk ATAC-seq	0.013966	-0.0477143	0.0713904	-3.41646	5.11173	0.382361	-4.34857e-08	4.22158e-08	-1.03008	-2.22808	2.16301	0.302972	0.542835
ECZ	klaus_pancreas_cells_Acinar	Panc_Acinar(sc)	cREs	metabolic	Hi-C	Single-cell ATAC-seq	0.00262856	0.066632	0.0518576	25.3492	19.7285	0.212744	1.28123e-07	1.50197e-07	0.853035	3.08122	3.61206	0.39364	0.613046
ECZ	klaus_pancreas_cells_Acinar	Panc_Acinar(sc)	not_cREProm_OCRs	metabolic	Hi-C	Single-cell ATAC-seq	0.00525595	-0.0134867	0.0511564	-2.566	9.73306	0.712056	-5.37969e-08	7.84896e-08	-0.685402	-1.36062	1.98514	0.49309	0.685047
ECZ	klaus_pancreas_cells_Acinar	Panc_Acinar(sc)	Total OCRs	metabolic	Hi-C	Single-cell ATAC-seq	0.0107181	-0.00708433	0.0823262	-0.660971	7.68107	0.827202	-7.53215e-08	6.59319e-08	-1.14241	-4.13916	3.62317	0.253282	0.51932
ECZ	klaus_pancreas_cells_Acinar	Panc_Acinar(sc)	cREs ±500bps	metabolic	Hi-C	Single-cell ATAC-seq	0.00786923	0.105145	0.0584453	13.3615	7.42707	0.100689	6.05255e-08	5.79388e-08	1.04464	3.76021	3.59951	0.296187	0.542835
ECZ	klaus_pancreas_cells_Acinar	Panc_Acinar(sc)	Promoter OCRs	metabolic	Hi-C	Single-cell ATAC-seq	0.00463306	-0.0156609	0.0574788	-3.38025	12.4062	0.718961	-1.45899e-07	1.10868e-07	-1.31597	-5.06935	3.85216	0.188183	0.468677
ECZ	klaus_pancreas_cells_Alpha	Panc_Alpha(sc)	cREs	metabolic	Hi-C	Single-cell ATAC-seq	0.0101649	0.152246	0.0756661	14.9777	7.4439	0.0588184	6.91679e-08	5.63003e-08	1.22855	4.55576	3.70823	0.21924	0.491995
ECZ	klaus_pancreas_cells_Alpha	Panc_Alpha(sc)	Total OCRs	metabolic	Hi-C	Single-cell ATAC-seq	0.0317474	0.103327	0.111206	3.25466	3.50284	0.522316	-1.5395e-08	2.77022e-08	-0.555732	-1.92004	3.45497	0.578394	0.726177
ECZ	klaus_pancreas_cells_Alpha	Panc_Alpha(sc)	not_cREProm_OCRs	metabolic	Hi-C	Single-cell ATAC-seq	0.0176033	0.0379213	0.078458	2.15422	4.45701	0.793206	-3.39809e-09	3.45772e-08	-0.0982755	-0.233435	2.37532	0.921714	0.96805
ECZ	klaus_pancreas_cells_Alpha	Panc_Alpha(sc)	cREs ±500bps	metabolic	Hi-C	Single-cell ATAC-seq	0.0236884	0.190625	0.0768735	8.04718	3.24519	0.0264729	3.0818e-08	2.52641e-08	1.21983	4.55913	3.7375	0.222528	0.492556
ECZ	klaus_pancreas_cells_Alpha	Panc_Alpha(sc)	Promoter OCRs	metabolic	Hi-C	Single-cell ATAC-seq	0.00989774	-0.0760699	0.080573	-7.68559	8.14055	0.276191	-1.83678e-07	7.71566e-08	-2.38058	-11.3987	4.7882	0.0172853	0.153948
ECZ	klaus_pancreas_cells_Beta	Panc_Beta(sc)	cREs	metabolic	Hi-C	Single-cell ATAC-seq	0.0149692	0.103261	0.0722779	6.89826	4.82845	0.216488	2.25096e-09	3.69658e-08	0.0608931	0.186068	3.05565	0.951444	0.978923
ECZ	klaus_pancreas_cells_Beta	Panc_Beta(sc)	Promoter OCRs	metabolic	Hi-C	Single-cell ATAC-seq	0.0101081	-0.115101	0.0728162	-11.387	7.20374	0.0755746	-2.25574e-07	6.91011e-08	-3.26441	-14.2024	4.35069	0.00109694	0.0495194
ECZ	klaus_pancreas_cells_Beta	Panc_Beta(sc)	Total OCRs	metabolic	Hi-C	Single-cell ATAC-seq	0.0317031	-0.0661763	0.113036	-2.08738	3.56546	0.383722	-6.74944e-08	3.09071e-08	-2.18378	-8.29418	3.79808	0.0289783	0.192087
ECZ	klaus_pancreas_cells_Beta	Panc_Beta(sc)	cREs ±500bps	metabolic	Hi-C	Single-cell ATAC-seq	0.035249	0.141558	0.0775438	4.01594	2.19989	0.166959	-3.11358e-09	1.66393e-08	-0.187122	-0.570767	3.05023	0.851565	0.912833
ECZ	klaus_pancreas_cells_Beta	Panc_Beta(sc)	not_cREProm_OCRs	metabolic	Hi-C	Single-cell ATAC-seq	0.0148172	-0.0997864	0.0766713	-6.73449	5.17447	0.121672	-7.29354e-08	3.93804e-08	-1.85208	-4.28029	2.31108	0.0640148	0.272302
ECZ	ME_EUR	Melano_EUR	cREs	other	Capture-C	Bulk ATAC-seq	0.00551887	0.0749931	0.0641651	13.5885	11.6265	0.282195	2.74228e-08	9.31376e-08	0.294433	1.11516	3.78748	0.768427	0.869055
ECZ	ME_EUR	Melano_EUR	cREs ±500bps	other	Capture-C	Bulk ATAC-seq	0.0117441	0.137304	0.0852075	11.6913	7.25536	0.148146	3.86521e-08	6.00135e-08	0.644056	3.06868	4.76461	0.519539	0.685521
ECZ	ME_EUR	Melano_EUR	not_cREProm_OCRs	other	Capture-C	Bulk ATAC-seq	0.00962843	-0.0348258	0.0734166	-3.61698	7.62498	0.524023	-5.15401e-08	5.5082e-08	-0.935698	-1.90633	2.03734	0.349429	0.57234
ECZ	ME_EUR	Melano_EUR	Total OCRs	other	Capture-C	Bulk ATAC-seq	0.0176118	-0.053111	0.0960464	-3.01565	5.45352	0.444477	-8.39635e-08	4.10991e-08	-2.04295	-6.16495	3.01767	0.0410574	0.227235
ECZ	ME_EUR	Melano_EUR	Promoter OCRs	other	Capture-C	Bulk ATAC-seq	0.00693557	-0.0183697	0.0590003	-2.64862	8.50692	0.66634	-1.37828e-07	8.00922e-08	-1.72087	-6.47387	3.76198	0.0852748	0.319781
ECZ	ME_YRI	Melano_YRI	cREs	other	Capture-C	Bulk ATAC-seq	0.00671999	0.0614447	0.0760575	9.14357	11.3181	0.472648	-4.96849e-09	9.12592e-08	-0.0544437	-0.224179	4.11764	0.956582	0.979383
ECZ	ME_YRI	Melano_YRI	cREs ±500bps	other	Capture-C	Bulk ATAC-seq	0.0154804	0.15049	0.0901941	9.72134	5.82634	0.140589	2.93156e-08	4.75126e-08	0.617006	2.75283	4.46159	0.537231	0.695958
ECZ	ME_YRI	Melano_YRI	not_cREProm_OCRs	other	Capture-C	Bulk ATAC-seq	0.0106848	0.0461623	0.0689915	4.32036	6.45696	0.606866	1.20475e-08	4.91888e-08	0.244923	0.496852	2.02861	0.806516	0.891285
ECZ	ME_YRI	Melano_YRI	Promoter OCRs	other	Capture-C	Bulk ATAC-seq	0.00642181	-0.0348246	0.0598855	-5.42286	9.32533	0.486264	-1.64189e-07	8.49841e-08	-1.93199	-7.29406	3.77541	0.0533603	0.257757
ECZ	ME_YRI	Melano_YRI	Total OCRs	other	Capture-C	Bulk ATAC-seq	0.0187258	0.0255641	0.0914609	1.36518	4.88422	0.940012	-3.97963e-08	3.80467e-08	-1.04599	-3.00924	2.87694	0.295567	0.542835
ECZ	MiaPaCa	MiaPaCa	cREs	metabolic	Capture-C	Bulk ATAC-seq	0.00655293	0.122297	0.0685369	18.663	10.459	0.108735	7.25609e-08	9.11594e-08	0.795979	3.48297	4.37571	0.426044	0.649319
ECZ	MiaPaCa	MiaPaCa	Total OCRs	metabolic	Capture-C	Bulk ATAC-seq	0.0113396	0.00806334	0.0850919	0.711077	7.50395	0.96792	-7.82057e-08	5.58879e-08	-1.39933	-5.05228	3.6105	0.161714	0.468677
ECZ	MiaPaCa	MiaPaCa	not_cREProm_OCRs	metabolic	Capture-C	Bulk ATAC-seq	0.00369822	-0.0119227	0.0526997	-3.22389	14.25	0.749282	-6.04139e-08	9.5823e-08	-0.630475	-1.50137	2.38133	0.528384	0.690777
ECZ	MiaPaCa	MiaPaCa	Promoter OCRs	metabolic	Capture-C	Bulk ATAC-seq	0.00644246	-0.025345	0.0527614	-3.93406	8.18963	0.542022	-1.66223e-07	7.62652e-08	-2.17954	-7.68634	3.52658	0.0292914	0.192087
ECZ	MiaPaCa	MiaPaCa	cREs ±500bps	metabolic	Capture-C	Bulk ATAC-seq	0.0128609	0.195953	0.0894556	15.2364	6.95562	0.0571381	7.12426e-08	6.21383e-08	1.14652	6.24736	5.449	0.251582	0.51932
ECZ	Monocyte	Monocytes	cREs	immune	Capture-C	Bulk ATAC-seq	0.00458437	0.0852444	0.0600455	18.5946	13.0979	0.168894	6.16251e-08	1.09449e-07	0.563046	2.162	3.83982	0.573404	0.723097
ECZ	Monocyte	Monocytes	cREs ±500bps	immune	Capture-C	Bulk ATAC-seq	0.0106865	0.17523	0.0717477	16.3973	6.71386	0.015558	7.98067e-08	5.14739e-08	1.55043	5.93729	3.82944	0.121038	0.401114
ECZ	Monocyte	Monocytes	not_cREProm_OCRs	immune	Capture-C	Bulk ATAC-seq	0.00505985	0.0512733	0.0610729	10.1334	12.0701	0.453187	5.02948e-08	9.39062e-08	0.535585	1.29632	2.42038	0.592245	0.737074
ECZ	Monocyte	Monocytes	Promoter OCRs	immune	Capture-C	Bulk ATAC-seq	0.00531404	0.0135738	0.0564404	2.55433	10.621	0.882767	-9.41963e-08	9.98467e-08	-0.943409	-3.69273	3.91424	0.345472	0.57234
ECZ	Monocyte	Monocytes	Total OCRs	immune	Capture-C	Bulk ATAC-seq	0.0113554	0.0874805	0.0874324	7.70387	7.69964	0.384803	-9.11231e-10	6.55079e-08	-0.0139102	-0.0539304	3.87703	0.988902	0.988902
ECZ	NaiveB	NaiveB	cREs	immune	Capture-C	Bulk ATAC-seq	0.00672066	0.109511	0.060621	16.2947	9.0201	0.077412	5.66455e-08	7.23834e-08	0.782575	2.6868	3.43327	0.433876	0.650815
ECZ	NaiveB	NaiveB	Promoter OCRs	immune	Capture-C	Bulk ATAC-seq	0.00595808	-0.02372	0.0535053	-3.98115	8.98029	0.577327	-1.6661e-07	9.11831e-08	-1.8272	-7.41478	4.05799	0.0676692	0.27484
ECZ	NaiveB	NaiveB	Total OCRs	immune	Capture-C	Bulk ATAC-seq	0.0134729	0.0628975	0.0796218	4.66845	5.90978	0.536519	-2.93581e-08	4.96808e-08	-0.590934	-2.02498	3.42674	0.554565	0.705584
ECZ	NaiveB	NaiveB	not_cREProm_OCRs	immune	Capture-C	Bulk ATAC-seq	0.00559577	0.0159128	0.053394	2.84371	9.54186	0.847272	-1.17422e-08	7.42031e-08	-0.158244	-0.35043	2.2145	0.874265	0.928259
ECZ	NaiveB	NaiveB	cREs ±500bps	immune	Capture-C	Bulk ATAC-seq	0.0147005	0.177979	0.0731865	12.107	4.97849	0.0190494	4.71975e-08	3.77497e-08	1.25028	4.50033	3.59947	0.211198	0.485416
ECZ	NaiveT	NaiveT	cREs	immune	Capture-C	Bulk ATAC-seq	0.00711756	0.15793	0.0692378	22.1888	9.72774	0.0272673	1.17501e-07	7.98768e-08	1.47102	6.20251	4.21646	0.141285	0.44544
ECZ	NaiveT	NaiveT	not_cREProm_OCRs	immune	Capture-C	Bulk ATAC-seq	0.00529842	0.0621779	0.052033	11.7352	9.82046	0.276483	6.04764e-08	7.65494e-08	0.790032	1.72329	2.18129	0.429509	0.650815
ECZ	NaiveT	NaiveT	cREs ±500bps	immune	Capture-C	Bulk ATAC-seq	0.0148978	0.205454	0.0794526	13.7909	5.33318	0.0188358	6.18132e-08	4.53863e-08	1.36194	6.22535	4.57096	0.173218	0.468677
ECZ	NaiveT	NaiveT	Total OCRs	immune	Capture-C	Bulk ATAC-seq	0.0136507	0.159084	0.0915519	11.6539	6.70676	0.105627	4.08077e-08	5.54933e-08	0.735363	3.01108	4.09469	0.462119	0.665171
ECZ	NaiveT	NaiveT	Promoter OCRs	immune	Capture-C	Bulk ATAC-seq	0.00643356	0.0318751	0.0654852	4.9545	10.1787	0.691689	-6.62002e-08	9.51602e-08	-0.695672	-3.19041	4.58609	0.486634	0.683724
ECZ	NCIH716	NCIH716	cREs	other	Capture-C	Bulk ATAC-seq	0.00365272	0.0414484	0.0366134	11.3473	10.0236	0.29391	-1.36285e-08	7.30376e-08	-0.186596	-0.421629	2.25958	0.851977	0.912833
ECZ	NCIH716	NCIH716	Total OCRs	other	Capture-C	Bulk ATAC-seq	0.00736219	-0.00996442	0.0637219	-1.35346	8.65529	0.787206	-9.3514e-08	7.31919e-08	-1.27766	-4.05207	3.17149	0.201371	0.474811
ECZ	NCIH716	NCIH716	not_cREProm_OCRs	other	Capture-C	Bulk ATAC-seq	0.00270982	-0.0294753	0.0339515	-10.8772	12.5291	0.34722	-1.01627e-07	9.76483e-08	-1.04075	-1.88806	1.81414	0.297993	0.542835
ECZ	NCIH716	NCIH716	cREs ±500bps	other	Capture-C	Bulk ATAC-seq	0.00756114	0.0650434	0.0437079	8.60232	5.78059	0.183011	-9.69835e-09	4.10955e-08	-0.235995	-0.575413	2.43824	0.813436	0.891285
ECZ	NCIH716	NCIH716	Promoter OCRs	other	Capture-C	Bulk ATAC-seq	0.00400765	-0.0485063	0.0474638	-12.1034	11.8433	0.254013	-2.66035e-07	1.05776e-07	-2.51507	-8.26847	3.28757	0.0119008	0.125912
ECZ	NK	NK	cREs	immune	Hi-C	Bulk ATAC-seq	0.0122917	0.158475	0.0832314	12.8928	6.77133	0.0753795	4.77663e-08	5.5934e-08	0.853977	3.47642	4.07086	0.393118	0.613046
ECZ	NK	NK	Promoter OCRs	immune	Hi-C	Bulk ATAC-seq	0.00679924	-0.0208039	0.0703597	-3.05974	10.3482	0.691048	-1.43653e-07	1.01796e-07	-1.41119	-6.95736	4.93013	0.158188	0.468677
ECZ	NK	NK	not_cREProm_OCRs	immune	Hi-C	Bulk ATAC-seq	0.00356877	0.0351124	0.0397756	9.83878	11.1455	0.435131	4.19845e-08	8.82447e-08	0.475774	0.813247	1.70932	0.634236	0.757201
ECZ	NK	NK	cREs ±500bps	immune	Hi-C	Bulk ATAC-seq	0.0324208	0.308365	0.0968952	9.51133	2.98867	0.00308909	4.49744e-08	2.41687e-08	1.86085	7.79487	4.18887	0.0627653	0.271032
ECZ	NK	NK	Total OCRs	immune	Hi-C	Bulk ATAC-seq	0.0177774	0.173057	0.0997587	9.73469	5.61155	0.111285	2.98868e-08	4.51115e-08	0.662511	2.43679	3.67812	0.507644	0.685047
ECZ	NTERA2	NTERA2	cREs	other	Capture-C	Bulk ATAC-seq	0.00672805	0.146976	0.128112	21.8453	19.0414	0.274899	1.12808e-07	1.66735e-07	0.676572	4.6564	6.88234	0.498677	0.685047
ECZ	NTERA2	NTERA2	cREs ±500bps	other	Capture-C	Bulk ATAC-seq	0.0148014	0.249784	0.167632	16.8756	11.3254	0.167622	9.81619e-08	1.03193e-07	0.951246	8.1592	8.57739	0.341479	0.57234
ECZ	NTERA2	NTERA2	not_cREProm_OCRs	other	Capture-C	Bulk ATAC-seq	0.0112139	0.0555626	0.0757321	4.95481	6.75344	0.55755	1.48451e-08	5.2036e-08	0.285285	0.686793	2.40739	0.775426	0.873503
ECZ	NTERA2	NTERA2	Promoter OCRs	other	Capture-C	Bulk ATAC-seq	0.00637665	-0.0618292	0.055076	-9.6962	8.63714	0.200137	-2.06278e-07	7.67011e-08	-2.68938	-8.36836	3.11164	0.00715856	0.103626
ECZ	NTERA2	NTERA2	Total OCRs	other	Capture-C	Bulk ATAC-seq	0.0190356	0.0366359	0.140972	1.9246	7.40573	0.896397	-3.50303e-08	5.7738e-08	-0.606711	-2.47829	4.08479	0.544043	0.698433
ECZ	Panc1	Panc1	cREs	metabolic	Capture-C	Bulk ATAC-seq	0.0045753	0.063923	0.0502282	13.9713	10.9781	0.246933	1.91943e-08	8.50048e-08	0.225803	0.73818	3.26914	0.821355	0.893459
ECZ	Panc1	Panc1	not_cREProm_OCRs	metabolic	Capture-C	Bulk ATAC-seq	0.00264468	-0.0218074	0.0407112	-8.24577	15.3936	0.52266	-1.01976e-07	1.0896e-07	-0.935904	-1.82924	1.95452	0.349323	0.57234
ECZ	Panc1	Panc1	Total OCRs	metabolic	Capture-C	Bulk ATAC-seq	0.00805475	-0.0281154	0.059744	-3.49053	7.41723	0.52694	-1.20626e-07	5.592e-08	-2.15712	-6.2608	2.90239	0.0309964	0.192087
ECZ	Panc1	Panc1	Promoter OCRs	metabolic	Capture-C	Bulk ATAC-seq	0.0045617	-0.00814813	0.0460368	-1.7862	10.092	0.781539	-1.44671e-07	9.02411e-08	-1.60316	-5.21029	3.25001	0.108899	0.379661
ECZ	Panc1	Panc1	cREs ±500bps	metabolic	Capture-C	Bulk ATAC-seq	0.0102842	0.101072	0.0646253	9.82786	6.28393	0.173996	1.16943e-08	4.91432e-08	0.237964	0.898835	3.77719	0.811909	0.891285
ECZ	PBMC_naiveTCD4_24hr	NaiveT_24h	cREs	immune	Hi-C	Bulk ATAC-seq	0.00883765	0.248302	0.071506	28.096	8.09106	0.000551477	1.81676e-07	6.09053e-08	2.98293	10.6536	3.57151	0.00285502	0.0625908
ECZ	PBMC_naiveTCD4_24hr	NaiveT_24h	not_cREProm_OCRs	immune	Hi-C	Bulk ATAC-seq	0.0139316	0.0203868	0.0641566	1.46335	4.60512	0.919674	-8.36886e-09	3.58594e-08	-0.23338	-0.681185	2.91878	0.815467	0.891285
ECZ	PBMC_naiveTCD4_24hr	NaiveT_24h	Total OCRs	immune	Hi-C	Bulk ATAC-seq	0.0304277	0.0942657	0.105911	3.09802	3.48074	0.540429	-1.46301e-08	2.86826e-08	-0.510069	-2.01745	3.95525	0.610003	0.746674
ECZ	PBMC_naiveTCD4_24hr	NaiveT_24h	cREs ±500bps	immune	Hi-C	Bulk ATAC-seq	0.0228879	0.320938	0.0819315	14.0222	3.57968	8.06151e-05	8.26445e-08	2.5501e-08	3.24084	11.211	3.45927	0.00119178	0.0495194
ECZ	PBMC_naiveTCD4_24hr	NaiveT_24h	Promoter OCRs	immune	Hi-C	Bulk ATAC-seq	0.00835294	0.0011995	0.0731189	0.143602	8.75367	0.920669	-1.06178e-07	8.97581e-08	-1.18294	-5.72438	4.83911	0.236833	0.509691
ECZ	PBMC_naiveTCD4_8hr	NaiveT_8h	cREs	immune	Hi-C	Bulk ATAC-seq	0.0121418	0.321478	0.0907546	26.4769	7.47455	0.000182766	1.75913e-07	5.62804e-08	3.12565	13.5082	4.32173	0.00177414	0.0505631
ECZ	PBMC_naiveTCD4_8hr	NaiveT_8h	not_cREProm_OCRs	immune	Hi-C	Bulk ATAC-seq	0.0147838	-0.00607051	0.0506206	-0.410618	3.42405	0.680264	-2.03158e-08	2.67049e-08	-0.760753	-2.17217	2.85529	0.446805	0.657443
ECZ	PBMC_naiveTCD4_8hr	NaiveT_8h	Promoter OCRs	immune	Hi-C	Bulk ATAC-seq	0.00840465	-0.000954118	0.0706636	-0.113523	8.40768	0.893025	-1.09465e-07	8.36505e-08	-1.3086	-6.23464	4.76437	0.190671	0.468677
ECZ	PBMC_naiveTCD4_8hr	NaiveT_8h	Total OCRs	immune	Hi-C	Bulk ATAC-seq	0.0283935	0.181429	0.0965796	6.3898	3.40147	0.0942509	1.3278e-08	2.54957e-08	0.520793	1.85381	3.55958	0.602511	0.744463
ECZ	PBMC_naiveTCD4_8hr	NaiveT_8h	cREs ±500bps	immune	Hi-C	Bulk ATAC-seq	0.03083	0.400357	0.0963705	12.9859	3.12587	1.06607e-05	7.79987e-08	2.22409e-08	3.507	14.1376	4.03125	0.000453196	0.0495194
ECZ	PBMC_naiveTCD4_unstim	NaiveT_unsti	cREs	immune	Hi-C	Bulk ATAC-seq	0.0106912	0.183644	0.0841803	17.1771	7.87379	0.0338409	8.19721e-08	6.41889e-08	1.27705	5.47686	4.28869	0.201586	0.474811
ECZ	PBMC_naiveTCD4_unstim	NaiveT_unsti	cREs ±500bps	immune	Hi-C	Bulk ATAC-seq	0.0277847	0.257767	0.0873396	9.27727	3.14344	0.0070213	3.5663e-08	2.52348e-08	1.41325	5.74852	4.06761	0.157584	0.468677
ECZ	PBMC_naiveTCD4_unstim	NaiveT_unsti	Promoter OCRs	immune	Hi-C	Bulk ATAC-seq	0.00713788	-0.0197703	0.069944	-2.76977	9.79899	0.696921	-1.42996e-07	9.74389e-08	-1.46754	-7.17969	4.89232	0.142228	0.44544
ECZ	PBMC_naiveTCD4_unstim	NaiveT_unsti	Total OCRs	immune	Hi-C	Bulk ATAC-seq	0.0245328	0.107342	0.0973809	4.37545	3.96942	0.379261	-4.71516e-09	3.02531e-08	-0.155857	-0.60726	3.89626	0.876146	0.928259
ECZ	PBMC_naiveTCD4_unstim	NaiveT_unsti	not_cREProm_OCRs	immune	Hi-C	Bulk ATAC-seq	0.0131475	-0.0232423	0.0548555	-1.76781	4.17231	0.510665	-2.7247e-08	3.27808e-08	-0.83119	-2.8841	3.46985	0.405867	0.625254
ECZ	pDC	pDC	cREs	immune	Hi-C	Bulk ATAC-seq	0.019847	0.169293	0.0897259	8.5299	4.52088	0.0997185	1.89437e-08	3.96778e-08	0.477438	1.79146	3.75224	0.63305	0.757201
ECZ	pDC	pDC	cREs ±500bps	immune	Hi-C	Bulk ATAC-seq	0.056182	0.318853	0.102622	5.67536	1.82659	0.00943284	1.85853e-08	1.69022e-08	1.09958	4.52606	4.11616	0.271514	0.526503
ECZ	pDC	pDC	not_cREProm_OCRs	immune	Hi-C	Bulk ATAC-seq	0.00722032	-0.0494014	0.0578739	-6.842	8.01542	0.318064	-7.88508e-08	6.06479e-08	-1.30014	-2.62464	2.01873	0.193553	0.468677
ECZ	pDC	pDC	Total OCRs	immune	Hi-C	Bulk ATAC-seq	0.0242727	0.0582481	0.101244	2.39974	4.17109	0.737973	-3.42317e-08	3.56351e-08	-0.960618	-3.24829	3.38146	0.336744	0.570581
ECZ	pDC	pDC	Promoter OCRs	immune	Hi-C	Bulk ATAC-seq	0.00773172	-0.0559636	0.0664287	-7.23817	8.59171	0.336298	-1.82449e-07	9.16221e-08	-1.99132	-9.32896	4.6848	0.0464454	0.238518
ECZ	PGF	PGF	cREs	immune	Capture-C	Bulk ATAC-seq	0.00506404	0.082475	0.0635584	16.2864	12.5509	0.220823	4.55678e-08	1.07933e-07	0.422184	1.86526	4.41812	0.672891	0.795742
ECZ	PGF	PGF	not_cREProm_OCRs	immune	Capture-C	Bulk ATAC-seq	0.00954113	0.106142	0.062575	11.1247	6.55845	0.129922	5.46916e-08	5.42353e-08	1.00841	2.23072	2.21211	0.313256	0.542835
ECZ	PGF	PGF	Total OCRs	immune	Capture-C	Bulk ATAC-seq	0.0169152	0.143837	0.0957967	8.50338	5.66334	0.18686	1.25292e-08	4.89824e-08	0.25579	0.980955	3.835	0.798113	0.891285
ECZ	PGF	PGF	Promoter OCRs	immune	Capture-C	Bulk ATAC-seq	0.00633434	0.00740841	0.0746924	1.16956	11.7917	0.988329	-1.10008e-07	1.14898e-07	-0.957441	-5.16757	5.39727	0.338344	0.570581
ECZ	PGF	PGF	cREs ±500bps	immune	Capture-C	Bulk ATAC-seq	0.0108416	0.123901	0.0751373	11.4282	6.93044	0.138062	3.18197e-08	6.12497e-08	0.519508	2.51467	4.84048	0.603407	0.744463
ECZ	PHSM_myotubes	Myotubes	cREs	metabolic	Hi-C	Bulk ATAC-seq	0.0335503	0.153984	0.116797	4.58965	3.48126	0.316465	-1.09161e-09	2.65013e-08	-0.0411907	-0.141513	3.43555	0.967144	0.98338
ECZ	PHSM_myotubes	Myotubes	cREs ±500bps	metabolic	Hi-C	Bulk ATAC-seq	0.0907772	0.313906	0.130519	3.45799	1.43779	0.0982475	9.44943e-09	1.35947e-08	0.695083	3.04807	4.38519	0.487003	0.683724
ECZ	PHSM_myotubes	Myotubes	Promoter OCRs	metabolic	Hi-C	Bulk ATAC-seq	0.0127214	-0.00819338	0.0809241	-0.644063	6.36126	0.794445	-8.69795e-08	6.476e-08	-1.34311	-6.2676	4.6665	0.179238	0.468677
ECZ	PHSM_myotubes	Myotubes	not_cREProm_OCRs	metabolic	Hi-C	Bulk ATAC-seq	0.011872	-0.0315491	0.0776687	-2.65744	6.54217	0.550198	-4.36026e-08	4.64081e-08	-0.939547	-2.07952	2.21332	0.34745	0.57234
ECZ	PHSM_myotubes	Myotubes	Total OCRs	metabolic	Hi-C	Bulk ATAC-seq	0.0539911	0.178431	0.191072	3.30482	3.53896	0.515246	-9.73834e-09	3.03492e-08	-0.320877	-1.6854	5.25249	0.748304	0.849668
ECZ	Seale_Adipocytes_Diff	Adipocytes	cREs	metabolic	Hi-C	Bulk ATAC-seq	0.011417	0.0974263	0.0734443	8.53343	6.43288	0.231936	2.41291e-08	5.02229e-08	0.480439	1.52635	3.17698	0.630915	0.757201
ECZ	Seale_Adipocytes_Diff	Adipocytes	cREs ±500bps	metabolic	Hi-C	Bulk ATAC-seq	0.0313824	0.143289	0.0781721	4.56591	2.49095	0.138069	1.1774e-08	2.01518e-08	0.584267	1.90052	3.25282	0.559041	0.708119
ECZ	Seale_Adipocytes_Diff	Adipocytes	Total OCRs	metabolic	Hi-C	Bulk ATAC-seq	0.0440961	-0.0637916	0.144691	-1.44665	3.28126	0.436693	-6.03538e-08	2.90541e-08	-2.07729	-8.62742	4.15321	0.0377748	0.215316
ECZ	Seale_Adipocytes_Diff	Adipocytes	Promoter OCRs	metabolic	Hi-C	Bulk ATAC-seq	0.0102253	-0.146645	0.0737891	-14.3414	7.21633	0.028814	-2.38984e-07	7.57982e-08	-3.1529	-14.3389	4.54784	0.00161658	0.0505631
ECZ	Seale_Adipocytes_Diff	Adipocytes	not_cREProm_OCRs	metabolic	Hi-C	Bulk ATAC-seq	0.022557	-0.0444412	0.107446	-1.97017	4.76333	0.512982	-3.88489e-08	3.72466e-08	-1.04302	-2.98693	2.86373	0.29694	0.542835
ECZ	Seale_Adipocytes_PreDiff	PreAdipocytes	cREs	metabolic	Hi-C	Bulk ATAC-seq	0.0123169	0.120486	0.0784894	9.78214	6.37248	0.167193	3.30784e-08	5.11905e-08	0.646183	2.11943	3.27993	0.518161	0.685521
ECZ	Seale_Adipocytes_PreDiff	PreAdipocytes	cREs ±500bps	metabolic	Hi-C	Bulk ATAC-seq	0.0350949	0.197894	0.0881506	5.63882	2.51178	0.0569639	2.21841e-08	1.98509e-08	1.11754	3.67288	3.28659	0.263766	0.525687
ECZ	Seale_Adipocytes_PreDiff	PreAdipocytes	Total OCRs	metabolic	Hi-C	Bulk ATAC-seq	0.0373766	0.111028	0.132917	2.97053	3.55616	0.583331	-2.19279e-08	3.32496e-08	-0.659494	-2.67975	4.06335	0.509579	0.685047
ECZ	Seale_Adipocytes_PreDiff	PreAdipocytes	not_cREProm_OCRs	metabolic	Hi-C	Bulk ATAC-seq	0.0160764	-0.0112064	0.0928496	-0.697068	5.77551	0.761062	-3.40114e-08	4.50065e-08	-0.7557	-1.8409	2.43603	0.449829	0.657443
ECZ	Seale_Adipocytes_PreDiff	PreAdipocytes	Promoter OCRs	metabolic	Hi-C	Bulk ATAC-seq	0.0095831	-0.0184207	0.0807234	-1.9222	8.42351	0.726187	-1.11825e-07	8.48438e-08	-1.31801	-6.39802	4.8543	0.187499	0.468677
ECZ	SGBS_Diff	Adipo_SGBS	cREs	metabolic	Capture-C	Bulk ATAC-seq	0.008612	0.132128	0.0668856	15.3423	7.76656	0.0542967	6.40603e-08	6.2455e-08	1.0257	3.41144	3.32595	0.305031	0.542835
ECZ	SGBS_Diff	Adipo_SGBS	cREs ±500bps	metabolic	Capture-C	Bulk ATAC-seq	0.0181165	0.255073	0.0868905	14.0796	4.7962	0.00387655	7.86739e-08	3.71876e-08	2.1156	8.12204	3.83912	0.0343791	0.204126
ECZ	SGBS_Diff	Adipo_SGBS	Total OCRs	metabolic	Capture-C	Bulk ATAC-seq	0.0218295	0.0602729	0.0988826	2.76107	4.52977	0.693434	-1.95816e-08	3.87208e-08	-0.505713	-1.69254	3.34684	0.613058	0.746674
ECZ	SGBS_Diff	Adipo_SGBS	not_cREProm_OCRs	metabolic	Capture-C	Bulk ATAC-seq	0.0122546	-0.0241931	0.0730477	-1.9742	5.96082	0.611172	-3.18097e-08	4.79208e-08	-0.663799	-1.47366	2.22004	0.506819	0.685047
ECZ	SGBS_Diff	Adipo_SGBS	Promoter OCRs	metabolic	Capture-C	Bulk ATAC-seq	0.00698006	-0.0029298	0.0585513	-0.419739	8.38836	0.865069	-1.11814e-07	8.1535e-08	-1.37137	-5.34025	3.89411	0.170261	0.468677
ECZ	SGBS_Undiff	PreAdipo_SGBS	cREs	metabolic	Capture-C	Bulk ATAC-seq	0.00838215	0.134344	0.0634714	16.0274	7.57221	0.0456914	6.73331e-08	6.17372e-08	1.09064	3.73175	3.42161	0.275431	0.530391
ECZ	SGBS_Undiff	PreAdipo_SGBS	Promoter OCRs	metabolic	Capture-C	Bulk ATAC-seq	0.00806768	0.0153799	0.0602413	1.90636	7.46699	0.902632	-8.61316e-08	7.08419e-08	-1.21583	-4.6578	3.83097	0.224051	0.492556
ECZ	SGBS_Undiff	PreAdipo_SGBS	not_cREProm_OCRs	metabolic	Capture-C	Bulk ATAC-seq	0.0143263	-0.0371905	0.0719475	-2.59596	5.02206	0.467599	-4.45788e-08	4.26489e-08	-1.04525	-2.46886	2.36198	0.295907	0.542835
ECZ	SGBS_Undiff	PreAdipo_SGBS	Total OCRs	metabolic	Capture-C	Bulk ATAC-seq	0.0245687	0.0182997	0.0983603	0.744837	4.00348	0.94864	-4.40775e-08	3.5778e-08	-1.23197	-4.3865	3.56055	0.21796	0.491995
ECZ	SGBS_Undiff	PreAdipo_SGBS	cREs ±500bps	metabolic	Capture-C	Bulk ATAC-seq	0.0164641	0.175722	0.0740444	10.673	4.49732	0.0271864	4.00886e-08	3.55795e-08	1.12673	4.00371	3.55338	0.259855	0.525239
ECZ	TFH	TFH	cREs	immune	Capture-C	Bulk ATAC-seq	0.0071995	0.168569	0.075707	23.414	10.5156	0.0176895	1.27918e-07	8.22444e-08	1.55535	6.63048	4.26303	0.119864	0.401114
ECZ	TFH	TFH	Promoter OCRs	immune	Capture-C	Bulk ATAC-seq	0.0064574	0.0348327	0.072037	5.39423	11.1557	0.686471	-6.47636e-08	1.06144e-07	-0.61015	-3.08275	5.05244	0.541762	0.698433
ECZ	TFH	TFH	Total OCRs	immune	Capture-C	Bulk ATAC-seq	0.0131927	0.202551	0.101482	15.3533	7.69231	0.0533302	7.56315e-08	6.28666e-08	1.20305	5.40762	4.49493	0.228958	0.498114
ECZ	TFH	TFH	cREs ±500bps	immune	Capture-C	Bulk ATAC-seq	0.0146547	0.230702	0.0817123	15.7425	5.57584	0.00293315	8.30091e-08	4.16782e-08	1.99167	8.12535	4.07967	0.0464076	0.238518
ECZ	TFH	TFH	not_cREProm_OCRs	immune	Capture-C	Bulk ATAC-seq	0.00475881	0.0699385	0.0465458	14.6966	9.78097	0.178094	8.45888e-08	7.67754e-08	1.10177	2.28717	2.07591	0.270562	0.526503
ECZ	Th1	Th1	cREs	immune	Capture-C	Bulk ATAC-seq	0.00640217	0.204787	0.0670306	31.9872	10.47	0.00156954	2.10525e-07	8.38913e-08	2.5095	10.0806	4.01698	0.0120902	0.125912
ECZ	Th1	Th1	Total OCRs	immune	Capture-C	Bulk ATAC-seq	0.0164	0.238986	0.110542	14.5723	6.74041	0.0316817	7.369e-08	5.59219e-08	1.31773	5.89531	4.47384	0.187594	0.468677
ECZ	Th1	Th1	Promoter OCRs	immune	Capture-C	Bulk ATAC-seq	0.0071367	0.00555631	0.0721392	0.778553	10.1082	0.982107	-1.08688e-07	9.77513e-08	-1.11188	-5.43519	4.88828	0.266189	0.526503
ECZ	Th1	Th1	cREs ±500bps	immune	Capture-C	Bulk ATAC-seq	0.0134613	0.310985	0.083054	23.1022	6.16984	0.000143378	1.58676e-07	4.76057e-08	3.33313	14.6687	4.40087	0.000858757	0.0495194
ECZ	Th1	Th1	not_cREProm_OCRs	immune	Capture-C	Bulk ATAC-seq	0.00777622	0.0602678	0.0641247	7.75027	8.24626	0.40677	2.69079e-08	6.54612e-08	0.411051	0.95633	2.32655	0.681035	0.802046
ECZ	Th1_activated	Th1_act	cREs	immune	Capture-C	Bulk ATAC-seq	0.00645505	0.203275	0.0738218	31.4909	11.4363	0.00444725	2.07438e-07	9.26937e-08	2.23788	10.1408	4.5314	0.0252287	0.189215
ECZ	Th1_activated	Th1_act	cREs ±500bps	immune	Capture-C	Bulk ATAC-seq	0.0132968	0.285019	0.0835084	21.4352	6.28036	0.000784992	1.40913e-07	5.00637e-08	2.81466	12.9678	4.60721	0.00488281	0.0927734
ECZ	Th1_activated	Th1_act	Total OCRs	immune	Capture-C	Bulk ATAC-seq	0.0161263	0.224163	0.110562	13.9004	6.856	0.0519399	6.76718e-08	5.73313e-08	1.18036	5.43568	4.60509	0.237856	0.509691
ECZ	Th1_activated	Th1_act	not_cREProm_OCRs	immune	Capture-C	Bulk ATAC-seq	0.00743405	0.0363263	0.0593626	4.88648	7.98523	0.628099	4.49847e-09	6.38007e-08	0.0705082	0.156068	2.21347	0.943789	0.974565
ECZ	Th1_activated	Th1_act	Promoter OCRs	immune	Capture-C	Bulk ATAC-seq	0.00724399	0.0044191	0.0698281	0.610037	9.63945	0.967205	-1.09918e-07	9.83076e-08	-1.1181	-5.61304	5.02017	0.263525	0.525687
ECZ	Th17	Th17	cREs	immune	Capture-C	Bulk ATAC-seq	0.00569953	0.226134	0.0729462	39.676	12.7986	0.00139154	2.7481e-07	1.0015e-07	2.74399	11.7605	4.28591	0.00606976	0.101758
ECZ	Th17	Th17	cREs ±500bps	immune	Capture-C	Bulk ATAC-seq	0.0122261	0.31706	0.0893101	25.9331	7.30487	0.000449714	1.80963e-07	5.99114e-08	3.02051	15.2954	5.06384	0.00252351	0.0599334
ECZ	Th17	Th17	Total OCRs	immune	Capture-C	Bulk ATAC-seq	0.0142531	0.327853	0.114059	23.0022	8.00241	0.00320219	1.51011e-07	6.11943e-08	2.46774	10.7041	4.33763	0.0135971	0.129172
ECZ	Th17	Th17	not_cREProm_OCRs	immune	Capture-C	Bulk ATAC-seq	0.00672519	0.146758	0.0666612	21.8221	9.91216	0.0394963	1.41624e-07	7.72494e-08	1.83334	4.52233	2.46672	0.0667519	0.27484
ECZ	Th17	Th17	Promoter OCRs	immune	Capture-C	Bulk ATAC-seq	0.00631503	0.0251788	0.0699109	3.98712	11.0706	0.780376	-7.75107e-08	1.05149e-07	-0.737149	-3.52961	4.78818	0.461031	0.665171
ECZ	Th17_activated	Th17_act	cREs	immune	Capture-C	Bulk ATAC-seq	0.00548193	0.172272	0.0704383	31.4254	12.8492	0.0129462	1.94285e-07	1.03089e-07	1.88464	8.13646	4.31725	0.0594789	0.271032
ECZ	Th17_activated	Th17_act	not_cREProm_OCRs	immune	Capture-C	Bulk ATAC-seq	0.00561256	0.103497	0.0585266	18.4403	10.4278	0.102429	1.13222e-07	8.25114e-08	1.3722	3.12416	2.27675	0.170001	0.468677
ECZ	Th17_activated	Th17_act	Total OCRs	immune	Capture-C	Bulk ATAC-seq	0.0128629	0.207317	0.110118	16.1174	8.56087	0.0702095	8.13336e-08	7.03325e-08	1.15642	5.39528	4.66551	0.247511	0.518681
ECZ	Th17_activated	Th17_act	cREs ±500bps	immune	Capture-C	Bulk ATAC-seq	0.0115359	0.276006	0.0844772	23.9258	7.323	0.00118711	1.5819e-07	5.88482e-08	2.68811	12.6834	4.71832	0.00718585	0.103626
ECZ	Th17_activated	Th17_act	Promoter OCRs	immune	Capture-C	Bulk ATAC-seq	0.0062017	-0.00766017	0.0707941	-1.23517	11.4153	0.842457	-1.36098e-07	1.07729e-07	-1.26334	-6.16011	4.87606	0.206468	0.478401
ECZ	Th2	Th2	cREs	immune	Capture-C	Bulk ATAC-seq	0.00537096	0.185175	0.0719052	34.477	13.3878	0.00869185	2.23429e-07	1.10612e-07	2.01994	9.51518	4.71063	0.04339	0.233324
ECZ	Th2	Th2	cREs ±500bps	immune	Capture-C	Bulk ATAC-seq	0.010777	0.306446	0.0877826	28.4352	8.14536	0.000430964	2.03749e-07	6.67592e-08	3.052	15.7791	5.1701	0.00227325	0.058898
ECZ	Th2	Th2	Promoter OCRs	immune	Capture-C	Bulk ATAC-seq	0.005924	0.0108321	0.0660168	1.82851	11.144	0.939769	-1.12914e-07	1.09299e-07	-1.03308	-5.12905	4.96481	0.301566	0.542835
ECZ	Th2	Th2	not_cREProm_OCRs	immune	Capture-C	Bulk ATAC-seq	0.00380987	0.0268204	0.050633	7.03971	13.29	0.653541	2.40433e-08	1.03458e-07	0.232398	0.54245	2.33415	0.816229	0.891285
ECZ	Th2	Th2	Total OCRs	immune	Capture-C	Bulk ATAC-seq	0.0106789	0.148496	0.0978665	13.9055	9.16443	0.162608	5.31176e-08	7.92393e-08	0.670344	3.34273	4.98659	0.502639	0.685047
ECZ	Th2_activated	Th2_act	cREs	immune	Capture-C	Bulk ATAC-seq	0.00556857	0.17544	0.0697075	31.5054	12.518	0.00950255	1.96276e-07	1.01138e-07	1.94068	8.41168	4.3344	0.0522972	0.256978
ECZ	Th2_activated	Th2_act	cREs ±500bps	immune	Capture-C	Bulk ATAC-seq	0.0113277	0.315603	0.0881019	27.8612	7.77757	0.000319532	2.00998e-07	6.35861e-08	3.16104	15.9067	5.03209	0.00157205	0.0505631
ECZ	Th2_activated	Th2_act	Total OCRs	immune	Capture-C	Bulk ATAC-seq	0.0116197	0.194306	0.102091	16.7221	8.78606	0.0639053	8.47429e-08	7.2817e-08	1.16378	5.51662	4.74027	0.244514	0.516195
ECZ	Th2_activated	Th2_act	Promoter OCRs	immune	Capture-C	Bulk ATAC-seq	0.00614764	0.0180896	0.0686301	2.94252	11.1637	0.858483	-9.5516e-08	1.08759e-07	-0.878237	-4.39256	5.00157	0.379815	0.601374
ECZ	Th2_activated	Th2_act	not_cREProm_OCRs	immune	Capture-C	Bulk ATAC-seq	0.00443746	0.0686626	0.0511871	15.4734	11.5352	0.221369	9.06744e-08	8.95876e-08	1.01213	2.20191	2.17552	0.311476	0.542835
ECZ	TR1	Tr1	cREs	immune	Capture-C	Bulk ATAC-seq	0.00463658	0.134536	0.058422	29.0162	12.6002	0.0201403	1.60206e-07	1.00402e-07	1.59565	6.29095	3.94257	0.110568	0.379661
ECZ	TR1	Tr1	cREs ±500bps	immune	Capture-C	Bulk ATAC-seq	0.00912374	0.219048	0.0692893	24.0086	7.5944	0.00210627	1.50423e-07	6.25661e-08	2.40423	10.6881	4.44554	0.0162066	0.148996
ECZ	TR1	Tr1	Total OCRs	immune	Capture-C	Bulk ATAC-seq	0.0116788	0.215124	0.101062	18.4201	8.65345	0.0416398	9.92122e-08	7.14794e-08	1.38798	6.53964	4.71161	0.165142	0.468677
ECZ	TR1	Tr1	Promoter OCRs	immune	Capture-C	Bulk ATAC-seq	0.00611943	0.0121819	0.069044	1.99069	11.2828	0.928792	-1.08788e-07	1.0667e-07	-1.01986	-5.03084	4.93289	0.307797	0.542835
ECZ	TR1	Tr1	not_cREProm_OCRs	immune	Capture-C	Bulk ATAC-seq	0.00490337	0.143953	0.0597561	29.358	12.1868	0.0202385	2.01568e-07	9.34472e-08	2.15703	5.30853	2.46104	0.0310034	0.192087
ECZ	TR1_activated	Tr1_act	cREs	immune	Capture-C	Bulk ATAC-seq	0.00465723	0.118351	0.0510361	25.4122	10.9584	0.0205637	1.25072e-07	8.84946e-08	1.41333	4.94616	3.49964	0.157557	0.468677
ECZ	TR1_activated	Tr1_act	Promoter OCRs	immune	Capture-C	Bulk ATAC-seq	0.0061379	0.00104678	0.0647181	0.170543	10.544	0.936308	-1.2931e-07	1.02226e-07	-1.26495	-5.99667	4.74064	0.205889	0.478401
ECZ	TR1_activated	Tr1_act	cREs ±500bps	immune	Capture-C	Bulk ATAC-seq	0.00911064	0.194652	0.0625281	21.3654	6.86319	0.00203222	1.22292e-07	5.49601e-08	2.2251	8.69533	3.90783	0.0260742	0.189998
ECZ	TR1_activated	Tr1_act	Total OCRs	immune	Capture-C	Bulk ATAC-seq	0.0116175	0.20733	0.0954725	17.8463	8.218	0.0318566	9.2976e-08	6.69938e-08	1.38783	6.11816	4.40843	0.165188	0.468677
ECZ	TR1_activated	Tr1_act	not_cREProm_OCRs	immune	Capture-C	Bulk ATAC-seq	0.00482815	0.146908	0.0559401	30.4273	11.5862	0.00687682	2.09826e-07	8.2778e-08	2.53481	5.46759	2.157	0.0112509	0.125912
ECZ	Treg	Treg	cREs	immune	Capture-C	Bulk ATAC-seq	0.00515806	0.201575	0.0722062	39.0795	13.9987	0.00228751	2.65106e-07	1.0711e-07	2.47509	10.8425	4.38065	0.0133204	0.129172
ECZ	Treg	Treg	cREs ±500bps	immune	Capture-C	Bulk ATAC-seq	0.0110607	0.295767	0.0832333	26.7402	7.52511	0.000193565	1.88021e-07	5.81203e-08	3.23504	14.9317	4.61562	0.00121627	0.0495194
ECZ	Treg	Treg	Promoter OCRs	immune	Capture-C	Bulk ATAC-seq	0.00565789	0.0277356	0.0648732	4.90212	11.466	0.726858	-7.7129e-08	1.07602e-07	-0.716798	-3.27809	4.57325	0.473499	0.671379
ECZ	Treg	Treg	Total OCRs	immune	Capture-C	Bulk ATAC-seq	0.0110246	0.253103	0.0999191	22.9579	9.06325	0.0104395	1.41177e-07	7.10321e-08	1.9875	8.54675	4.30025	0.0468667	0.238518
ECZ	Treg	Treg	not_cREProm_OCRs	immune	Capture-C	Bulk ATAC-seq	0.00435452	0.110047	0.0506169	25.2719	11.624	0.046332	1.6689e-07	9.33835e-08	1.78715	3.89675	2.18043	0.0739133	0.287495
ECZ	Treg_activated	Treg_act	cREs	immune	Capture-C	Bulk ATAC-seq	0.0054403	0.199531	0.0762193	36.6765	14.0101	0.00416456	2.45279e-07	1.04394e-07	2.34956	10.3563	4.40777	0.0187956	0.157552
ECZ	Treg_activated	Treg_act	cREs ±500bps	immune	Capture-C	Bulk ATAC-seq	0.0116887	0.287966	0.0834617	24.6363	7.14039	0.000153195	1.6884e-07	5.0063e-08	3.37255	14.0356	4.16171	0.000744769	0.0495194
ECZ	Treg_activated	Treg_act	not_cREProm_OCRs	immune	Capture-C	Bulk ATAC-seq	0.00472406	0.0932577	0.0549259	19.741	11.6269	0.118907	1.23799e-07	9.24188e-08	1.33954	3.14976	2.35137	0.180394	0.468677
ECZ	Treg_activated	Treg_act	Promoter OCRs	immune	Capture-C	Bulk ATAC-seq	0.00594264	0.0145679	0.0702383	2.45141	11.8194	0.900117	-1.00061e-07	1.1123e-07	-0.899588	-4.40592	4.89771	0.368339	0.589757
ECZ	Treg_activated	Treg_act	Total OCRs	immune	Capture-C	Bulk ATAC-seq	0.0117877	0.225092	0.107769	19.0955	9.14243	0.0377394	1.0764e-07	7.23745e-08	1.48726	6.92897	4.65888	0.136946	0.443519
GD	Acinar	Panc_Acinar	cREs	metabolic	Capture-C	Bulk ATAC-seq	0.00153775	0.0573358	0.0548298	37.2856	35.6559	0.271846	1.83167e-08	3.45956e-08	0.529453	2.30506	4.35366	0.596491	0.711297
GD	Acinar	Panc_Acinar	Total OCRs	metabolic	Capture-C	Bulk ATAC-seq	0.0101734	0.050396	0.188168	4.9537	18.496	0.828968	-9.60791e-09	1.91447e-08	-0.501858	-3.79448	7.56085	0.615767	0.728189
GD	Acinar	Panc_Acinar	cREs ±500bps	metabolic	Capture-C	Bulk ATAC-seq	0.00360588	0.0146495	0.0661368	4.06266	18.3414	0.865905	-8.33221e-09	1.89003e-08	-0.440851	-2.15977	4.8991	0.659321	0.763847
GD	Acinar	Panc_Acinar	not_cREProm_OCRs	metabolic	Capture-C	Bulk ATAC-seq	0.00565587	-0.170192	0.125429	-30.0912	22.1767	0.143973	-4.1791e-08	2.09924e-08	-1.99076	-8.52155	4.28054	0.0465068	0.106891
GD	Acinar	Panc_Acinar	Promoter OCRs	metabolic	Capture-C	Bulk ATAC-seq	0.00448917	0.247327	0.150613	55.0941	33.5503	0.0421687	4.65823e-08	3.05693e-08	1.52383	11.8797	7.79595	0.127552	0.233027
GD	Alpha	Panc_Alpha	cREs	metabolic	Capture-C	Bulk ATAC-seq	0.00854685	0.179997	0.151981	21.06	17.782	0.189109	1.16988e-08	1.52743e-08	0.765912	4.84731	6.3288	0.443729	0.588198
GD	Alpha	Panc_Alpha	Promoter OCRs	metabolic	Capture-C	Bulk ATAC-seq	0.00862308	0.0418277	0.128172	4.85067	14.8638	0.790713	-1.05104e-08	1.6623e-08	-0.632278	-4.38265	6.93152	0.527205	0.664839
GD	Alpha	Panc_Alpha	cREs ±500bps	metabolic	Capture-C	Bulk ATAC-seq	0.0187644	0.126473	0.142943	6.74004	7.61776	0.409856	-1.04842e-09	6.84457e-09	-0.153176	-0.884668	5.77551	0.87826	0.920235
GD	Alpha	Panc_Alpha	not_cREProm_OCRs	metabolic	Capture-C	Bulk ATAC-seq	0.0153174	-0.173285	0.124863	-11.313	8.1517	0.107319	-1.83556e-08	7.30519e-09	-2.51268	-8.04279	3.20089	0.011982	0.0355714
GD	Alpha	Panc_Alpha	Total OCRs	metabolic	Capture-C	Bulk ATAC-seq	0.0263749	-0.0955625	0.181607	-3.62323	6.88559	0.509119	-1.47701e-08	6.41028e-09	-2.30412	-11.7253	5.08883	0.0212158	0.0584119
GD	Astrocyte	Astrocytes	cREs	neural	Hi-C	Bulk ATAC-seq	0.00847902	0.110057	0.149319	12.9799	17.6105	0.460155	8.62277e-10	1.94231e-08	0.0443944	0.342424	7.71323	0.96459	0.971407
GD	Astrocyte	Astrocytes	not_cREProm_OCRs	neural	Hi-C	Bulk ATAC-seq	0.0105927	-0.170201	0.18485	-16.0678	17.4508	0.297015	-2.20068e-08	1.60168e-08	-1.37399	-6.2822	4.57225	0.169446	0.288008
GD	Astrocyte	Astrocytes	Total OCRs	neural	Hi-C	Bulk ATAC-seq	0.026223	-0.292648	0.239201	-11.16	9.12181	0.175354	-2.55636e-08	9.28068e-09	-2.75449	-17.5764	6.381	0.00587829	0.0206829
GD	Astrocyte	Astrocytes	cREs ±500bps	neural	Hi-C	Bulk ATAC-seq	0.0407543	-0.189884	0.195964	-4.65925	4.80843	0.243503	-1.43984e-08	5.79712e-09	-2.48372	-17.6799	7.11834	0.013002	0.0378118
GD	Astrocyte	Astrocytes	Promoter OCRs	neural	Hi-C	Bulk ATAC-seq	0.0165314	-0.172244	0.172468	-10.4192	10.4327	0.284273	-2.61177e-08	1.17689e-08	-2.21921	-14.4874	6.52816	0.0264723	0.067931
GD	CD1cPluscDC	cDC_CD1c	cREs	immune	Hi-C	Bulk ATAC-seq	0.0148577	0.773757	0.358694	52.0779	24.142	0.00245886	4.53152e-08	1.76815e-08	2.56285	26.6278	10.3899	0.0103816	0.0321605
GD	CD1cPluscDC	cDC_CD1c	not_cREProm_OCRs	immune	Hi-C	Bulk ATAC-seq	0.00957017	0.00880985	0.139258	0.920553	14.5512	0.995565	-7.85407e-09	1.36699e-08	-0.574551	-2.23588	3.89152	0.565595	0.685934
GD	CD1cPluscDC	cDC_CD1c	Promoter OCRs	immune	Hi-C	Bulk ATAC-seq	0.00757441	0.393319	0.221065	51.9274	29.1858	0.0168729	4.86546e-08	2.47967e-08	1.96214	18.3758	9.36521	0.0497467	0.112522
GD	CD1cPluscDC	cDC_CD1c	cREs ±500bps	immune	Hi-C	Bulk ATAC-seq	0.0415681	0.953031	0.392754	22.927	9.44845	0.000342714	1.89533e-08	6.82925e-09	2.77531	28.5697	10.2942	0.00551485	0.0196467
GD	CD1cPluscDC	cDC_CD1c	Total OCRs	immune	Hi-C	Bulk ATAC-seq	0.0248812	0.79047	0.376425	31.7698	15.1289	0.00505554	2.39085e-08	1.09691e-08	2.17962	17.3952	7.98086	0.029286	0.0738628
GD	EndoC_BH1	EndoC_BH1	cREs	metabolic	Capture-C	Bulk ATAC-seq	0.0105649	0.283552	0.187105	26.8389	17.71	0.0922602	2.21691e-08	1.69708e-08	1.3063	9.7666	7.47651	0.191449	0.317227
GD	EndoC_BH1	EndoC_BH1	not_cREProm_OCRs	metabolic	Capture-C	Bulk ATAC-seq	0.0153409	-0.0444894	0.120552	-2.90006	7.85822	0.59624	-6.75554e-09	8.22643e-09	-0.821199	-3.30524	4.02489	0.411533	0.558197
GD	EndoC_BH1	EndoC_BH1	cREs ±500bps	metabolic	Capture-C	Bulk ATAC-seq	0.0190282	0.221051	0.177093	11.617	9.30686	0.207541	6.15934e-09	9.4275e-09	0.653338	4.62111	7.07308	0.513539	0.657381
GD	EndoC_BH1	EndoC_BH1	Promoter OCRs	metabolic	Capture-C	Bulk ATAC-seq	0.00899396	0.110583	0.135288	12.2952	15.0421	0.417082	1.94642e-09	1.51743e-08	0.128271	0.792225	6.17617	0.897934	0.92833
GD	EndoC_BH1	EndoC_BH1	Total OCRs	metabolic	Capture-C	Bulk ATAC-seq	0.0273576	0.0691983	0.187508	2.5294	6.85395	0.823211	-4.59271e-09	7.75766e-09	-0.592023	-3.2814	5.54268	0.553835	0.680358
GD	Enteroid	Enteroid	cREs	metabolic	Capture-C	Bulk ATAC-seq	0.00811285	0.253256	0.157514	31.2167	19.4154	0.0593819	2.37586e-08	1.60447e-08	1.48078	9.00874	6.08379	0.138666	0.251719
GD	Enteroid	Enteroid	cREs ±500bps	metabolic	Capture-C	Bulk ATAC-seq	0.0171212	0.174342	0.172518	10.1828	10.0763	0.322387	2.82369e-09	1.03466e-08	0.27291	2.09082	7.66122	0.784922	0.837838
GD	Enteroid	Enteroid	not_cREProm_OCRs	metabolic	Capture-C	Bulk ATAC-seq	0.0084075	0.0876775	0.100601	10.4285	11.9656	0.409604	3.76986e-09	1.17745e-08	0.320173	1.01721	3.17708	0.748838	0.832696
GD	Enteroid	Enteroid	Promoter OCRs	metabolic	Capture-C	Bulk ATAC-seq	0.00757508	0.24825	0.151019	32.7719	19.9363	0.046811	2.71495e-08	1.7472e-08	1.55388	10.1562	6.53602	0.120212	0.223925
GD	Enteroid	Enteroid	Total OCRs	metabolic	Capture-C	Bulk ATAC-seq	0.0179328	0.283625	0.195115	15.8159	10.8803	0.107177	7.44344e-09	9.17442e-09	0.811326	4.43292	5.4638	0.417179	0.558197
GD	GCB	GCB	cREs	immune	Capture-C	Bulk ATAC-seq	0.00732962	0.730892	0.314933	99.7176	42.9672	0.00082388	1.09442e-07	3.33943e-08	3.27725	41.121	12.5474	0.00104822	0.00678964
GD	GCB	GCB	Total OCRs	immune	Capture-C	Bulk ATAC-seq	0.0183754	0.967716	0.378283	52.6636	20.5864	0.000104399	5.32588e-08	1.37404e-08	3.87607	33.4602	8.6325	0.000106157	0.00201699
GD	GCB	GCB	not_cREProm_OCRs	immune	Capture-C	Bulk ATAC-seq	0.00925789	0.260124	0.137961	28.0976	14.902	0.0457302	2.0485e-08	1.4118e-08	1.45098	6.44703	4.44322	0.146785	0.263253
GD	GCB	GCB	cREs ±500bps	immune	Capture-C	Bulk ATAC-seq	0.0157589	0.754197	0.327076	47.8583	20.7549	0.00127284	5.18731e-08	1.68327e-08	3.08168	38.7091	12.5611	0.00205836	0.0104756
GD	GCB	GCB	Promoter OCRs	immune	Capture-C	Bulk ATAC-seq	0.00709003	0.449615	0.207318	63.4152	29.2408	0.00101231	6.71498e-08	2.26381e-08	2.96624	24.9096	8.39771	0.0030147	0.0128966
GD	HEPG2	HEPG2	cREs	metabolic	Capture-C	Bulk ATAC-seq	0.00446483	0.352864	0.174409	79.0319	39.0629	0.0102208	7.95208e-08	3.36746e-08	2.36145	22.2258	9.41192	0.0182037	0.0513668
GD	HEPG2	HEPG2	not_cREProm_OCRs	metabolic	Capture-C	Bulk ATAC-seq	0.00635448	-0.0496522	0.0929771	-7.81373	14.6317	0.528761	-1.56279e-08	1.51905e-08	-1.0288	-3.94406	3.83366	0.303576	0.454275
GD	HEPG2	HEPG2	Promoter OCRs	metabolic	Capture-C	Bulk ATAC-seq	0.00567703	0.281129	0.160649	49.5205	28.2982	0.0304673	4.62908e-08	2.38706e-08	1.93924	14.6568	7.55802	0.0524721	0.117752
GD	HEPG2	HEPG2	cREs ±500bps	metabolic	Capture-C	Bulk ATAC-seq	0.00804502	0.283204	0.161521	35.2024	20.0771	0.037137	3.3119e-08	1.77703e-08	1.86373	15.8699	8.51515	0.0623601	0.135846
GD	HEPG2	HEPG2	Total OCRs	metabolic	Capture-C	Bulk ATAC-seq	0.0126034	0.193237	0.171715	15.3321	13.6245	0.266881	5.65682e-09	1.43564e-08	0.394026	2.69395	6.83699	0.693562	0.799395
GD	hESC	hESC	cREs	other	Capture-C	Bulk ATAC-seq	0.00664847	0.356223	0.168749	53.5797	25.3817	0.00461714	5.18522e-08	1.9254e-08	2.69306	14.9786	5.56192	0.00708002	0.0236905
GD	hESC	hESC	Total OCRs	other	Capture-C	Bulk ATAC-seq	0.0193228	0.315086	0.219919	16.3064	11.3813	0.128303	1.12968e-08	1.20933e-08	0.934135	5.75371	6.1594	0.350234	0.504125
GD	hESC	hESC	not_cREProm_OCRs	other	Capture-C	Bulk ATAC-seq	0.0116717	0.027774	0.133788	2.3796	11.4626	0.90417	-8.78513e-10	1.33452e-08	-0.0658301	-0.313767	4.76631	0.947513	0.959797
GD	hESC	hESC	Promoter OCRs	other	Capture-C	Bulk ATAC-seq	0.00633047	0.33716	0.155758	53.2598	24.6045	0.00216016	5.25941e-08	1.9219e-08	2.73656	15.4356	5.6405	0.00620845	0.0213182
GD	hESC	hESC	cREs ±500bps	other	Capture-C	Bulk ATAC-seq	0.0149866	0.214093	0.179502	14.2856	11.9775	0.202965	9.60645e-09	1.0326e-08	0.930313	5.61926	6.04018	0.352209	0.50442
GD	hESC_HypothalamicNeuron	HNs_hESC	cREs	neural	Capture-C	Bulk ATAC-seq	0.00789441	0.331412	0.176072	41.9806	22.3034	0.0137343	3.94375e-08	1.71292e-08	2.30235	14.0374	6.09698	0.0213152	0.0584119
GD	hESC_HypothalamicNeuron	HNs_hESC	Promoter OCRs	neural	Capture-C	Bulk ATAC-seq	0.00781718	0.239656	0.145298	30.6576	18.587	0.0435765	2.60965e-08	1.66461e-08	1.56773	9.43876	6.02067	0.116945	0.220724
GD	hESC_HypothalamicNeuron	HNs_hESC	not_cREProm_OCRs	neural	Capture-C	Bulk ATAC-seq	0.0117369	-0.316379	0.173364	-26.956	14.7709	0.0185227	-3.30258e-08	1.26696e-08	-2.6067	-10.1866	3.90787	0.00914198	0.0289496
GD	hESC_HypothalamicNeuron	HNs_hESC	cREs ±500bps	neural	Capture-C	Bulk ATAC-seq	0.0163936	0.21414	0.171588	13.0625	10.4668	0.185262	7.87471e-09	9.59597e-09	0.820627	5.30177	6.46063	0.411859	0.558197
GD	hESC_HypothalamicNeuron	HNs_hESC	Total OCRs	neural	Capture-C	Bulk ATAC-seq	0.0212889	-0.12952	0.181175	-6.0839	8.51031	0.408662	-1.71144e-08	9.87345e-09	-1.73337	-9.48496	5.47197	0.0830295	0.171474
GD	hESC_HypothalamicNPC	NPC_hESC	cREs	neural	Capture-C	Bulk ATAC-seq	0.00602255	0.293113	0.156882	48.6693	26.049	0.0181819	4.57626e-08	2.06515e-08	2.21594	13.5963	6.1357	0.0266957	0.067931
GD	hESC_HypothalamicNPC	NPC_hESC	not_cREProm_OCRs	neural	Capture-C	Bulk ATAC-seq	0.0131467	-0.155453	0.143415	-11.8245	10.9088	0.251618	-1.77378e-08	1.14929e-08	-1.54337	-5.50307	3.56562	0.122742	0.225686
GD	hESC_HypothalamicNPC	NPC_hESC	Promoter OCRs	neural	Capture-C	Bulk ATAC-seq	0.00783095	0.279626	0.170298	35.7078	21.7468	0.0412803	3.24833e-08	1.90564e-08	1.70458	11.828	6.93895	0.0882719	0.180989
GD	hESC_HypothalamicNPC	NPC_hESC	Total OCRs	neural	Capture-C	Bulk ATAC-seq	0.0220919	0.0136611	0.222912	0.618376	10.0902	0.969461	-8.81536e-09	9.84955e-09	-0.895001	-5.04405	5.6358	0.370786	0.525742
GD	hESC_HypothalamicNPC	NPC_hESC	cREs ±500bps	neural	Capture-C	Bulk ATAC-seq	0.0127825	0.196373	0.147946	15.3626	11.5741	0.147972	1.05535e-08	1.02766e-08	1.02695	5.99517	5.83784	0.304444	0.454275
GD	hFOB_Diff	hFOB_Diff	cREs	metabolic	Hi-C	Bulk ATAC-seq	0.0158669	0.134645	0.189353	8.48592	11.9338	0.513431	-1.76406e-09	1.25376e-08	-0.140701	-0.988851	7.02803	0.888106	0.927144
GD	hFOB_Diff	hFOB_Diff	Promoter OCRs	metabolic	Hi-C	Bulk ATAC-seq	0.00710447	0.309636	0.178613	43.5833	25.141	0.029437	4.10711e-08	2.21889e-08	1.85098	14.4699	7.81741	0.0641724	0.137512
GD	hFOB_Diff	hFOB_Diff	Total OCRs	metabolic	Hi-C	Bulk ATAC-seq	0.022533	0.157223	0.207416	6.97747	9.20499	0.487378	-1.29597e-09	9.56535e-09	-0.135486	-0.854882	6.30976	0.892228	0.928047
GD	hFOB_Diff	hFOB_Diff	cREs ±500bps	metabolic	Hi-C	Bulk ATAC-seq	0.0395001	-0.0296887	0.182032	-0.75161	4.6084	0.703436	-8.63098e-09	5.5014e-09	-1.56887	-10.7749	6.86796	0.116678	0.220724
GD	hFOB_Diff	hFOB_Diff	not_cREProm_OCRs	metabolic	Hi-C	Bulk ATAC-seq	0.00793991	-0.0431755	0.0908015	-5.43778	11.4361	0.581569	-8.92518e-09	1.19351e-08	-0.747812	-2.40501	3.21606	0.454573	0.59702
GD	hFOB_Perm	hFOB_Perm	cREs	metabolic	Hi-C	Bulk ATAC-seq	0.00483403	0.119383	0.115352	24.6964	23.8625	0.300315	8.64467e-09	2.73512e-08	0.316062	2.12775	6.73205	0.751955	0.832696
GD	hFOB_Perm	hFOB_Perm	not_cREProm_OCRs	metabolic	Hi-C	Bulk ATAC-seq	0.00438205	-0.0708356	0.0828244	-16.1649	18.9008	0.362552	-2.60574e-08	1.86486e-08	-1.39728	-4.20992	3.01293	0.162328	0.283825
GD	hFOB_Perm	hFOB_Perm	Promoter OCRs	metabolic	Hi-C	Bulk ATAC-seq	0.00487248	0.32156	0.147212	65.9952	30.2129	0.000844749	6.32575e-08	2.16426e-08	2.92282	16.8584	5.76786	0.0034688	0.0145211
GD	hFOB_Perm	hFOB_Perm	Total OCRs	metabolic	Hi-C	Bulk ATAC-seq	0.010438	0.193661	0.152503	18.5534	14.6103	0.182877	5.85093e-09	1.62627e-08	0.359776	2.15859	5.99982	0.719015	0.813203
GD	hFOB_Perm	hFOB_Perm	cREs ±500bps	metabolic	Hi-C	Bulk ATAC-seq	0.0119717	0.0285888	0.125602	2.38803	10.4915	0.894849	-8.13937e-09	1.30354e-08	-0.624406	-4.28112	6.85631	0.532361	0.665451
GD	HMC3	Microglia	cREs	neural	Capture-C	Bulk ATAC-seq	0.00574603	0.291936	0.140549	50.8065	24.4602	0.00691572	4.26861e-08	2.15141e-08	1.9841	13.0567	6.58065	0.047245	0.107719
GD	HMC3	Microglia	Total OCRs	neural	Capture-C	Bulk ATAC-seq	0.0112651	0.170791	0.154776	15.1611	13.7395	0.257204	2.40636e-09	1.43448e-08	0.167752	0.984637	5.86959	0.866778	0.911556
GD	HMC3	Microglia	cREs ±500bps	neural	Capture-C	Bulk ATAC-seq	0.0131635	0.183338	0.149854	13.9278	11.3841	0.196503	6.51462e-09	1.16385e-08	0.559749	4.03587	7.21015	0.575651	0.694456
GD	HMC3	Microglia	Promoter OCRs	neural	Capture-C	Bulk ATAC-seq	0.00511173	0.320718	0.149298	62.7416	29.2069	0.0023661	6.09164e-08	2.27412e-08	2.67868	17.0496	6.36494	0.00739138	0.0242131
GD	HMC3	Microglia	not_cREProm_OCRs	neural	Capture-C	Bulk ATAC-seq	0.00488943	-0.0609941	0.098039	-12.4747	20.0512	0.502833	-2.25249e-08	2.05758e-08	-1.09473	-3.90493	3.56704	0.273636	0.423839
GD	HMC3_activated	Microglia_act	cREs	neural	Capture-C	Bulk ATAC-seq	0.00563035	0.282316	0.1624	50.1419	28.8437	0.0337105	4.20596e-08	2.4066e-08	1.74768	13.1831	7.54319	0.0805203	0.1676
GD	HMC3_activated	Microglia_act	not_cREProm_OCRs	neural	Capture-C	Bulk ATAC-seq	0.00591661	-0.0468669	0.0987817	-7.92124	16.6957	0.5903	-1.79374e-08	1.8145e-08	-0.988556	-3.67184	3.71435	0.322881	0.474335
GD	HMC3_activated	Microglia_act	Total OCRs	neural	Capture-C	Bulk ATAC-seq	0.0126628	0.250796	0.196407	19.8057	15.5106	0.174628	8.79233e-09	1.50538e-08	0.58406	3.96797	6.79377	0.55918	0.683976
GD	HMC3_activated	Microglia_act	Promoter OCRs	neural	Capture-C	Bulk ATAC-seq	0.00554825	0.260589	0.141006	46.9678	25.4145	0.0178372	4.12057e-08	2.04852e-08	2.01149	12.4073	6.16823	0.044274	0.102586
GD	HMC3_activated	Microglia_act	cREs ±500bps	neural	Capture-C	Bulk ATAC-seq	0.0120421	0.222406	0.177237	18.4691	14.7182	0.176814	1.20512e-08	1.4799e-08	0.814327	7.3153	8.98324	0.415457	0.558197
GD	hMSC	hMSC	cREs	other	Capture-C	Bulk ATAC-seq	0.00732995	0.283718	0.1414	38.7067	19.2907	0.00712029	3.23243e-08	1.60174e-08	2.01807	11.3466	5.62251	0.0435839	0.101815
GD	hMSC	hMSC	Promoter OCRs	other	Capture-C	Bulk ATAC-seq	0.00756366	0.218584	0.141236	28.8993	18.6729	0.05502	2.23889e-08	1.55385e-08	1.44087	8.42898	5.84994	0.149622	0.264283
GD	hMSC	hMSC	not_cREProm_OCRs	other	Capture-C	Bulk ATAC-seq	0.00898472	-0.00616999	0.129513	-0.68672	14.4148	0.907643	-8.11932e-09	1.45756e-08	-0.557048	-2.23856	4.01861	0.577495	0.694456
GD	hMSC	hMSC	Total OCRs	other	Capture-C	Bulk ATAC-seq	0.018181	0.191462	0.207004	10.5309	11.3858	0.361883	8.45811e-10	1.18376e-08	0.071451	0.500551	7.00551	0.943039	0.959797
GD	hMSC	hMSC	cREs ±500bps	other	Capture-C	Bulk ATAC-seq	0.0151868	0.224134	0.157291	14.7585	10.3571	0.116867	8.80715e-09	1.00618e-08	0.87531	5.87925	6.71676	0.381405	0.527672
GD	hMSC_Adipocyte	Adipo_hMSC	cREs	metabolic	Capture-C	Bulk ATAC-seq	0.00780358	0.235904	0.16444	30.2302	21.0724	0.0961416	2.01286e-08	1.90655e-08	1.05576	7.11965	6.74362	0.291077	0.438926
GD	hMSC_Adipocyte	Adipo_hMSC	cREs ±500bps	metabolic	Capture-C	Bulk ATAC-seq	0.0175814	0.194556	0.212608	11.066	12.0928	0.365855	4.08003e-09	1.33651e-08	0.305274	2.93686	9.62039	0.760157	0.832696
GD	hMSC_Adipocyte	Adipo_hMSC	Total OCRs	metabolic	Capture-C	Bulk ATAC-seq	0.0170626	0.135391	0.202697	7.93493	11.8796	0.537703	-3.61202e-09	1.21428e-08	-0.297461	-1.99287	6.69962	0.766115	0.832696
GD	hMSC_Adipocyte	Adipo_hMSC	Promoter OCRs	metabolic	Capture-C	Bulk ATAC-seq	0.00685296	0.254964	0.158809	37.205	23.1737	0.0424843	3.14966e-08	1.9092e-08	1.64972	10.9284	6.62441	0.0989997	0.193253
GD	hMSC_Adipocyte	Adipo_hMSC	not_cREProm_OCRs	metabolic	Capture-C	Bulk ATAC-seq	0.00797148	-0.130663	0.118383	-16.3913	14.8508	0.225182	-2.5205e-08	1.39829e-08	-1.80256	-6.33524	3.51458	0.071457	0.151979
GD	hMSC_BMP2	Osteo_hMSC	cREs	metabolic	Capture-C	Bulk ATAC-seq	0.00828964	0.349878	0.17179	42.2066	20.7235	0.00617946	3.73661e-08	1.64642e-08	2.26953	14.0845	6.20591	0.0232361	0.0624744
GD	hMSC_BMP2	Osteo_hMSC	Total OCRs	metabolic	Capture-C	Bulk ATAC-seq	0.0216559	0.217842	0.221481	10.0592	10.2273	0.332889	1.04477e-09	1.14969e-08	0.0908738	0.676212	7.44123	0.927593	0.954383
GD	hMSC_BMP2	Osteo_hMSC	not_cREProm_OCRs	metabolic	Capture-C	Bulk ATAC-seq	0.0115821	-0.0396527	0.12495	-3.42364	10.7882	0.683799	-1.08982e-08	1.21025e-08	-0.900488	-3.55082	3.94321	0.36786	0.524201
GD	hMSC_BMP2	Osteo_hMSC	cREs ±500bps	metabolic	Capture-C	Bulk ATAC-seq	0.0183294	0.237409	0.161258	12.9524	8.7978	0.107516	7.24475e-09	8.43645e-09	0.858743	5.44786	6.34399	0.390482	0.53762
GD	hMSC_BMP2	Osteo_hMSC	Promoter OCRs	metabolic	Capture-C	Bulk ATAC-seq	0.00778478	0.282749	0.171983	36.3208	22.0922	0.0346535	3.22246e-08	1.93113e-08	1.66869	12.2067	7.31513	0.0951795	0.189693
GD	hTM	hTM	cREs	other	Capture-C	Bulk ATAC-seq	0.00744295	0.0724641	0.117623	9.73595	15.8033	0.558838	-5.39474e-09	1.51569e-08	-0.355926	-2.01722	5.66753	0.721896	0.813203
GD	hTM	hTM	Promoter OCRs	other	Capture-C	Bulk ATAC-seq	0.00603448	0.109575	0.111393	18.1581	18.4594	0.306195	3.89381e-09	1.89975e-08	0.204965	1.29714	6.32861	0.8376	0.884133
GD	hTM	hTM	Total OCRs	other	Capture-C	Bulk ATAC-seq	0.0202976	-0.0186381	0.202283	-0.918239	9.96585	0.847682	-1.20448e-08	1.0916e-08	-1.10341	-7.97468	7.2273	0.269849	0.420256
GD	hTM	hTM	cREs ±500bps	other	Capture-C	Bulk ATAC-seq	0.0177129	0.103504	0.159905	5.84341	9.02761	0.57133	-2.71812e-09	9.3884e-09	-0.289518	-2.1688	7.49104	0.772185	0.832696
GD	hTM	hTM	not_cREProm_OCRs	other	Capture-C	Bulk ATAC-seq	0.0118435	-0.0488904	0.136394	-4.12805	11.5164	0.651348	-1.02611e-08	1.17182e-08	-0.875654	-3.71967	4.24787	0.381218	0.527672
GD	Human_Hepatocytes	Hepatocytes	cREs	metabolic	Hi-C	Bulk ATAC-seq	0.0100334	0.0253664	0.215949	2.5282	21.5231	0.943779	-1.51693e-08	2.48853e-08	-0.609566	-6.5031	10.6684	0.542149	0.674727
GD	Human_Hepatocytes	Hepatocytes	not_cREProm_OCRs	metabolic	Hi-C	Bulk ATAC-seq	0.00488826	-0.181929	0.101127	-37.2175	20.6877	0.0274487	-4.74795e-08	1.67882e-08	-2.82815	-8.48817	3.00132	0.00468182	0.0173359
GD	Human_Hepatocytes	Hepatocytes	Total OCRs	metabolic	Hi-C	Bulk ATAC-seq	0.0147524	-0.00347254	0.226497	-0.235388	15.3532	0.936387	-1.66676e-08	1.67085e-08	-0.997554	-8.55723	8.57821	0.318495	0.470317
GD	Human_Hepatocytes	Hepatocytes	Promoter OCRs	metabolic	Hi-C	Bulk ATAC-seq	0.00614613	0.272356	0.159868	44.3134	26.0112	0.0347958	3.85692e-08	2.32114e-08	1.66165	12.2889	7.39557	0.0965827	0.189835
GD	Human_Hepatocytes	Hepatocytes	cREs ±500bps	metabolic	Hi-C	Bulk ATAC-seq	0.0266723	-0.209496	0.200215	-7.85444	7.50648	0.250743	-2.17435e-08	1.06291e-08	-2.04565	-22.2696	10.8863	0.0407905	0.0960768
GD	iPSC_Hepatocytes	Hepato_iPSC	cREs	metabolic	Capture-C	Bulk ATAC-seq	0.00584224	0.276859	0.188294	47.3893	32.2298	0.0869243	4.15857e-08	3.02378e-08	1.37529	12.3588	8.98634	0.169043	0.288008
GD	iPSC_Hepatocytes	Hepato_iPSC	not_cREProm_OCRs	metabolic	Capture-C	Bulk ATAC-seq	0.00951292	-0.0190668	0.12237	-2.00431	12.8635	0.816598	-8.56831e-09	1.37209e-08	-0.624471	-2.32545	3.72387	0.532318	0.665451
GD	iPSC_Hepatocytes	Hepato_iPSC	Total OCRs	metabolic	Capture-C	Bulk ATAC-seq	0.0173269	0.225498	0.241027	13.0143	13.9105	0.354846	4.34955e-09	1.50965e-08	0.288117	2.17437	7.54683	0.773257	0.832696
GD	iPSC_Hepatocytes	Hepato_iPSC	Promoter OCRs	metabolic	Capture-C	Bulk ATAC-seq	0.00686791	0.277347	0.144334	40.3831	21.0157	0.0117158	3.67477e-08	1.79386e-08	2.04853	12.2488	5.97932	0.0405085	0.0960768
GD	iPSC_Hepatocytes	Hepato_iPSC	cREs ±500bps	metabolic	Capture-C	Bulk ATAC-seq	0.0123864	0.172471	0.211498	13.9241	17.075	0.420347	7.02031e-09	1.96151e-08	0.357904	3.99366	11.1585	0.720415	0.813203
GD	iPSC_Neurons	Neurons_iPSC	cREs	neural	Capture-C	Bulk ATAC-seq	0.00740164	0.197966	0.138673	26.7462	18.7354	0.104156	1.91354e-08	1.59042e-08	1.20317	6.64482	5.52277	0.228911	0.366515
GD	iPSC_Neurons	Neurons_iPSC	cREs ±500bps	neural	Capture-C	Bulk ATAC-seq	0.0141329	0.144113	0.146681	10.197	10.3787	0.333467	3.66695e-09	9.78948e-09	0.374581	2.21941	5.92504	0.707972	0.810329
GD	iPSC_Neurons	Neurons_iPSC	Promoter OCRs	neural	Capture-C	Bulk ATAC-seq	0.00832993	0.132041	0.140905	15.8513	16.9155	0.329304	5.06076e-09	1.73585e-08	0.291543	1.8965	6.50506	0.770636	0.832696
GD	iPSC_Neurons	Neurons_iPSC	Total OCRs	neural	Capture-C	Bulk ATAC-seq	0.025359	-0.108225	0.197065	-4.26773	7.77103	0.509262	-1.47306e-08	8.8458e-09	-1.66527	-8.96984	5.38643	0.0958592	0.189721
GD	iPSC_Neurons	Neurons_iPSC	not_cREProm_OCRs	neural	Capture-C	Bulk ATAC-seq	0.0154718	-0.153944	0.138398	-9.94996	8.94517	0.19869	-1.60089e-08	9.85316e-09	-1.62475	-5.70347	3.51037	0.104216	0.202052
GD	iPSC_NPC	NPC_iPSC	cREs	neural	Capture-C	Bulk ATAC-seq	0.0111647	0.152738	0.162383	13.6805	14.5443	0.332648	4.04122e-09	1.41486e-08	0.285627	1.75906	6.15858	0.775164	0.832696
GD	iPSC_NPC	NPC_iPSC	cREs ±500bps	neural	Capture-C	Bulk ATAC-seq	0.0230306	0.0167316	0.154124	0.726493	6.69213	0.967018	-8.28259e-09	6.67072e-09	-1.24163	-6.76803	5.45091	0.214372	0.347136
GD	iPSC_NPC	NPC_iPSC	not_cREProm_OCRs	neural	Capture-C	Bulk ATAC-seq	0.013966	-0.0607766	0.131146	-4.35175	9.39036	0.573736	-9.03997e-09	1.02623e-08	-0.880894	-3.4676	3.93645	0.378375	0.527672
GD	iPSC_NPC	NPC_iPSC	Total OCRs	neural	Capture-C	Bulk ATAC-seq	0.0255111	0.009502	0.218931	0.372465	8.58179	0.941785	-8.3886e-09	9.48317e-09	-0.884578	-5.20547	5.88469	0.376384	0.527672
GD	iPSC_NPC	NPC_iPSC	Promoter OCRs	neural	Capture-C	Bulk ATAC-seq	0.00791104	0.221844	0.164764	28.0423	20.8271	0.115679	2.14893e-08	1.98736e-08	1.0813	7.8637	7.27248	0.279566	0.424695
GD	klaus_pancreas_cells_Acinar	Panc_Acinar(sc)	cREs	metabolic	Hi-C	Single-cell ATAC-seq	0.00262856	0.00590853	0.0642327	2.24782	24.4365	0.959012	-1.7274e-08	2.71957e-08	-0.635175	-3.11004	4.89635	0.525315	0.664839
GD	klaus_pancreas_cells_Acinar	Panc_Acinar(sc)	Total OCRs	metabolic	Hi-C	Single-cell ATAC-seq	0.0107181	0.0999161	0.19752	9.32221	18.4287	0.64987	-6.49406e-09	2.03604e-08	-0.318956	-2.67169	8.37636	0.74976	0.832696
GD	klaus_pancreas_cells_Acinar	Panc_Acinar(sc)	Promoter OCRs	metabolic	Hi-C	Single-cell ATAC-seq	0.00463306	0.220222	0.148245	47.5327	31.9973	0.0913818	3.48508e-08	3.22029e-08	1.08222	9.06543	8.37666	0.279153	0.424695
GD	klaus_pancreas_cells_Acinar	Panc_Acinar(sc)	cREs ±500bps	metabolic	Hi-C	Single-cell ATAC-seq	0.00786923	-0.0344639	0.0753596	-4.37958	9.57649	0.572348	-1.54996e-08	1.0773e-08	-1.43874	-7.20893	5.01059	0.150224	0.264283
GD	klaus_pancreas_cells_Acinar	Panc_Acinar(sc)	not_cREProm_OCRs	metabolic	Hi-C	Single-cell ATAC-seq	0.00525595	-0.0927068	0.111873	-17.6384	21.2851	0.364979	-2.93137e-08	2.12851e-08	-1.37719	-5.55045	4.03026	0.168453	0.288008
GD	klaus_pancreas_cells_Alpha	Panc_Alpha(sc)	cREs	metabolic	Hi-C	Single-cell ATAC-seq	0.0101649	0.022758	0.117333	2.23889	11.543	0.912284	-9.3393e-09	1.13909e-08	-0.819892	-4.60519	5.61683	0.412278	0.558197
GD	klaus_pancreas_cells_Alpha	Panc_Alpha(sc)	Promoter OCRs	metabolic	Hi-C	Single-cell ATAC-seq	0.00989774	-0.0580017	0.125783	-5.86009	12.7082	0.596039	-2.5397e-08	1.5218e-08	-1.66888	-11.7993	7.07021	0.095141	0.189693
GD	klaus_pancreas_cells_Alpha	Panc_Alpha(sc)	cREs ±500bps	metabolic	Hi-C	Single-cell ATAC-seq	0.0236884	0.0968286	0.126584	4.08759	5.34369	0.53786	-3.02665e-09	5.53621e-09	-0.546699	-3.35209	6.13151	0.584585	0.700029
GD	klaus_pancreas_cells_Alpha	Panc_Alpha(sc)	not_cREProm_OCRs	metabolic	Hi-C	Single-cell ATAC-seq	0.0176033	-0.227478	0.156143	-12.9225	8.87009	0.0753303	-2.0096e-08	7.47109e-09	-2.68984	-10.3352	3.84231	0.00714871	0.0236905
GD	klaus_pancreas_cells_Alpha	Panc_Alpha(sc)	Total OCRs	metabolic	Hi-C	Single-cell ATAC-seq	0.0317474	-0.176323	0.20333	-5.55392	6.40462	0.300145	-1.73188e-08	5.94299e-09	-2.91415	-16.1706	5.54898	0.00356659	0.0145211
GD	klaus_pancreas_cells_Beta	Panc_Beta(sc)	cREs	metabolic	Hi-C	Single-cell ATAC-seq	0.0149692	0.0515664	0.155751	3.44484	10.4048	0.806656	-7.22698e-09	9.74645e-09	-0.741499	-4.47237	6.03153	0.458391	0.599273
GD	klaus_pancreas_cells_Beta	Panc_Beta(sc)	Promoter OCRs	metabolic	Hi-C	Single-cell ATAC-seq	0.0101081	-0.0183565	0.128279	-1.81601	12.6907	0.825871	-1.91256e-08	1.56184e-08	-1.22455	-9.01499	7.36185	0.220743	0.355434
GD	klaus_pancreas_cells_Beta	Panc_Beta(sc)	Total OCRs	metabolic	Hi-C	Single-cell ATAC-seq	0.0317031	-0.186654	0.22051	-5.88757	6.95547	0.317206	-1.74484e-08	6.86143e-09	-2.54297	-16.0523	6.31245	0.0109915	0.0336684
GD	klaus_pancreas_cells_Beta	Panc_Beta(sc)	not_cREProm_OCRs	metabolic	Hi-C	Single-cell ATAC-seq	0.0148172	-0.223049	0.155596	-15.0534	10.501	0.0849257	-2.1502e-08	9.01534e-09	-2.38504	-9.4469	3.9609	0.0170773	0.0486703
GD	klaus_pancreas_cells_Beta	Panc_Beta(sc)	cREs ±500bps	metabolic	Hi-C	Single-cell ATAC-seq	0.035249	0.129158	0.17604	3.66416	4.99418	0.565872	-2.94779e-09	4.89973e-09	-0.601623	-4.0455	6.72431	0.547425	0.678247
GD	ME_EUR	Melano_EUR	cREs	other	Capture-C	Bulk ATAC-seq	0.00551887	0.210915	0.13952	38.217	25.2805	0.0646957	2.90855e-08	2.01947e-08	1.44025	8.85479	6.14808	0.149796	0.264283
GD	ME_EUR	Melano_EUR	Total OCRs	other	Capture-C	Bulk ATAC-seq	0.0176118	0.115784	0.252853	6.57419	14.357	0.691139	-3.76683e-09	1.50835e-08	-0.249732	-2.07058	8.29121	0.802795	0.853718
GD	ME_EUR	Melano_EUR	not_cREProm_OCRs	other	Capture-C	Bulk ATAC-seq	0.00962843	-0.0690215	0.176799	-7.16851	18.3622	0.661955	-1.45483e-08	1.92238e-08	-0.756786	-4.02848	5.32315	0.449178	0.592665
GD	ME_EUR	Melano_EUR	Promoter OCRs	other	Capture-C	Bulk ATAC-seq	0.00693557	0.222452	0.14836	32.074	21.3912	0.0651068	2.52575e-08	1.91632e-08	1.31802	8.88164	6.73864	0.187498	0.312497
GD	ME_EUR	Melano_EUR	cREs ±500bps	other	Capture-C	Bulk ATAC-seq	0.0117441	0.0988763	0.124628	8.41925	10.612	0.443493	-3.08776e-10	9.70974e-09	-0.0318006	-0.183526	5.77115	0.974631	0.978063
GD	ME_YRI	Melano_YRI	cREs	other	Capture-C	Bulk ATAC-seq	0.00671999	0.370818	0.199951	55.1813	29.7547	0.0149431	5.0661e-08	2.24906e-08	2.25255	17.1129	7.59711	0.0242877	0.0646916
GD	ME_YRI	Melano_YRI	Total OCRs	other	Capture-C	Bulk ATAC-seq	0.0187258	0.271945	0.316359	14.5225	16.8943	0.385463	6.48835e-09	1.65837e-08	0.391248	3.67304	9.388	0.695614	0.799395
GD	ME_YRI	Melano_YRI	cREs ±500bps	other	Capture-C	Bulk ATAC-seq	0.0154804	0.232932	0.216422	15.0469	13.9804	0.270077	9.21374e-09	1.4118e-08	0.652626	6.4773	9.92498	0.513997	0.657381
GD	ME_YRI	Melano_YRI	not_cREProm_OCRs	other	Capture-C	Bulk ATAC-seq	0.0106848	-0.00280194	0.20652	-0.262235	19.3284	0.948518	-6.5003e-09	2.01964e-08	-0.321855	-2.00698	6.23566	0.747563	0.832696
GD	ME_YRI	Melano_YRI	Promoter OCRs	other	Capture-C	Bulk ATAC-seq	0.00642181	0.296138	0.158637	46.1145	24.7029	0.00950412	4.17815e-08	2.00375e-08	2.08516	13.8959	6.66418	0.0370545	0.088744
GD	MiaPaCa	MiaPaCa	cREs	metabolic	Capture-C	Bulk ATAC-seq	0.00655293	0.325969	0.177912	49.7439	27.15	0.0234578	4.7066e-08	2.53274e-08	1.85831	16.9134	9.10153	0.0631254	0.136293
GD	MiaPaCa	MiaPaCa	Total OCRs	metabolic	Capture-C	Bulk ATAC-seq	0.0113396	0.0714276	0.13702	6.29895	12.0833	0.653858	-6.52588e-09	1.43646e-08	-0.454302	-3.1562	6.94736	0.649611	0.758767
GD	MiaPaCa	MiaPaCa	cREs ±500bps	metabolic	Capture-C	Bulk ATAC-seq	0.0128609	0.269134	0.187191	20.9265	14.555	0.115898	1.68913e-08	1.55406e-08	1.08691	11.0891	10.2024	0.277076	0.424695
GD	MiaPaCa	MiaPaCa	Promoter OCRs	metabolic	Capture-C	Bulk ATAC-seq	0.00644246	0.220982	0.129815	34.3009	20.1499	0.0348644	2.85466e-08	1.78718e-08	1.5973	9.88231	6.1869	0.110199	0.210784
GD	MiaPaCa	MiaPaCa	not_cREProm_OCRs	metabolic	Capture-C	Bulk ATAC-seq	0.00369822	-0.157971	0.070865	-42.7154	19.1619	0.00318884	-5.22607e-08	1.56523e-08	-3.33885	-9.72302	2.91209	0.000841266	0.00604108
GD	Monocyte	Monocytes	cREs	immune	Capture-C	Bulk ATAC-seq	0.00458437	0.288098	0.142076	62.8436	30.9915	0.00480757	4.8872e-08	2.20324e-08	2.21819	12.8361	5.78676	0.0265418	0.067931
GD	Monocyte	Monocytes	Total OCRs	immune	Capture-C	Bulk ATAC-seq	0.0113554	0.657195	0.356572	57.8751	31.4011	0.0198141	4.78219e-08	2.48914e-08	1.92122	21.1889	11.0289	0.0547035	0.121801
GD	Monocyte	Monocytes	Promoter OCRs	immune	Capture-C	Bulk ATAC-seq	0.00531404	0.385009	0.183949	72.4512	34.6157	0.0021531	6.96853e-08	2.53771e-08	2.74599	20.4518	7.44789	0.00603285	0.0209678
GD	Monocyte	Monocytes	not_cREProm_OCRs	immune	Capture-C	Bulk ATAC-seq	0.00505985	0.303146	0.234682	59.9122	46.3812	0.162533	4.48724e-08	4.0004e-08	1.1217	8.65855	7.71914	0.261991	0.412527
GD	Monocyte	Monocytes	cREs ±500bps	immune	Capture-C	Bulk ATAC-seq	0.0106865	0.260202	0.141564	24.3487	13.247	0.0175751	1.40469e-08	9.68292e-09	1.45069	7.82358	5.39302	0.146867	0.263253
GD	NaiveB	NaiveB	cREs	immune	Capture-C	Bulk ATAC-seq	0.00672066	0.700607	0.304616	104.247	45.3253	0.000338724	1.1142e-07	3.12652e-08	3.56372	39.565	11.1022	0.000365639	0.00400797
GD	NaiveB	NaiveB	Promoter OCRs	immune	Capture-C	Bulk ATAC-seq	0.00595808	0.479293	0.219997	80.4442	36.9241	0.000652889	8.66165e-08	2.58478e-08	3.35102	28.8586	8.61186	0.000805136	0.00603852
GD	NaiveB	NaiveB	not_cREProm_OCRs	immune	Capture-C	Bulk ATAC-seq	0.00559577	0.212485	0.124382	37.9724	22.2278	0.0654823	2.67662e-08	2.14827e-08	1.24594	5.98022	4.79976	0.212786	0.346537
GD	NaiveB	NaiveB	Total OCRs	immune	Capture-C	Bulk ATAC-seq	0.0134729	0.935874	0.383705	69.4635	28.4798	9.83457e-05	6.98432e-08	1.92006e-08	3.63756	36.0656	9.91478	0.000275233	0.00373531
GD	NaiveB	NaiveB	cREs ±500bps	immune	Capture-C	Bulk ATAC-seq	0.0147005	0.700857	0.319339	47.6756	21.723	0.00139082	4.99875e-08	1.63529e-08	3.05679	35.6832	11.6734	0.00223718	0.0111859
GD	NaiveT	NaiveT	cREs	immune	Capture-C	Bulk ATAC-seq	0.00711756	0.900883	0.376246	126.572	52.8616	0.000168405	1.39706e-07	3.64199e-08	3.83597	55.21	14.3927	0.000125069	0.00217658
GD	NaiveT	NaiveT	cREs ±500bps	immune	Capture-C	Bulk ATAC-seq	0.0148978	0.842011	0.35844	56.5191	24.0599	0.000504593	6.13418e-08	1.83841e-08	3.33667	46.2505	13.8612	0.000847871	0.00604108
GD	NaiveT	NaiveT	Total OCRs	immune	Capture-C	Bulk ATAC-seq	0.0136507	1.39655	0.507354	102.306	37.1669	9.58148e-08	1.10338e-07	2.0123e-08	5.48317	60.9511	11.116	4.1776e-08	1.19062e-05
GD	NaiveT	NaiveT	Promoter OCRs	immune	Capture-C	Bulk ATAC-seq	0.00643356	0.618151	0.247621	96.0822	38.489	3.14985e-05	1.10305e-07	2.73516e-08	4.03285	39.7979	9.86841	5.51033e-05	0.00142768
GD	NaiveT	NaiveT	not_cREProm_OCRs	immune	Capture-C	Bulk ATAC-seq	0.00529842	0.503433	0.192421	95.0155	36.3167	0.000206729	8.71917e-08	2.67018e-08	3.26538	18.6004	5.69625	0.00109316	0.006849
GD	NCIH716	NCIH716	cREs	other	Capture-C	Bulk ATAC-seq	0.00365272	0.255836	0.148002	70.0399	40.5184	0.0439579	6.19562e-08	3.85389e-08	1.60763	14.3497	8.92601	0.107917	0.207813
GD	NCIH716	NCIH716	cREs ±500bps	other	Capture-C	Bulk ATAC-seq	0.00756114	0.278194	0.189637	36.7926	25.0805	0.104559	3.36364e-08	2.60511e-08	1.29117	14.9406	11.5714	0.196645	0.322091
GD	NCIH716	NCIH716	Total OCRs	other	Capture-C	Bulk ATAC-seq	0.00736219	0.334681	0.167633	45.4595	22.7695	0.00852039	3.71171e-08	1.73537e-08	2.13885	12.0407	5.6295	0.0324475	0.0804135
GD	NCIH716	NCIH716	not_cREProm_OCRs	other	Capture-C	Bulk ATAC-seq	0.00270982	0.0245401	0.0541679	9.05597	19.9895	0.681471	1.32093e-09	2.08625e-08	0.0633157	0.183723	2.90169	0.949515	0.959797
GD	NCIH716	NCIH716	Promoter OCRs	other	Capture-C	Bulk ATAC-seq	0.00400765	0.35176	0.160316	87.7722	40.0026	0.00164513	8.88539e-08	3.06802e-08	2.89613	20.6747	7.13874	0.00377796	0.0149544
GD	NK	NK	cREs	immune	Hi-C	Bulk ATAC-seq	0.0122917	0.929962	0.368367	75.6575	29.9687	7.58999e-07	7.6647e-08	1.56867e-08	4.8861	41.7621	8.54713	1.02853e-06	5.86261e-05
GD	NK	NK	cREs ±500bps	immune	Hi-C	Bulk ATAC-seq	0.0324208	1.1157	0.421172	34.4129	12.9908	1.46325e-07	3.36458e-08	6.66182e-09	5.05054	43.6568	8.64397	4.40553e-07	3.41775e-05
GD	NK	NK	Total OCRs	immune	Hi-C	Bulk ATAC-seq	0.0177774	1.12289	0.444446	63.1642	25.0007	2.1549e-06	6.30171e-08	1.33418e-08	4.72328	38.4658	8.14386	2.32069e-06	0.000110233
GD	NK	NK	not_cREProm_OCRs	immune	Hi-C	Bulk ATAC-seq	0.00356877	0.0711643	0.0806229	19.9408	22.5912	0.3699	9.94781e-09	2.08251e-08	0.477684	1.44257	3.01993	0.632875	0.745328
GD	NK	NK	Promoter OCRs	immune	Hi-C	Bulk ATAC-seq	0.00679924	0.424932	0.190034	62.497	27.9494	0.000469423	6.33368e-08	2.07593e-08	3.051	22.9647	7.52694	0.00228077	0.0111964
GD	NTERA2	NTERA2	cREs	other	Capture-C	Bulk ATAC-seq	0.00672805	0.109757	0.121229	16.3134	18.0184	0.355402	3.76395e-09	1.69548e-08	0.221999	1.16313	5.23936	0.824314	0.873344
GD	NTERA2	NTERA2	not_cREProm_OCRs	other	Capture-C	Bulk ATAC-seq	0.0112139	-0.0862399	0.120461	-7.69047	10.7421	0.408835	-1.2787e-08	1.15039e-08	-1.11154	-4.42881	3.9844	0.266338	0.417067
GD	NTERA2	NTERA2	cREs ±500bps	other	Capture-C	Bulk ATAC-seq	0.0148014	0.0460807	0.127882	3.11326	8.63983	0.799873	-5.55109e-09	8.01024e-09	-0.692999	-3.4543	4.98456	0.48831	0.632584
GD	NTERA2	NTERA2	Total OCRs	other	Capture-C	Bulk ATAC-seq	0.0190356	0.0257333	0.170633	1.35185	8.9639	0.968687	-7.95649e-09	9.77955e-09	-0.813584	-4.21412	5.1797	0.415883	0.558197
GD	NTERA2	NTERA2	Promoter OCRs	other	Capture-C	Bulk ATAC-seq	0.00637665	0.187586	0.122088	29.4177	19.1461	0.0792878	2.07652e-08	1.80807e-08	1.14847	6.30668	5.49135	0.250773	0.397057
GD	Panc1	Panc1	cREs	metabolic	Capture-C	Bulk ATAC-seq	0.0045753	0.211609	0.118309	46.2502	25.8581	0.0294061	3.43584e-08	2.19695e-08	1.56391	9.89235	6.32539	0.117839	0.220947
GD	Panc1	Panc1	not_cREProm_OCRs	metabolic	Capture-C	Bulk ATAC-seq	0.00264468	-0.0381285	0.0744277	-14.4171	28.1424	0.563745	-2.58637e-08	2.90434e-08	-0.890518	-3.47327	3.90028	0.373188	0.526527
GD	Panc1	Panc1	Total OCRs	metabolic	Capture-C	Bulk ATAC-seq	0.00805475	0.155037	0.122341	19.2479	15.1887	0.18518	4.71748e-09	1.61168e-08	0.292706	1.83306	6.26245	0.769747	0.832696
GD	Panc1	Panc1	Promoter OCRs	metabolic	Capture-C	Bulk ATAC-seq	0.0045617	0.233755	0.133083	51.2429	29.1741	0.0258283	4.30284e-08	2.4624e-08	1.74741	11.6015	6.63922	0.0805655	0.1676
GD	Panc1	Panc1	cREs ±500bps	metabolic	Capture-C	Bulk ATAC-seq	0.0102842	0.183407	0.122328	17.8338	11.8947	0.0955889	1.04608e-08	1.04288e-08	1.00307	6.01934	6.00093	0.315828	0.468808
GD	PBMC_naiveTCD4_24hr	NaiveT_24h	cREs	immune	Hi-C	Bulk ATAC-seq	0.00883765	0.850548	0.281336	96.2415	31.8338	1.69213e-06	9.70524e-08	2.27152e-08	4.27258	42.6069	9.97218	1.93227e-05	0.000688371
GD	PBMC_naiveTCD4_24hr	NaiveT_24h	Total OCRs	immune	Hi-C	Bulk ATAC-seq	0.0304277	1.10565	0.393789	36.337	12.9418	4.79705e-05	3.25251e-08	1.04178e-08	3.12208	33.5777	10.7549	0.00179579	0.00957756
GD	PBMC_naiveTCD4_24hr	NaiveT_24h	Promoter OCRs	immune	Hi-C	Bulk ATAC-seq	0.00835294	0.519292	0.230416	62.1688	27.5851	0.00108653	7.00973e-08	2.40269e-08	2.91744	28.2924	9.69767	0.00352913	0.0145211
GD	PBMC_naiveTCD4_24hr	NaiveT_24h	not_cREProm_OCRs	immune	Hi-C	Bulk ATAC-seq	0.0139316	0.324173	0.140158	23.2689	10.0604	0.00860411	1.70959e-08	9.17584e-09	1.86315	10.4176	5.59142	0.0624417	0.135846
GD	PBMC_naiveTCD4_24hr	NaiveT_24h	cREs ±500bps	immune	Hi-C	Bulk ATAC-seq	0.0228879	0.936872	0.298777	40.933	13.0539	2.2061e-06	3.96319e-08	1.08799e-08	3.64266	40.2486	11.0492	0.000269833	0.00373531
GD	PBMC_naiveTCD4_8hr	NaiveT_8h	cREs	immune	Hi-C	Bulk ATAC-seq	0.0121418	1.05884	0.368472	87.2059	30.3473	1.35192e-06	8.92456e-08	1.98719e-08	4.49104	51.3056	11.424	7.08776e-06	0.000288573
GD	PBMC_naiveTCD4_8hr	NaiveT_8h	cREs ±500bps	immune	Hi-C	Bulk ATAC-seq	0.03083	1.27717	0.411299	41.4262	13.3409	1.96857e-07	4.09529e-08	1.00318e-08	4.08229	55.5712	13.6127	4.45937e-05	0.00141213
GD	PBMC_naiveTCD4_8hr	NaiveT_8h	Promoter OCRs	immune	Hi-C	Bulk ATAC-seq	0.00840465	0.505122	0.233129	60.1003	27.7381	0.00217057	6.6552e-08	2.54792e-08	2.61202	28.3776	10.8642	0.00900099	0.0288234
GD	PBMC_naiveTCD4_8hr	NaiveT_8h	not_cREProm_OCRs	immune	Hi-C	Bulk ATAC-seq	0.0147838	0.173063	0.097895	11.7062	6.62177	0.0854772	6.43161e-09	6.6195e-09	0.971617	5.1482	5.2986	0.331241	0.481652
GD	PBMC_naiveTCD4_8hr	NaiveT_8h	Total OCRs	immune	Hi-C	Bulk ATAC-seq	0.0283935	0.985707	0.350075	34.7159	12.3294	1.60076e-05	2.98445e-08	8.59695e-09	3.47152	31.1941	8.98572	0.000517513	0.00491638
GD	PBMC_naiveTCD4_unstim	NaiveT_unsti	cREs	immune	Hi-C	Bulk ATAC-seq	0.0106912	1.06923	0.37332	100.01	34.9184	5.01505e-07	1.03498e-07	2.04446e-08	5.06238	51.7696	10.2263	4.14051e-07	3.41775e-05
GD	PBMC_naiveTCD4_unstim	NaiveT_unsti	Promoter OCRs	immune	Hi-C	Bulk ATAC-seq	0.00713788	0.53365	0.226348	74.7631	31.7108	0.000211448	8.20747e-08	2.33495e-08	3.51505	30.851	8.77682	0.000439666	0.00464092
GD	PBMC_naiveTCD4_unstim	NaiveT_unsti	cREs ±500bps	immune	Hi-C	Bulk ATAC-seq	0.0277847	1.16599	0.374886	41.9652	13.4925	1.1389e-08	4.12426e-08	8.19237e-09	5.03427	49.7693	9.88611	4.79684e-07	3.41775e-05
GD	PBMC_naiveTCD4_unstim	NaiveT_unsti	Total OCRs	immune	Hi-C	Bulk ATAC-seq	0.0245328	0.915983	0.320207	37.3371	13.0522	8.12767e-06	3.09297e-08	8.65286e-09	3.5745	29.8216	8.34287	0.000350892	0.00400797
GD	PBMC_naiveTCD4_unstim	NaiveT_unsti	not_cREProm_OCRs	immune	Hi-C	Bulk ATAC-seq	0.0131475	0.13375	0.0932218	10.173	7.09046	0.184972	5.16809e-09	7.96962e-09	0.648474	4.09542	6.31548	0.516678	0.657381
GD	pDC	pDC	cREs	immune	Hi-C	Bulk ATAC-seq	0.019847	0.783338	0.347774	39.4688	17.5227	0.000414778	3.42971e-08	1.06933e-08	3.20735	24.2816	7.57061	0.00133962	0.00779166
GD	pDC	pDC	cREs ±500bps	immune	Hi-C	Bulk ATAC-seq	0.056182	1.04336	0.410092	18.571	7.29935	5.65207e-05	1.53993e-08	4.77579e-09	3.22445	28.0756	8.70709	0.00126214	0.00749396
GD	pDC	pDC	Total OCRs	immune	Hi-C	Bulk ATAC-seq	0.0242727	0.880168	0.412456	36.2616	16.9926	0.00100025	3.15318e-08	1.04205e-08	3.02594	22.4002	7.40273	0.00247864	0.0117137
GD	pDC	pDC	Promoter OCRs	immune	Hi-C	Bulk ATAC-seq	0.00773172	0.31791	0.191167	41.1176	24.725	0.0292004	3.57496e-08	2.13963e-08	1.67083	13.6848	8.19042	0.0947549	0.189693
GD	pDC	pDC	not_cREProm_OCRs	immune	Hi-C	Bulk ATAC-seq	0.00722032	0.146377	0.101691	20.273	14.084	0.106433	1.42133e-08	1.2006e-08	1.18385	3.5419	2.99185	0.236472	0.376506
GD	PGF	PGF	cREs	immune	Capture-C	Bulk ATAC-seq	0.00506404	0.511395	0.231058	100.986	45.6271	0.00146397	1.04618e-07	3.48437e-08	3.0025	32.0602	10.6778	0.00267771	0.0119242
GD	PGF	PGF	not_cREProm_OCRs	immune	Capture-C	Bulk ATAC-seq	0.00954113	0.131549	0.126006	13.7876	13.2066	0.317236	3.81095e-09	1.31017e-08	0.290874	1.16368	4.00064	0.771147	0.832696
GD	PGF	PGF	cREs ±500bps	immune	Capture-C	Bulk ATAC-seq	0.0108416	0.553197	0.278739	51.0252	25.71	0.00808645	5.31784e-08	2.1115e-08	2.51851	31.4627	12.4926	0.0117851	0.0353554
GD	PGF	PGF	Promoter OCRs	immune	Capture-C	Bulk ATAC-seq	0.00633434	0.367944	0.192407	58.0872	30.3753	0.00822498	5.72609e-08	2.55354e-08	2.24241	20.1371	8.98012	0.0249348	0.0658001
GD	PGF	PGF	Total OCRs	immune	Capture-C	Bulk ATAC-seq	0.0169152	0.563553	0.272297	33.3163	16.0977	0.00732644	2.61616e-08	1.23798e-08	2.11326	15.3344	7.2563	0.0345788	0.0835165
GD	PHSM_myotubes	Myotubes	cREs	metabolic	Hi-C	Bulk ATAC-seq	0.0335503	0.0455693	0.202557	1.35824	6.03741	0.951521	-6.34614e-09	5.87614e-09	-1.07998	-6.15908	5.70294	0.280149	0.424695
GD	PHSM_myotubes	Myotubes	Total OCRs	metabolic	Hi-C	Bulk ATAC-seq	0.0539911	-0.161357	0.294653	-2.98859	5.45744	0.464557	-1.18483e-08	5.56363e-09	-2.12961	-15.3516	7.20864	0.0332041	0.0808817
GD	PHSM_myotubes	Myotubes	cREs ±500bps	metabolic	Hi-C	Bulk ATAC-seq	0.0907772	0.101785	0.263633	1.12126	2.90418	0.96604	-4.09633e-09	2.97304e-09	-1.37783	-9.89218	7.17954	0.168256	0.288008
GD	PHSM_myotubes	Myotubes	not_cREProm_OCRs	metabolic	Hi-C	Bulk ATAC-seq	0.011872	-0.174847	0.136891	-14.7277	11.5306	0.14607	-1.84983e-08	1.05141e-08	-1.75939	-6.6048	3.75404	0.0785121	0.165748
GD	PHSM_myotubes	Myotubes	Promoter OCRs	metabolic	Hi-C	Bulk ATAC-seq	0.0127214	0.218264	0.184147	17.1572	14.4754	0.204085	9.74266e-09	1.50235e-08	0.648494	5.2558	8.10463	0.516666	0.657381
GD	Seale_Adipocytes_Diff	Adipocytes	cREs	metabolic	Hi-C	Bulk ATAC-seq	0.011417	0.108935	0.171001	9.54142	14.9777	0.53906	8.89337e-10	1.40961e-08	0.0630908	0.421169	6.6756	0.949694	0.959797
GD	Seale_Adipocytes_Diff	Adipocytes	cREs ±500bps	metabolic	Hi-C	Bulk ATAC-seq	0.0313824	0.160899	0.168711	5.12706	5.37597	0.389803	-1.42617e-10	5.62446e-09	-0.0253565	-0.172343	6.79681	0.979771	0.979771
GD	Seale_Adipocytes_Diff	Adipocytes	not_cREProm_OCRs	metabolic	Hi-C	Bulk ATAC-seq	0.022557	-0.163827	0.178534	-7.26282	7.91479	0.262428	-1.25805e-08	7.41208e-09	-1.6973	-7.24139	4.26642	0.0896401	0.182482
GD	Seale_Adipocytes_Diff	Adipocytes	Total OCRs	metabolic	Hi-C	Bulk ATAC-seq	0.0440961	-0.204879	0.26765	-4.64621	6.06971	0.347728	-1.55964e-08	7.23919e-09	-2.15444	-16.6908	7.74718	0.0312059	0.0780149
GD	Seale_Adipocytes_Diff	Adipocytes	Promoter OCRs	metabolic	Hi-C	Bulk ATAC-seq	0.0102253	0.128045	0.15456	12.5224	15.1154	0.412614	1.53551e-09	1.8069e-08	0.0849805	0.689727	8.11629	0.932277	0.955751
GD	Seale_Adipocytes_PreDiff	PreAdipocytes	cREs	metabolic	Hi-C	Bulk ATAC-seq	0.0123169	0.0910419	0.179186	7.39161	14.5479	0.64747	-1.79513e-09	1.41453e-08	-0.126906	-0.861089	6.78524	0.899015	0.92833
GD	Seale_Adipocytes_PreDiff	PreAdipocytes	Promoter OCRs	metabolic	Hi-C	Bulk ATAC-seq	0.0095831	0.179118	0.156812	18.6911	16.3634	0.221979	9.26975e-09	1.77798e-08	0.521365	3.97055	7.61569	0.602113	0.715009
GD	Seale_Adipocytes_PreDiff	PreAdipocytes	not_cREProm_OCRs	metabolic	Hi-C	Bulk ATAC-seq	0.0160764	-0.0470021	0.190222	-2.92367	11.8323	0.732976	-7.38128e-09	1.23401e-08	-0.598154	-2.99099	5.00037	0.549737	0.678247
GD	Seale_Adipocytes_PreDiff	PreAdipocytes	cREs ±500bps	metabolic	Hi-C	Bulk ATAC-seq	0.0350949	0.109079	0.176292	3.10813	5.02329	0.6561	-2.49995e-09	5.33822e-09	-0.468311	-3.09865	6.61664	0.639562	0.750104
GD	Seale_Adipocytes_PreDiff	PreAdipocytes	Total OCRs	metabolic	Hi-C	Bulk ATAC-seq	0.0373766	-0.105222	0.283788	-2.81518	7.59267	0.61348	-1.36655e-08	8.8154e-09	-1.55018	-12.5025	8.06522	0.121098	0.22411
GD	SGBS_Diff	Adipo_SGBS	cREs	metabolic	Capture-C	Bulk ATAC-seq	0.008612	0.333281	0.233307	38.6996	27.0909	0.0916706	3.21822e-08	2.3663e-08	1.36002	12.8304	9.43399	0.173823	0.29141
GD	SGBS_Diff	Adipo_SGBS	Promoter OCRs	metabolic	Capture-C	Bulk ATAC-seq	0.00698006	0.141702	0.137436	20.301	19.6898	0.260097	8.45646e-09	1.9079e-08	0.443234	3.02364	6.82177	0.657597	0.763847
GD	SGBS_Diff	Adipo_SGBS	cREs ±500bps	metabolic	Capture-C	Bulk ATAC-seq	0.0181165	0.255028	0.245542	14.0771	13.5535	0.280967	8.22626e-09	1.41872e-08	0.579836	6.35791	10.965	0.562025	0.684518
GD	SGBS_Diff	Adipo_SGBS	Total OCRs	metabolic	Capture-C	Bulk ATAC-seq	0.0218295	0.114292	0.241048	5.23565	11.0423	0.693072	-4.22781e-09	1.15957e-08	-0.364603	-2.7358	7.5035	0.715407	0.813203
GD	SGBS_Diff	Adipo_SGBS	not_cREProm_OCRs	metabolic	Capture-C	Bulk ATAC-seq	0.0122546	-0.0812113	0.118158	-6.62698	9.6419	0.421206	-1.29573e-08	1.00248e-08	-1.29252	-4.49397	3.4769	0.196176	0.322091
GD	SGBS_Undiff	PreAdipo_SGBS	cREs	metabolic	Capture-C	Bulk ATAC-seq	0.00838215	0.177896	0.133106	21.2232	15.8797	0.134028	1.10107e-08	1.50344e-08	0.732364	4.56851	6.23804	0.463946	0.603766
GD	SGBS_Undiff	PreAdipo_SGBS	Total OCRs	metabolic	Capture-C	Bulk ATAC-seq	0.0245687	-0.0354122	0.194761	-1.44135	7.92719	0.757256	-1.24837e-08	9.09273e-09	-1.37293	-9.30083	6.77442	0.169773	0.288008
GD	SGBS_Undiff	PreAdipo_SGBS	not_cREProm_OCRs	metabolic	Capture-C	Bulk ATAC-seq	0.0143263	-0.100784	0.153788	-7.0349	10.7347	0.432269	-1.37286e-08	1.004e-08	-1.36739	-5.69209	4.16274	0.171504	0.289222
GD	SGBS_Undiff	PreAdipo_SGBS	cREs ±500bps	metabolic	Capture-C	Bulk ATAC-seq	0.0164641	0.10614	0.139721	6.44675	8.48639	0.493351	-2.50828e-09	8.86343e-09	-0.282992	-1.8754	6.62706	0.777183	0.832696
GD	SGBS_Undiff	PreAdipo_SGBS	Promoter OCRs	metabolic	Capture-C	Bulk ATAC-seq	0.00806768	0.173418	0.135876	21.4954	16.8421	0.157213	1.26311e-08	1.62859e-08	0.775586	5.11372	6.59336	0.437994	0.583309
GD	TFH	TFH	cREs	immune	Capture-C	Bulk ATAC-seq	0.0071995	1.14479	0.495697	159.01	68.8517	0.00232307	1.82411e-07	6.50002e-08	2.80631	70.7847	25.2234	0.00501127	0.0180786
GD	TFH	TFH	cREs ±500bps	immune	Capture-C	Bulk ATAC-seq	0.0146547	1.161	0.484246	79.2235	33.0438	0.00122274	9.42202e-08	3.24983e-08	2.89923	69.0458	23.8152	0.00374079	0.0149544
GD	TFH	TFH	Promoter OCRs	immune	Capture-C	Bulk ATAC-seq	0.0064574	0.539852	0.244348	83.6021	37.8399	0.000972876	9.40711e-08	3.01607e-08	3.11899	33.5228	10.7479	0.0018147	0.00957756
GD	TFH	TFH	not_cREProm_OCRs	immune	Capture-C	Bulk ATAC-seq	0.00475881	0.568543	0.250386	119.472	52.6152	0.00319214	1.13161e-07	3.98421e-08	2.84023	22.9065	8.06501	0.00450809	0.0171307
GD	TFH	TFH	Total OCRs	immune	Capture-C	Bulk ATAC-seq	0.0131927	1.68442	0.720389	127.679	54.6052	0.0012653	1.41655e-07	4.77839e-08	2.96449	75.8249	25.5777	0.00303183	0.0128966
GD	Th1	Th1	cREs	immune	Capture-C	Bulk ATAC-seq	0.00640217	0.894104	0.354283	139.656	55.338	0.000337381	1.5901e-07	4.63267e-08	3.43236	57.0012	16.607	0.000598352	0.00544992
GD	Th1	Th1	Total OCRs	immune	Capture-C	Bulk ATAC-seq	0.0164	1.34044	0.488993	81.734	29.8167	1.50407e-05	8.75254e-08	2.23592e-08	3.91451	52.4215	13.3916	9.05886e-05	0.00184413
GD	Th1	Th1	cREs ±500bps	immune	Capture-C	Bulk ATAC-seq	0.0134613	0.886635	0.356159	65.8655	26.458	0.000791698	7.51753e-08	2.49033e-08	3.01868	52.0274	17.2351	0.00253875	0.0117137
GD	Th1	Th1	Promoter OCRs	immune	Capture-C	Bulk ATAC-seq	0.0071367	0.536148	0.22821	75.1255	31.977	0.000265763	8.44516e-08	2.50189e-08	3.37551	31.6169	9.36653	0.000736781	0.00567521
GD	Th1	Th1	not_cREProm_OCRs	immune	Capture-C	Bulk ATAC-seq	0.00777622	0.462488	0.206071	59.4746	26.5001	0.00469317	5.18037e-08	2.15556e-08	2.40327	13.7837	5.73542	0.0162494	0.0467786
GD	Th1_activated	Th1_act	cREs	immune	Capture-C	Bulk ATAC-seq	0.00645505	0.85012	0.330849	131.698	51.2542	0.000122588	1.48739e-07	3.97872e-08	3.73836	54.4357	14.5614	0.000185225	0.00293273
GD	Th1_activated	Th1_act	not_cREProm_OCRs	immune	Capture-C	Bulk ATAC-seq	0.00743405	0.42495	0.196185	57.1626	26.3901	0.00844524	4.91666e-08	2.21283e-08	2.22188	12.7701	5.74743	0.0262912	0.067931
GD	Th1_activated	Th1_act	Total OCRs	immune	Capture-C	Bulk ATAC-seq	0.0161263	1.22824	0.444532	76.164	27.5656	6.77822e-06	8.04541e-08	1.99056e-08	4.04179	48.3806	11.9701	5.30457e-05	0.00142768
GD	Th1_activated	Th1_act	cREs ±500bps	immune	Capture-C	Bulk ATAC-seq	0.0132968	0.904586	0.361716	68.0305	27.2033	0.000594196	7.83805e-08	2.53038e-08	3.09758	54.0008	17.4333	0.0019511	0.0101102
GD	Th1_activated	Th1_act	Promoter OCRs	immune	Capture-C	Bulk ATAC-seq	0.00724399	0.483707	0.20299	66.7735	28.0219	0.00014475	7.35197e-08	2.14576e-08	3.42627	28.1069	8.20333	0.000611921	0.00544992
GD	Th17	Th17	cREs	immune	Capture-C	Bulk ATAC-seq	0.00569953	0.808008	0.317007	141.768	55.6198	6.0968e-05	1.53844e-07	3.91121e-08	3.9334	49.289	12.5309	8.37521e-05	0.00184121
GD	Th17	Th17	Promoter OCRs	immune	Capture-C	Bulk ATAC-seq	0.00631503	0.597953	0.247501	94.6873	39.1923	0.000197869	1.07017e-07	2.98163e-08	3.58923	36.4835	10.1647	0.000331655	0.00400797
GD	Th17	Th17	Total OCRs	immune	Capture-C	Bulk ATAC-seq	0.0142531	1.35018	0.52664	94.729	36.9492	0.000166139	1.00258e-07	2.95569e-08	3.39205	53.2034	15.6847	0.000693712	0.00549189
GD	Th17	Th17	cREs ±500bps	immune	Capture-C	Bulk ATAC-seq	0.0122261	0.847211	0.337171	69.2953	27.578	0.000123515	7.64786e-08	2.06796e-08	3.69827	48.3936	13.0855	0.000217078	0.00325617
GD	Th17	Th17	not_cREProm_OCRs	immune	Capture-C	Bulk ATAC-seq	0.00672519	0.510863	0.223174	75.9625	33.1847	0.00624539	6.85087e-08	2.92127e-08	2.34517	16.3775	6.98349	0.0190182	0.0531392
GD	Th17_activated	Th17_act	cREs	immune	Capture-C	Bulk ATAC-seq	0.00548193	0.741664	0.313529	135.292	57.1931	0.000534442	1.48165e-07	4.35601e-08	3.40139	46.4536	13.6572	0.000670442	0.00545932
GD	Th17_activated	Th17_act	not_cREProm_OCRs	immune	Capture-C	Bulk ATAC-seq	0.00561256	0.553568	0.233562	98.6303	41.6143	0.00388945	9.1682e-08	3.6104e-08	2.53939	18.9392	7.45819	0.0111047	0.0336684
GD	Th17_activated	Th17_act	Total OCRs	immune	Capture-C	Bulk ATAC-seq	0.0128629	1.28323	0.519158	99.7616	40.3608	0.000503754	1.07799e-07	3.43116e-08	3.14178	53.5349	17.0397	0.00167926	0.00920364
GD	Th17_activated	Th17_act	cREs ±500bps	immune	Capture-C	Bulk ATAC-seq	0.0115359	0.826275	0.343835	71.6265	29.8057	0.000355387	8.00228e-08	2.29546e-08	3.48613	48.0336	13.7785	0.000490063	0.00481614
GD	Th17_activated	Th17_act	Promoter OCRs	immune	Capture-C	Bulk ATAC-seq	0.0062017	0.515577	0.223324	83.1348	36.0102	0.000841859	9.25292e-08	2.90255e-08	3.18786	31.3541	9.83547	0.0014333	0.00816983
GD	Th2	Th2	cREs	immune	Capture-C	Bulk ATAC-seq	0.00537096	0.709831	0.277724	132.161	51.7085	0.00034755	1.47904e-07	4.45485e-08	3.32007	47.1558	14.2033	0.000899958	0.00623578
GD	Th2	Th2	cREs ±500bps	immune	Capture-C	Bulk ATAC-seq	0.010777	0.670975	0.262424	62.2599	24.3504	0.000427792	6.94403e-08	2.19645e-08	3.16148	40.2602	12.7346	0.00156967	0.00877169
GD	Th2	Th2	not_cREProm_OCRs	immune	Capture-C	Bulk ATAC-seq	0.00380987	0.183633	0.127484	48.1993	33.4616	0.148936	3.49948e-08	3.70701e-08	0.944018	5.9108	6.26132	0.34516	0.499343
GD	Th2	Th2	Total OCRs	immune	Capture-C	Bulk ATAC-seq	0.0106789	0.971803	0.381851	91.0017	35.7574	0.000791946	9.64018e-08	3.55271e-08	2.71347	45.4177	16.7378	0.00665819	0.0225903
GD	Th2	Th2	Promoter OCRs	immune	Capture-C	Bulk ATAC-seq	0.005924	0.49346	0.201607	83.2984	34.0322	0.000184305	9.40111e-08	2.88182e-08	3.26222	31.9701	9.80011	0.00110545	0.006849
GD	Th2_activated	Th2_act	cREs	immune	Capture-C	Bulk ATAC-seq	0.00556857	0.686602	0.271867	123.3	48.8218	0.000420233	1.37365e-07	4.1447e-08	3.31423	44.0726	13.298	0.000918958	0.00623578
GD	Th2_activated	Th2_act	Total OCRs	immune	Capture-C	Bulk ATAC-seq	0.0116197	0.900411	0.352256	77.4902	30.3155	0.000358247	8.03735e-08	2.70972e-08	2.96611	39.1706	13.206	0.00301588	0.0128966
GD	Th2_activated	Th2_act	Promoter OCRs	immune	Capture-C	Bulk ATAC-seq	0.00614764	0.419751	0.185626	68.2784	30.1947	0.000824925	7.30812e-08	2.5309e-08	2.88756	25.1608	8.71352	0.00388246	0.0151576
GD	Th2_activated	Th2_act	cREs ±500bps	immune	Capture-C	Bulk ATAC-seq	0.0113277	0.716722	0.293121	63.2717	25.8765	0.000957719	7.18361e-08	2.35825e-08	3.04616	42.5604	13.9718	0.00231785	0.0111964
GD	Th2_activated	Th2_act	not_cREProm_OCRs	immune	Capture-C	Bulk ATAC-seq	0.00443746	0.179104	0.117881	40.3617	26.5651	0.12031	2.8092e-08	2.85576e-08	0.983695	5.10711	5.19176	0.325266	0.475388
GD	TR1	Tr1	cREs	immune	Capture-C	Bulk ATAC-seq	0.00463658	0.655011	0.257839	141.27	55.6096	0.00014108	1.59118e-07	4.40373e-08	3.61325	46.7773	12.946	0.000302377	0.00391716
GD	TR1	Tr1	not_cREProm_OCRs	immune	Capture-C	Bulk ATAC-seq	0.00490337	0.573319	0.257887	116.924	52.5939	0.00963278	1.0976e-07	4.82373e-08	2.27541	21.6408	9.51069	0.0228812	0.0621061
GD	TR1	Tr1	cREs ±500bps	immune	Capture-C	Bulk ATAC-seq	0.00912374	0.749716	0.306376	82.172	33.5801	0.00058435	9.73409e-08	2.95315e-08	3.29617	51.7795	15.709	0.000980138	0.00649626
GD	TR1	Tr1	Promoter OCRs	immune	Capture-C	Bulk ATAC-seq	0.00611943	0.493132	0.211959	80.5846	34.6371	0.000366935	8.98155e-08	2.76778e-08	3.24503	31.0948	9.58229	0.00117437	0.00712121
GD	TR1	Tr1	Total OCRs	immune	Capture-C	Bulk ATAC-seq	0.0116788	1.25378	0.520836	107.355	44.5968	0.000973511	1.17094e-07	4.14049e-08	2.82802	57.783	20.4323	0.00468373	0.0173359
GD	TR1_activated	Tr1_act	cREs	immune	Capture-C	Bulk ATAC-seq	0.00465723	0.543728	0.213927	116.749	45.9343	0.000161384	1.28658e-07	3.6062e-08	3.56769	38.0909	10.6766	0.000360141	0.00400797
GD	TR1_activated	Tr1_act	not_cREProm_OCRs	immune	Capture-C	Bulk ATAC-seq	0.00482815	0.574479	0.290328	118.985	60.1322	0.0308024	1.12604e-07	6.002e-08	1.8761	21.9667	11.7087	0.0606411	0.133975
GD	TR1_activated	Tr1_act	cREs ±500bps	immune	Capture-C	Bulk ATAC-seq	0.00911064	0.664517	0.27823	72.9385	30.539	0.00119046	8.42901e-08	2.79333e-08	3.01755	44.8685	14.8692	0.00254825	0.0117137
GD	TR1_activated	Tr1_act	Total OCRs	immune	Capture-C	Bulk ATAC-seq	0.0116175	1.19472	0.493834	102.838	42.5078	0.00201752	1.12993e-07	4.35395e-08	2.59519	55.6645	21.4491	0.00945391	0.0296084
GD	TR1_activated	Tr1_act	Promoter OCRs	immune	Capture-C	Bulk ATAC-seq	0.0061379	0.461169	0.196628	75.1347	32.0351	0.000358517	8.30977e-08	2.43308e-08	3.41533	28.8498	8.44715	0.000637039	0.00545932
GD	Treg	Treg	cREs	immune	Capture-C	Bulk ATAC-seq	0.00515806	0.766934	0.292481	148.686	56.7037	0.000208356	1.65386e-07	4.7395e-08	3.48953	50.6391	14.5117	0.000483862	0.00481614
GD	Treg	Treg	not_cREProm_OCRs	immune	Capture-C	Bulk ATAC-seq	0.00435452	0.408969	0.169172	93.9184	38.8498	0.00455571	8.37252e-08	3.36399e-08	2.48886	14.6354	5.88035	0.0128152	0.0376529
GD	Treg	Treg	Total OCRs	immune	Capture-C	Bulk ATAC-seq	0.0110246	1.25897	0.452566	114.196	41.0504	2.87208e-05	1.21935e-07	3.18636e-08	3.82678	55.2642	14.4414	0.000129831	0.00217658
GD	Treg	Treg	Promoter OCRs	immune	Capture-C	Bulk ATAC-seq	0.00565789	0.618613	0.250929	109.336	44.3502	6.38699e-05	1.24682e-07	3.17038e-08	3.93273	39.6722	10.0877	8.39852e-05	0.00184121
GD	Treg	Treg	cREs ±500bps	immune	Capture-C	Bulk ATAC-seq	0.0110607	0.984461	0.398252	89.005	36.0059	0.00146789	1.04412e-07	3.69917e-08	2.82257	62.0766	21.9929	0.00476402	0.017407
GD	Treg_activated	Treg_act	cREs	immune	Capture-C	Bulk ATAC-seq	0.0054403	0.885041	0.359483	162.682	66.0778	0.00109775	1.82583e-07	6.07828e-08	3.00386	57.7142	19.2133	0.00266576	0.0119242
GD	Treg_activated	Treg_act	cREs ±500bps	immune	Capture-C	Bulk ATAC-seq	0.0116887	1.01716	0.424936	87.0208	36.3545	0.00215717	1.01585e-07	3.80253e-08	2.67152	63.2213	23.6649	0.0075509	0.0244546
GD	Treg_activated	Treg_act	Promoter OCRs	immune	Capture-C	Bulk ATAC-seq	0.00594264	0.568551	0.240748	95.6732	40.5119	0.000283667	1.07934e-07	3.16759e-08	3.40745	35.5801	10.4418	0.00065572	0.00545932
GD	Treg_activated	Treg_act	Total OCRs	immune	Capture-C	Bulk ATAC-seq	0.0117877	1.32026	0.53285	112.003	45.2038	0.0010328	1.22115e-07	4.27449e-08	2.85684	58.8496	20.5995	0.00427885	0.0164793
GD	Treg_activated	Treg_act	not_cREProm_OCRs	immune	Capture-C	Bulk ATAC-seq	0.00472406	0.365854	0.162567	77.4448	34.4127	0.0111847	6.7631e-08	3.17182e-08	2.13224	12.882	6.04151	0.0329868	0.0808817
HT	Acinar	Panc_Acinar	cREs	metabolic	Capture-C	Bulk ATAC-seq	0.00153775	0.0274073	0.0414396	17.823	26.9482	0.527486	5.29998e-09	4.69058e-08	0.112992	0.406684	3.59923	0.910037	0.950039
HT	Acinar	Panc_Acinar	cREs ±500bps	metabolic	Capture-C	Bulk ATAC-seq	0.00360588	0.0667478	0.0544679	18.5108	15.1053	0.229329	1.38927e-08	2.68174e-08	0.518047	2.19576	4.23853	0.604425	0.762218
HT	Acinar	Panc_Acinar	Total OCRs	metabolic	Capture-C	Bulk ATAC-seq	0.0101734	0.00165936	0.0989465	0.163108	9.72598	0.931391	-1.99238e-08	1.87118e-08	-1.06477	-4.79783	4.50596	0.286978	0.51118
HT	Acinar	Panc_Acinar	not_cREProm_OCRs	metabolic	Capture-C	Bulk ATAC-seq	0.00565587	0.019373	0.0689724	3.42529	12.1948	0.841888	-6.7965e-09	2.17436e-08	-0.312575	-0.845029	2.70344	0.754604	0.857368
HT	Acinar	Panc_Acinar	Promoter OCRs	metabolic	Capture-C	Bulk ATAC-seq	0.00448917	-0.0235299	0.0691894	-5.24147	15.4125	0.686837	-4.02066e-08	2.87039e-08	-1.40073	-6.25218	4.4635	0.161294	0.380843
HT	Alpha	Panc_Alpha	cREs	metabolic	Capture-C	Bulk ATAC-seq	0.00854685	0.0561424	0.0872041	6.56878	10.2031	0.576479	-1.12603e-08	1.65969e-08	-0.678457	-2.84486	4.19312	0.497482	0.688264
HT	Alpha	Panc_Alpha	Promoter OCRs	metabolic	Capture-C	Bulk ATAC-seq	0.00862308	0.0151493	0.110228	1.75684	12.7829	0.952315	-2.5975e-08	2.32166e-08	-1.11881	-6.60426	5.90294	0.263222	0.490315
HT	Alpha	Panc_Alpha	cREs ±500bps	metabolic	Capture-C	Bulk ATAC-seq	0.0187644	0.105893	0.0909671	5.64327	4.84785	0.323516	-4.70298e-09	7.48874e-09	-0.628007	-2.41973	3.85303	0.529999	0.711138
HT	Alpha	Panc_Alpha	Total OCRs	metabolic	Capture-C	Bulk ATAC-seq	0.0263749	0.256141	0.19174	9.71153	7.26979	0.214443	4.07609e-09	1.10115e-08	0.370166	1.97303	5.33013	0.711258	0.841115
HT	Alpha	Panc_Alpha	not_cREProm_OCRs	metabolic	Capture-C	Bulk ATAC-seq	0.0153174	0.142354	0.113169	9.29365	7.38826	0.255696	7.75541e-09	1.19011e-08	0.651657	2.07202	3.17961	0.514622	0.705131
HT	Astrocyte	Astrocytes	cREs	neural	Hi-C	Bulk ATAC-seq	0.00847902	0.120112	0.116136	14.1658	13.6968	0.320631	9.61483e-10	2.19375e-08	0.0438283	0.232814	5.31195	0.965041	0.982274
HT	Astrocyte	Astrocytes	not_cREProm_OCRs	neural	Hi-C	Bulk ATAC-seq	0.0105927	-0.165055	0.105246	-15.5821	9.93579	0.0852661	-3.64256e-08	1.66482e-08	-2.18796	-6.34032	2.89782	0.0286725	0.134979
HT	Astrocyte	Astrocytes	cREs ±500bps	neural	Hi-C	Bulk ATAC-seq	0.0407543	0.251557	0.155117	6.17253	3.80615	0.161337	3.61491e-10	6.17123e-09	0.0585768	0.270654	4.62049	0.953289	0.975351
HT	Astrocyte	Astrocytes	Promoter OCRs	neural	Hi-C	Bulk ATAC-seq	0.0165314	0.234733	0.171912	14.1992	10.3991	0.188393	8.75236e-09	1.6163e-08	0.541504	2.96026	5.46673	0.58816	0.752988
HT	Astrocyte	Astrocytes	Total OCRs	neural	Hi-C	Bulk ATAC-seq	0.026223	0.126673	0.208864	4.83061	7.96493	0.625034	-8.27498e-09	1.32242e-08	-0.625745	-3.46918	5.54408	0.531482	0.711138
HT	CD1cPluscDC	cDC_CD1c	cREs	immune	Hi-C	Bulk ATAC-seq	0.0148577	0.43113	0.176109	29.0173	11.8531	0.00482621	3.71481e-08	1.75395e-08	2.11797	13.31	6.28434	0.0341777	0.152198
HT	CD1cPluscDC	cDC_CD1c	not_cREProm_OCRs	immune	Hi-C	Bulk ATAC-seq	0.00957017	-0.038138	0.100325	-3.98509	10.4831	0.625872	-1.70278e-08	1.69229e-08	-1.0062	-2.95571	2.9375	0.314319	0.546224
HT	CD1cPluscDC	cDC_CD1c	Promoter OCRs	immune	Hi-C	Bulk ATAC-seq	0.00757441	0.0670059	0.104258	8.84636	13.7645	0.557154	-1.17316e-08	2.33259e-08	-0.502943	-2.70166	5.3717	0.615005	0.772142
HT	CD1cPluscDC	cDC_CD1c	Total OCRs	immune	Hi-C	Bulk ATAC-seq	0.0248812	0.38595	0.21184	15.5117	8.51408	0.0660103	1.26415e-08	1.32038e-08	0.957416	5.60824	5.85769	0.338357	0.560987
HT	CD1cPluscDC	cDC_CD1c	cREs ±500bps	immune	Hi-C	Bulk ATAC-seq	0.0415681	0.568214	0.19335	13.6695	4.6514	0.000844517	1.40856e-08	7.06397e-09	1.99401	12.9463	6.49261	0.0461509	0.185253
HT	EndoC_BH1	EndoC_BH1	cREs	metabolic	Capture-C	Bulk ATAC-seq	0.0105649	0.146699	0.09891	13.8855	9.36209	0.148712	6.61626e-09	1.89095e-08	0.349892	1.77729	5.07955	0.72642	0.841612
HT	EndoC_BH1	EndoC_BH1	cREs ±500bps	metabolic	Capture-C	Bulk ATAC-seq	0.0190282	0.144529	0.101952	7.59554	5.35796	0.203	1.70159e-09	1.05083e-08	0.161928	0.778426	4.80723	0.871362	0.923191
HT	EndoC_BH1	EndoC_BH1	Promoter OCRs	metabolic	Capture-C	Bulk ATAC-seq	0.00899396	0.0351382	0.098651	3.90687	10.9686	0.788011	-2.04548e-08	1.80731e-08	-1.13178	-5.07642	4.48533	0.257726	0.483236
HT	EndoC_BH1	EndoC_BH1	Total OCRs	metabolic	Capture-C	Bulk ATAC-seq	0.0273576	0.0793897	0.149857	2.90192	5.47771	0.725352	-6.82945e-09	8.57058e-09	-0.796848	-2.97526	3.73379	0.425539	0.638309
HT	EndoC_BH1	EndoC_BH1	not_cREProm_OCRs	metabolic	Capture-C	Bulk ATAC-seq	0.0153409	-0.0484173	0.0848064	-3.1561	5.52813	0.450965	-1.0144e-08	9.34931e-09	-1.085	-3.02624	2.78915	0.27792	0.507739
HT	Enteroid	Enteroid	cREs	metabolic	Capture-C	Bulk ATAC-seq	0.00811285	0.0884145	0.0870865	10.8981	10.7344	0.343594	-4.45067e-09	2.38919e-08	-0.186284	-1.02901	5.52387	0.852222	0.906281
HT	Enteroid	Enteroid	cREs ±500bps	metabolic	Capture-C	Bulk ATAC-seq	0.0171212	0.10194	0.098596	5.95399	5.75869	0.378249	-6.36757e-09	1.28e-08	-0.497468	-2.87491	5.77909	0.618859	0.773574
HT	Enteroid	Enteroid	not_cREProm_OCRs	metabolic	Capture-C	Bulk ATAC-seq	0.0084075	-0.0156634	0.0873868	-1.86302	10.3939	0.782159	-1.34128e-08	1.91794e-08	-0.699333	-2.20677	3.15553	0.484344	0.679991
HT	Enteroid	Enteroid	Total OCRs	metabolic	Capture-C	Bulk ATAC-seq	0.0179328	0.0510723	0.123994	2.84797	6.91434	0.787185	-1.42035e-08	1.687e-08	-0.841941	-5.15777	6.12605	0.399821	0.612629
HT	Enteroid	Enteroid	Promoter OCRs	metabolic	Capture-C	Bulk ATAC-seq	0.00757508	0.0283323	0.0870733	3.7402	11.4947	0.809969	-2.32907e-08	2.51242e-08	-0.927024	-5.31255	5.73076	0.353914	0.569862
HT	GCB	GCB	cREs	immune	Capture-C	Bulk ATAC-seq	0.00732962	0.216685	0.0982833	29.563	13.4091	0.0179537	3.43685e-08	2.3512e-08	1.46174	7.87393	5.38667	0.143812	0.356403
HT	GCB	GCB	Promoter OCRs	immune	Capture-C	Bulk ATAC-seq	0.00709003	0.175005	0.132216	24.6833	18.6481	0.182216	2.47567e-08	3.20756e-08	0.771824	5.5997	7.25515	0.440219	0.649765
HT	GCB	GCB	Total OCRs	immune	Capture-C	Bulk ATAC-seq	0.0183754	0.427129	0.176862	23.2446	9.62493	0.00893821	2.86425e-08	1.41398e-08	2.02566	10.9723	5.41666	0.0427993	0.184815
HT	GCB	GCB	not_cREProm_OCRs	immune	Capture-C	Bulk ATAC-seq	0.00925789	0.157368	0.0946437	16.9982	10.223	0.0932299	1.82677e-08	1.66875e-08	1.09469	3.50557	3.20233	0.273651	0.506432
HT	GCB	GCB	cREs ±500bps	immune	Capture-C	Bulk ATAC-seq	0.0157589	0.270604	0.126146	17.1714	8.00475	0.0308051	1.67034e-08	1.55373e-08	1.07505	7.60021	7.06962	0.282351	0.510529
HT	HEPG2	HEPG2	cREs	metabolic	Capture-C	Bulk ATAC-seq	0.00446483	0.0417984	0.0592387	9.3617	13.2679	0.522855	-8.94852e-09	2.26865e-08	-0.394442	-1.52503	3.86628	0.693255	0.830158
HT	HEPG2	HEPG2	Total OCRs	metabolic	Capture-C	Bulk ATAC-seq	0.0126034	-0.0105046	0.0946609	-0.833477	7.51077	0.808068	-1.98176e-08	1.32606e-08	-1.49447	-5.75464	3.85062	0.135052	0.34736
HT	HEPG2	HEPG2	cREs ±500bps	metabolic	Capture-C	Bulk ATAC-seq	0.00804502	0.0120297	0.0626822	1.4953	7.79143	0.949359	-1.6692e-08	1.32346e-08	-1.26124	-4.87705	3.86687	0.207223	0.428463
HT	HEPG2	HEPG2	not_cREProm_OCRs	metabolic	Capture-C	Bulk ATAC-seq	0.00635448	-0.0688866	0.0530446	-10.8406	8.34758	0.151925	-2.76019e-08	1.43205e-08	-1.92744	-4.24747	2.20368	0.0539246	0.199591
HT	HEPG2	HEPG2	Promoter OCRs	metabolic	Capture-C	Bulk ATAC-seq	0.00567703	0.0767337	0.0774833	13.5165	13.6486	0.339766	4.45606e-10	2.36473e-08	0.0188439	0.0860292	4.56537	0.984966	0.988434
HT	hESC	hESC	cREs	other	Capture-C	Bulk ATAC-seq	0.00664847	0.0100263	0.0766033	1.50806	11.5219	0.964788	-2.38441e-08	2.40287e-08	-0.992317	-4.19985	4.23237	0.321043	0.550709
HT	hESC	hESC	Total OCRs	other	Capture-C	Bulk ATAC-seq	0.0193228	-0.0659289	0.132005	-3.41197	6.83154	0.513177	-2.21272e-08	1.1192e-08	-1.97706	-6.87181	3.47578	0.048035	0.187534
HT	hESC	hESC	not_cREProm_OCRs	other	Capture-C	Bulk ATAC-seq	0.0116717	-0.216279	0.0909358	-18.5302	7.79113	0.00399361	-4.01986e-08	1.29025e-08	-3.11557	-8.75426	2.80984	0.00183588	0.0475661
HT	hESC	hESC	cREs ±500bps	other	Capture-C	Bulk ATAC-seq	0.0149866	0.0259949	0.0897166	1.73454	5.98645	0.902131	-1.40292e-08	1.22582e-08	-1.14448	-5.00378	4.37212	0.252427	0.483236
HT	hESC	hESC	Promoter OCRs	other	Capture-C	Bulk ATAC-seq	0.00633047	0.153602	0.123508	24.2639	19.5101	0.210213	2.28224e-08	3.12771e-08	0.729684	4.08411	5.5971	0.465584	0.666791
HT	hESC_HypothalamicNeuron	HNs_hESC	cREs	neural	Capture-C	Bulk ATAC-seq	0.00789441	0.0960234	0.0914418	12.1635	11.5831	0.316001	-1.59502e-09	2.55955e-08	-0.0623162	-0.346172	5.55509	0.950311	0.975351
HT	hESC_HypothalamicNeuron	HNs_hESC	Promoter OCRs	neural	Capture-C	Bulk ATAC-seq	0.00781718	0.14794	0.13684	18.925	17.505	0.285954	1.11925e-08	2.91229e-08	0.38432	2.46837	6.4227	0.700742	0.835612
HT	hESC_HypothalamicNeuron	HNs_hESC	not_cREProm_OCRs	neural	Capture-C	Bulk ATAC-seq	0.0117369	-0.158712	0.102202	-13.5226	8.70782	0.0791905	-3.22608e-08	1.51078e-08	-2.13537	-6.0674	2.84138	0.0327309	0.148069
HT	hESC_HypothalamicNeuron	HNs_hESC	Total OCRs	neural	Capture-C	Bulk ATAC-seq	0.0212889	-0.00705272	0.14167	-0.331286	6.65465	0.840546	-1.84806e-08	1.11887e-08	-1.65172	-6.24512	3.78098	0.0985917	0.298922
HT	hESC_HypothalamicNeuron	HNs_hESC	cREs ±500bps	neural	Capture-C	Bulk ATAC-seq	0.0163936	0.0358899	0.0963037	2.18926	5.87447	0.839209	-1.40547e-08	1.37092e-08	-1.0252	-5.76976	5.62792	0.305268	0.537045
HT	hESC_HypothalamicNPC	NPC_hESC	cREs	neural	Capture-C	Bulk ATAC-seq	0.00602255	0.0579749	0.0824317	9.6263	13.6872	0.514857	-8.69056e-09	2.66985e-08	-0.325507	-1.57438	4.83669	0.744797	0.85692
HT	hESC_HypothalamicNPC	NPC_hESC	Promoter OCRs	neural	Capture-C	Bulk ATAC-seq	0.00783095	0.129931	0.115503	16.592	14.7496	0.264703	5.47198e-09	2.36203e-08	0.231665	1.21492	5.2443	0.816799	0.898794
HT	hESC_HypothalamicNPC	NPC_hESC	not_cREProm_OCRs	neural	Capture-C	Bulk ATAC-seq	0.0131467	-0.117321	0.139735	-8.92404	10.6289	0.325771	-2.5939e-08	1.70582e-08	-1.52062	-4.90691	3.22692	0.128356	0.345108
HT	hESC_HypothalamicNPC	NPC_hESC	cREs ±500bps	neural	Capture-C	Bulk ATAC-seq	0.0127825	0.043278	0.0835042	3.38572	6.5327	0.71244	-1.31219e-08	1.24155e-08	-1.0569	-4.54517	4.30049	0.290559	0.514344
HT	hESC_HypothalamicNPC	NPC_hESC	Total OCRs	neural	Capture-C	Bulk ATAC-seq	0.0220919	-0.0111896	0.209551	-0.506502	9.48542	0.871571	-1.95715e-08	1.4847e-08	-1.31821	-6.82832	5.17998	0.187432	0.409793
HT	hFOB_Diff	hFOB_Diff	cREs	metabolic	Hi-C	Bulk ATAC-seq	0.0158669	0.162659	0.170393	10.2515	10.7389	0.377831	1.79272e-09	1.68926e-08	0.106125	0.612747	5.77382	0.915483	0.952236
HT	hFOB_Diff	hFOB_Diff	Promoter OCRs	metabolic	Hi-C	Bulk ATAC-seq	0.00710447	0.142632	0.114446	20.0764	16.109	0.215184	1.50358e-08	2.78428e-08	0.540025	3.23001	5.98123	0.58918	0.752988
HT	hFOB_Diff	hFOB_Diff	not_cREProm_OCRs	metabolic	Hi-C	Bulk ATAC-seq	0.00793991	-0.131782	0.0709725	-16.5975	8.9387	0.0394571	-3.50951e-08	1.49386e-08	-2.34928	-5.76628	2.45448	0.0188096	0.120012
HT	hFOB_Diff	hFOB_Diff	Total OCRs	metabolic	Hi-C	Bulk ATAC-seq	0.022533	0.0476899	0.170087	2.11645	7.54836	0.880779	-1.18932e-08	1.16652e-08	-1.01955	-4.78368	4.69195	0.307942	0.538425
HT	hFOB_Diff	hFOB_Diff	cREs ±500bps	metabolic	Hi-C	Bulk ATAC-seq	0.0395001	0.153831	0.193716	3.89444	4.9042	0.548408	-3.61283e-09	7.75309e-09	-0.465986	-2.75013	5.90174	0.641226	0.791122
HT	hFOB_Perm	hFOB_Perm	cREs	metabolic	Hi-C	Bulk ATAC-seq	0.00483403	0.199662	0.136517	41.3034	28.2408	0.140384	5.38969e-08	4.73793e-08	1.13756	8.08882	7.11066	0.255303	0.483236
HT	hFOB_Perm	hFOB_Perm	Total OCRs	metabolic	Hi-C	Bulk ATAC-seq	0.010438	0.110279	0.158971	10.5652	15.23	0.52259	-4.84435e-10	2.46896e-08	-0.019621	-0.108976	5.55403	0.984346	0.988434
HT	hFOB_Perm	hFOB_Perm	not_cREProm_OCRs	metabolic	Hi-C	Bulk ATAC-seq	0.00438205	-0.0504451	0.058354	-11.5117	13.3166	0.342028	-3.13065e-08	2.23713e-08	-1.39941	-3.08409	2.20386	0.161691	0.380843
HT	hFOB_Perm	hFOB_Perm	Promoter OCRs	metabolic	Hi-C	Bulk ATAC-seq	0.00487248	0.146105	0.12404	29.9859	25.4572	0.232326	3.34484e-08	4.52573e-08	0.739072	5.43538	7.35433	0.459863	0.661924
HT	hFOB_Perm	hFOB_Perm	cREs ±500bps	metabolic	Hi-C	Bulk ATAC-seq	0.0119717	0.216006	0.144877	18.043	12.1016	0.146991	1.82116e-08	1.9522e-08	0.932875	5.8407	6.26097	0.350885	0.568194
HT	HMC3	Microglia	cREs	neural	Capture-C	Bulk ATAC-seq	0.00574603	0.0562009	0.0733364	9.78082	12.763	0.478236	-8.38296e-09	2.26107e-08	-0.370753	-1.56348	4.21705	0.710822	0.841115
HT	HMC3	Microglia	Promoter OCRs	neural	Capture-C	Bulk ATAC-seq	0.00511173	0.14767	0.116367	28.8886	22.7647	0.196422	3.18091e-08	4.01417e-08	0.792421	5.42853	6.85056	0.428115	0.63881
HT	HMC3	Microglia	cREs ±500bps	neural	Capture-C	Bulk ATAC-seq	0.0131635	0.0870361	0.0890927	6.61195	6.76819	0.389405	-6.03851e-09	1.05452e-08	-0.572631	-2.28102	3.9834	0.566895	0.73774
HT	HMC3	Microglia	Total OCRs	neural	Capture-C	Bulk ATAC-seq	0.0112651	0.125004	0.141647	11.0966	12.574	0.409513	6.84098e-10	2.01591e-08	0.0339349	0.17068	5.02963	0.972929	0.986779
HT	HMC3	Microglia	not_cREProm_OCRs	neural	Capture-C	Bulk ATAC-seq	0.00488943	-0.0247249	0.0645584	-5.0568	13.2037	0.64168	-2.07862e-08	2.11787e-08	-0.981467	-2.19723	2.23872	0.326363	0.551646
HT	HMC3_activated	Microglia_act	cREs	neural	Capture-C	Bulk ATAC-seq	0.00563035	0.05472	0.0700472	9.71874	12.441	0.472032	-9.89634e-09	2.32658e-08	-0.42536	-1.89137	4.44651	0.670574	0.809804
HT	HMC3_activated	Microglia_act	not_cREProm_OCRs	neural	Capture-C	Bulk ATAC-seq	0.00591661	-0.0785572	0.0757764	-13.2774	12.8074	0.2498	-3.55878e-08	2.02915e-08	-1.75383	-4.44198	2.53273	0.0794593	0.269594
HT	HMC3_activated	Microglia_act	Total OCRs	neural	Capture-C	Bulk ATAC-seq	0.0126628	0.029897	0.122176	2.36101	9.64838	0.886698	-1.74118e-08	1.53005e-08	-1.13799	-4.79134	4.21036	0.255125	0.483236
HT	HMC3_activated	Microglia_act	cREs ±500bps	neural	Capture-C	Bulk ATAC-seq	0.0120421	0.0383991	0.074558	3.18874	6.19146	0.720687	-1.47138e-08	1.17863e-08	-1.24838	-5.446	4.36246	0.211892	0.430707
HT	HMC3_activated	Microglia_act	Promoter OCRs	neural	Capture-C	Bulk ATAC-seq	0.00554825	0.109188	0.100039	19.6798	18.0308	0.282636	1.13767e-08	3.10689e-08	0.366176	2.08875	5.70423	0.714234	0.841143
HT	hMSC	hMSC	cREs	other	Capture-C	Bulk ATAC-seq	0.00732995	0.038912	0.0737855	5.30863	10.0663	0.665438	-1.67501e-08	1.9255e-08	-0.869911	-3.58513	4.12126	0.384349	0.594229
HT	hMSC	hMSC	Promoter OCRs	other	Capture-C	Bulk ATAC-seq	0.00756366	0.122666	0.1349	16.2177	17.8353	0.380019	5.71251e-09	3.02221e-08	0.189018	1.31135	6.93772	0.850079	0.906281
HT	hMSC	hMSC	not_cREProm_OCRs	other	Capture-C	Bulk ATAC-seq	0.00898472	-0.0211654	0.0811125	-2.35571	9.02782	0.705949	-1.43916e-08	1.45526e-08	-0.988933	-2.4194	2.44647	0.322696	0.550709
HT	hMSC	hMSC	Total OCRs	other	Capture-C	Bulk ATAC-seq	0.018181	0.135177	0.182116	7.43505	10.0168	0.513263	-4.13967e-09	1.52026e-08	-0.2723	-1.49379	5.48583	0.785391	0.881138
HT	hMSC	hMSC	cREs ±500bps	other	Capture-C	Bulk ATAC-seq	0.0151868	0.0450627	0.0822282	2.96723	5.41447	0.714875	-1.26202e-08	1.01357e-08	-1.24512	-5.13691	4.12563	0.213087	0.430707
HT	hMSC_Adipocyte	Adipo_hMSC	cREs	metabolic	Capture-C	Bulk ATAC-seq	0.00780358	0.0483213	0.0854143	6.19219	10.9455	0.633629	-1.3854e-08	1.97156e-08	-0.702695	-2.98794	4.25211	0.482246	0.679991
HT	hMSC_Adipocyte	Adipo_hMSC	cREs ±500bps	metabolic	Capture-C	Bulk ATAC-seq	0.0175814	0.028287	0.0910927	1.60891	5.18119	0.906198	-1.50419e-08	9.09461e-09	-1.65393	-6.60194	3.99166	0.098141	0.298922
HT	hMSC_Adipocyte	Adipo_hMSC	not_cREProm_OCRs	metabolic	Capture-C	Bulk ATAC-seq	0.00797148	-0.0984475	0.0869319	-12.35	10.9054	0.205619	-3.17088e-08	1.65829e-08	-1.91214	-4.85966	2.54148	0.0558584	0.204098
HT	hMSC_Adipocyte	Adipo_hMSC	Promoter OCRs	metabolic	Capture-C	Bulk ATAC-seq	0.00685296	0.197583	0.148822	28.8318	21.7164	0.181112	3.38143e-08	3.70389e-08	0.912942	7.15395	7.83615	0.361273	0.578443
HT	hMSC_Adipocyte	Adipo_hMSC	Total OCRs	metabolic	Capture-C	Bulk ATAC-seq	0.0170626	0.110779	0.1915	6.49247	11.2234	0.620007	-6.27274e-09	1.74919e-08	-0.358608	-2.11026	5.88459	0.719888	0.841612
HT	hMSC_BMP2	Osteo_hMSC	cREs	metabolic	Capture-C	Bulk ATAC-seq	0.00828964	0.040628	0.0789957	4.90106	9.52945	0.681359	-1.58297e-08	1.77625e-08	-0.891183	-3.63819	4.08243	0.372831	0.587054
HT	hMSC_BMP2	Osteo_hMSC	not_cREProm_OCRs	metabolic	Capture-C	Bulk ATAC-seq	0.0115821	-0.1074	0.102517	-9.273	8.85136	0.22701	-2.69237e-08	1.38856e-08	-1.93897	-5.34883	2.75859	0.0525049	0.199519
HT	hMSC_BMP2	Osteo_hMSC	Promoter OCRs	metabolic	Capture-C	Bulk ATAC-seq	0.00778478	0.147007	0.127677	18.8838	16.4008	0.25923	1.21623e-08	2.72739e-08	0.445933	2.80916	6.29951	0.655646	0.798572
HT	hMSC_BMP2	Osteo_hMSC	cREs ±500bps	metabolic	Capture-C	Bulk ATAC-seq	0.0183294	0.0774568	0.0956449	4.22582	5.21811	0.534918	-8.28414e-09	8.8302e-09	-0.938159	-3.79839	4.04877	0.348163	0.567073
HT	hMSC_BMP2	Osteo_hMSC	Total OCRs	metabolic	Capture-C	Bulk ATAC-seq	0.0216559	0.0820218	0.192014	3.7875	8.8666	0.750875	-1.0693e-08	1.39107e-08	-0.768688	-4.22002	5.48989	0.442078	0.649765
HT	hTM	hTM	cREs	other	Capture-C	Bulk ATAC-seq	0.00744295	-0.00458523	0.0746271	-0.61605	10.0266	0.872371	-2.43259e-08	1.86709e-08	-1.30288	-5.54627	4.25694	0.192616	0.412749
HT	hTM	hTM	Total OCRs	other	Capture-C	Bulk ATAC-seq	0.0202976	-0.0263638	0.125765	-1.29886	6.19604	0.710099	-1.84546e-08	1.09561e-08	-1.68442	-7.45017	4.42299	0.0921011	0.296116
HT	hTM	hTM	cREs ±500bps	other	Capture-C	Bulk ATAC-seq	0.0177129	0.00573697	0.0875271	0.323887	4.94143	0.891192	-1.48897e-08	8.96175e-09	-1.66147	-7.24415	4.36007	0.0966181	0.298922
HT	hTM	hTM	Promoter OCRs	other	Capture-C	Bulk ATAC-seq	0.00603448	0.0921433	0.0841613	15.2695	13.9467	0.291725	5.25631e-09	2.59395e-08	0.202637	1.06769	5.26895	0.839418	0.906281
HT	hTM	hTM	not_cREProm_OCRs	other	Capture-C	Bulk ATAC-seq	0.0118435	-0.0772611	0.0881554	-6.52352	7.44338	0.301249	-2.1011e-08	1.22776e-08	-1.71132	-4.64416	2.71378	0.0870214	0.288385
HT	Human_Hepatocytes	Hepatocytes	cREs	metabolic	Hi-C	Bulk ATAC-seq	0.0100334	0.253442	0.141518	25.2598	14.1047	0.0755964	2.80214e-08	2.38571e-08	1.17455	7.3248	6.23624	0.240173	0.466535
HT	Human_Hepatocytes	Hepatocytes	Total OCRs	metabolic	Hi-C	Bulk ATAC-seq	0.0147524	0.181033	0.157959	12.2714	10.7073	0.285274	3.20298e-09	1.7176e-08	0.18648	1.00268	5.37689	0.852068	0.906281
HT	Human_Hepatocytes	Hepatocytes	cREs ±500bps	metabolic	Hi-C	Bulk ATAC-seq	0.0266723	0.248369	0.135999	9.31188	5.09887	0.0927473	4.47162e-09	8.61681e-09	0.518941	2.79252	5.38119	0.603802	0.762218
HT	Human_Hepatocytes	Hepatocytes	Promoter OCRs	metabolic	Hi-C	Bulk ATAC-seq	0.00614613	0.188504	0.114961	30.6703	18.7046	0.0913945	3.69691e-08	3.1438e-08	1.17594	7.18225	6.10768	0.23962	0.466535
HT	Human_Hepatocytes	Hepatocytes	not_cREProm_OCRs	metabolic	Hi-C	Bulk ATAC-seq	0.00488826	-0.035815	0.061147	-7.32675	12.509	0.499405	-2.45443e-08	2.07374e-08	-1.18357	-2.67552	2.26054	0.236582	0.466535
HT	iPSC_Hepatocytes	Hepato_iPSC	cREs	metabolic	Capture-C	Bulk ATAC-seq	0.00584224	0.0792346	0.0766855	13.5624	13.1261	0.328217	-2.43677e-09	2.46305e-08	-0.0989329	-0.441567	4.4633	0.921192	0.954689
HT	iPSC_Hepatocytes	Hepato_iPSC	Promoter OCRs	metabolic	Capture-C	Bulk ATAC-seq	0.00686791	-0.0023003	0.0797158	-0.334935	11.607	0.908768	-3.41745e-08	2.68023e-08	-1.27506	-6.94569	5.44734	0.202288	0.425568
HT	iPSC_Hepatocytes	Hepato_iPSC	cREs ±500bps	metabolic	Capture-C	Bulk ATAC-seq	0.0123864	0.0283612	0.078952	2.2897	6.37407	0.839531	-1.73921e-08	1.21922e-08	-1.4265	-6.03279	4.2291	0.153725	0.368165
HT	iPSC_Hepatocytes	Hepato_iPSC	Total OCRs	metabolic	Capture-C	Bulk ATAC-seq	0.0173269	-0.144939	0.124477	-8.36494	7.18405	0.181169	-3.71321e-08	1.41697e-08	-2.62053	-11.3185	4.31917	0.00877925	0.0775015
HT	iPSC_Hepatocytes	Hepato_iPSC	not_cREProm_OCRs	metabolic	Capture-C	Bulk ATAC-seq	0.00951292	-0.17869	0.099255	-18.7839	10.4337	0.0369032	-4.30999e-08	1.64494e-08	-2.62016	-7.13244	2.72214	0.00878891	0.0775015
HT	iPSC_Neurons	Neurons_iPSC	cREs	neural	Capture-C	Bulk ATAC-seq	0.00740164	0.0226326	0.07953	3.05778	10.7449	0.847084	-2.12478e-08	2.24833e-08	-0.945045	-4.49894	4.76055	0.344636	0.567073
HT	iPSC_Neurons	Neurons_iPSC	cREs ±500bps	neural	Capture-C	Bulk ATAC-seq	0.0141329	-0.0181924	0.0857141	-1.28724	6.06487	0.706956	-2.27791e-08	1.35819e-08	-1.67716	-8.40656	5.01236	0.0935103	0.296116
HT	iPSC_Neurons	Neurons_iPSC	Total OCRs	neural	Capture-C	Bulk ATAC-seq	0.025359	-0.102959	0.147246	-4.06004	5.80647	0.381082	-2.59203e-08	9.74997e-09	-2.6585	-9.62394	3.62007	0.00784902	0.0775015
HT	iPSC_Neurons	Neurons_iPSC	not_cREProm_OCRs	neural	Capture-C	Bulk ATAC-seq	0.0154718	-0.137613	0.106133	-8.89441	6.85975	0.132453	-2.58098e-08	1.12402e-08	-2.2962	-5.60676	2.44175	0.0216642	0.123486
HT	iPSC_Neurons	Neurons_iPSC	Promoter OCRs	neural	Capture-C	Bulk ATAC-seq	0.00832993	0.0480175	0.0984055	5.76445	11.8135	0.680529	-1.82304e-08	2.0616e-08	-0.884282	-4.16566	4.71078	0.376544	0.589643
HT	iPSC_NPC	NPC_iPSC	cREs	neural	Capture-C	Bulk ATAC-seq	0.0111647	-0.0420457	0.0833558	-3.76596	7.46604	0.529772	-3.32914e-08	1.52365e-08	-2.18498	-8.83586	4.04391	0.0288903	0.134979
HT	iPSC_NPC	NPC_iPSC	cREs ±500bps	neural	Capture-C	Bulk ATAC-seq	0.0230306	0.0290872	0.0994318	1.26298	4.31737	0.951298	-1.35691e-08	8.19681e-09	-1.65542	-6.76081	4.08405	0.0978397	0.298922
HT	iPSC_NPC	NPC_iPSC	Promoter OCRs	neural	Capture-C	Bulk ATAC-seq	0.00791104	0.092621	0.091732	11.7078	11.5954	0.32764	-3.73062e-09	1.92836e-08	-0.193461	-0.832409	4.30272	0.846598	0.906281
HT	iPSC_NPC	NPC_iPSC	not_cREProm_OCRs	neural	Capture-C	Bulk ATAC-seq	0.013966	-0.213406	0.103823	-15.2804	7.43398	0.0127767	-3.46115e-08	1.11011e-08	-3.11783	-8.09528	2.59645	0.00182186	0.0475661
HT	iPSC_NPC	NPC_iPSC	Total OCRs	neural	Capture-C	Bulk ATAC-seq	0.0255111	-0.245764	0.13922	-9.6336	5.45722	0.0443958	-3.55107e-08	1.00821e-08	-3.52216	-13.4363	3.81479	0.000428042	0.0228045
HT	klaus_pancreas_cells_Acinar	Panc_Acinar(sc)	cREs	metabolic	Hi-C	Single-cell ATAC-seq	0.00262856	0.0495532	0.0462823	18.8518	17.6075	0.289643	1.03091e-08	3.2662e-08	0.31563	1.13173	3.58562	0.752284	0.857368
HT	klaus_pancreas_cells_Acinar	Panc_Acinar(sc)	Total OCRs	metabolic	Hi-C	Single-cell ATAC-seq	0.0107181	0.108536	0.106441	10.1265	9.93103	0.350424	-1.53789e-09	1.88263e-08	-0.0816886	-0.385786	4.72264	0.934894	0.96538
HT	klaus_pancreas_cells_Acinar	Panc_Acinar(sc)	cREs ±500bps	metabolic	Hi-C	Single-cell ATAC-seq	0.00786923	0.0602127	0.0566034	7.65166	7.193	0.335451	-1.78729e-09	1.4943e-08	-0.119607	-0.506868	4.23778	0.904795	0.948038
HT	klaus_pancreas_cells_Acinar	Panc_Acinar(sc)	Promoter OCRs	metabolic	Hi-C	Single-cell ATAC-seq	0.00463306	0.0859842	0.0833544	18.5588	17.9912	0.320053	7.75602e-09	3.18682e-08	0.243378	1.23017	5.05456	0.807712	0.895712
HT	klaus_pancreas_cells_Acinar	Panc_Acinar(sc)	not_cREProm_OCRs	metabolic	Hi-C	Single-cell ATAC-seq	0.00525595	0.0253892	0.0706025	4.83056	13.4329	0.77366	-4.56261e-09	2.38276e-08	-0.191484	-0.526769	2.75098	0.848146	0.906281
HT	klaus_pancreas_cells_Alpha	Panc_Alpha(sc)	cREs	metabolic	Hi-C	Single-cell ATAC-seq	0.0101649	0.154723	0.0900628	15.2213	8.86021	0.0877787	1.01748e-08	1.60035e-08	0.635784	3.0592	4.81169	0.524917	0.711138
HT	klaus_pancreas_cells_Alpha	Panc_Alpha(sc)	Promoter OCRs	metabolic	Hi-C	Single-cell ATAC-seq	0.00989774	0.0839544	0.132137	8.48219	13.3502	0.568504	-1.01588e-08	2.27827e-08	-0.4459	-2.87786	6.45404	0.655669	0.798572
HT	klaus_pancreas_cells_Alpha	Panc_Alpha(sc)	cREs ±500bps	metabolic	Hi-C	Single-cell ATAC-seq	0.0236884	0.227174	0.0962914	9.59009	4.06491	0.02024	7.39829e-09	7.58002e-09	0.976025	4.99616	5.11888	0.329052	0.551646
HT	klaus_pancreas_cells_Alpha	Panc_Alpha(sc)	Total OCRs	metabolic	Hi-C	Single-cell ATAC-seq	0.0317474	0.287155	0.200326	9.045	6.31	0.191319	3.07452e-09	9.47892e-09	0.324353	1.75039	5.39656	0.745671	0.85692
HT	klaus_pancreas_cells_Alpha	Panc_Alpha(sc)	not_cREProm_OCRs	metabolic	Hi-C	Single-cell ATAC-seq	0.0176033	0.123604	0.120036	7.02163	6.81896	0.375134	3.9959e-09	1.11841e-08	0.357284	1.25306	3.50719	0.720879	0.841612
HT	klaus_pancreas_cells_Beta	Panc_Beta(sc)	cREs	metabolic	Hi-C	Single-cell ATAC-seq	0.0149692	0.240988	0.154996	16.099	10.3543	0.141105	1.35558e-08	1.65483e-08	0.819165	5.11513	6.24433	0.412692	0.628969
HT	klaus_pancreas_cells_Beta	Panc_Beta(sc)	Total OCRs	metabolic	Hi-C	Single-cell ATAC-seq	0.0317031	0.200051	0.216656	6.31013	6.83392	0.434684	-2.99496e-09	1.09242e-08	-0.274159	-1.68006	6.12805	0.783963	0.881138
HT	klaus_pancreas_cells_Beta	Panc_Beta(sc)	Promoter OCRs	metabolic	Hi-C	Single-cell ATAC-seq	0.0101081	0.067749	0.151016	6.70244	14.9401	0.698791	-1.45332e-08	2.65326e-08	-0.54775	-4.17698	7.62571	0.583864	0.752947
HT	klaus_pancreas_cells_Beta	Panc_Beta(sc)	cREs ±500bps	metabolic	Hi-C	Single-cell ATAC-seq	0.035249	0.259503	0.147527	7.36198	4.18529	0.125603	4.06736e-09	6.95468e-09	0.584838	3.4036	5.81973	0.558657	0.737117
HT	klaus_pancreas_cells_Beta	Panc_Beta(sc)	not_cREProm_OCRs	metabolic	Hi-C	Single-cell ATAC-seq	0.0148172	-0.0369752	0.0866613	-2.49542	5.84869	0.54619	-1.28288e-08	9.76902e-09	-1.31321	-3.43674	2.61705	0.189113	0.409793
HT	ME_EUR	Melano_EUR	cREs	other	Capture-C	Bulk ATAC-seq	0.00551887	0.0314963	0.0719451	5.70703	13.0362	0.716768	-1.63828e-08	2.42977e-08	-0.674254	-3.04117	4.51042	0.50015	0.688612
HT	ME_EUR	Melano_EUR	Promoter OCRs	other	Capture-C	Bulk ATAC-seq	0.00693557	0.161883	0.130798	23.3409	18.859	0.220325	2.19684e-08	3.19167e-08	0.688306	4.71034	6.84339	0.49126	0.682972
HT	ME_EUR	Melano_EUR	cREs ±500bps	other	Capture-C	Bulk ATAC-seq	0.0117441	0.0100494	0.0779059	0.855704	6.63363	0.982666	-1.795e-08	1.23271e-08	-1.45615	-6.50535	4.4675	0.145352	0.357114
HT	ME_EUR	Melano_EUR	Total OCRs	other	Capture-C	Bulk ATAC-seq	0.0176118	-0.00596802	0.128586	-0.338864	7.30112	0.853423	-1.90579e-08	1.17697e-08	-1.61923	-6.38766	3.94486	0.105397	0.306511
HT	ME_EUR	Melano_EUR	not_cREProm_OCRs	other	Capture-C	Bulk ATAC-seq	0.00962843	-0.130961	0.0801628	-13.6014	8.32564	0.0730477	-3.36019e-08	1.50265e-08	-2.23617	-5.6734	2.5371	0.0253404	0.132138
HT	ME_YRI	Melano_YRI	cREs	other	Capture-C	Bulk ATAC-seq	0.00671999	-0.0364021	0.0792491	-5.41699	11.793	0.589599	-3.71792e-08	2.31211e-08	-1.60802	-7.6577	4.76219	0.107831	0.307317
HT	ME_YRI	Melano_YRI	Total OCRs	other	Capture-C	Bulk ATAC-seq	0.0187258	-0.144623	0.125346	-7.72318	6.69376	0.193503	-3.22407e-08	1.43533e-08	-2.24622	-11.1287	4.95444	0.0246902	0.132138
HT	ME_YRI	Melano_YRI	Promoter OCRs	other	Capture-C	Bulk ATAC-seq	0.00642181	0.0242591	0.076951	3.77761	11.9828	0.814559	-2.20899e-08	2.52008e-08	-0.876555	-4.47968	5.11055	0.380728	0.592937
HT	ME_YRI	Melano_YRI	not_cREProm_OCRs	other	Capture-C	Bulk ATAC-seq	0.0106848	-0.132512	0.0922745	-12.4019	8.63603	0.106852	-3.05452e-08	1.52554e-08	-2.00225	-5.75046	2.87199	0.0452575	0.185253
HT	ME_YRI	Melano_YRI	cREs ±500bps	other	Capture-C	Bulk ATAC-seq	0.0154804	-0.0362157	0.0934853	-2.33945	6.03894	0.581484	-2.28822e-08	1.18701e-08	-1.92771	-9.80855	5.08818	0.0538909	0.199591
HT	MiaPaCa	MiaPaCa	cREs	metabolic	Capture-C	Bulk ATAC-seq	0.00655293	0.00886263	0.0663565	1.35247	10.1262	0.972145	-2.56531e-08	1.72751e-08	-1.48497	-5.62101	3.78525	0.13755	0.34736
HT	MiaPaCa	MiaPaCa	Total OCRs	metabolic	Capture-C	Bulk ATAC-seq	0.0113396	0.00883511	0.0857709	0.779137	7.56383	0.976614	-2.07368e-08	1.39123e-08	-1.49053	-6.11531	4.10277	0.136084	0.34736
HT	MiaPaCa	MiaPaCa	Promoter OCRs	metabolic	Capture-C	Bulk ATAC-seq	0.00644246	-0.0108789	0.0648316	-1.68862	10.0632	0.791451	-3.65265e-08	2.31823e-08	-1.57562	-7.71016	4.8934	0.115112	0.318515
HT	MiaPaCa	MiaPaCa	not_cREProm_OCRs	metabolic	Capture-C	Bulk ATAC-seq	0.00369822	-0.0196818	0.0506396	-5.32197	13.693	0.635677	-1.76109e-08	2.30361e-08	-0.764489	-1.99782	2.61328	0.444576	0.649765
HT	MiaPaCa	MiaPaCa	cREs ±500bps	metabolic	Capture-C	Bulk ATAC-seq	0.0128609	-0.0379589	0.0759083	-2.95149	5.90225	0.500069	-2.62403e-08	9.98825e-09	-2.62712	-10.504	3.99828	0.00861112	0.0775015
HT	Monocyte	Monocytes	cREs	immune	Capture-C	Bulk ATAC-seq	0.00458437	0.100943	0.0779105	22.0189	16.9948	0.177321	1.31304e-08	2.80426e-08	0.468232	2.10283	4.49099	0.639619	0.791122
HT	Monocyte	Monocytes	not_cREProm_OCRs	immune	Capture-C	Bulk ATAC-seq	0.00505985	0.147411	0.093949	29.1335	18.5676	0.114686	3.42849e-08	2.84269e-08	1.20607	4.03384	3.34461	0.227789	0.453985
HT	Monocyte	Monocytes	cREs ±500bps	immune	Capture-C	Bulk ATAC-seq	0.0106865	0.129698	0.0886121	12.1366	8.29196	0.145205	-3.36641e-10	1.28906e-08	-0.0261152	-0.114325	4.37773	0.979165	0.988434
HT	Monocyte	Monocytes	Total OCRs	immune	Capture-C	Bulk ATAC-seq	0.0113554	0.368159	0.22188	32.4215	19.5396	0.083417	4.13052e-08	3.24514e-08	1.27283	11.1593	8.7673	0.203078	0.425568
HT	Monocyte	Monocytes	Promoter OCRs	immune	Capture-C	Bulk ATAC-seq	0.00531404	0.163824	0.135189	30.8286	25.4399	0.216064	3.47905e-08	4.52839e-08	0.768275	6.22589	8.10373	0.442324	0.649765
HT	NaiveB	NaiveB	cREs	immune	Capture-C	Bulk ATAC-seq	0.00672066	0.244934	0.108345	36.4449	16.1211	0.015203	4.82621e-08	3.04067e-08	1.58722	10.4497	6.58363	0.112463	0.317345
HT	NaiveB	NaiveB	cREs ±500bps	immune	Capture-C	Bulk ATAC-seq	0.0147005	0.254107	0.120489	17.2856	8.19627	0.0345963	1.54302e-08	1.64486e-08	0.938081	6.71619	7.15949	0.348203	0.567073
HT	NaiveB	NaiveB	Promoter OCRs	immune	Capture-C	Bulk ATAC-seq	0.00595808	0.243557	0.140172	40.8784	23.5263	0.0668085	6.06088e-08	4.19181e-08	1.44589	12.3129	8.5158	0.148209	0.357962
HT	NaiveB	NaiveB	Total OCRs	immune	Capture-C	Bulk ATAC-seq	0.0134729	0.581283	0.181075	43.1446	13.44	0.000116304	6.84096e-08	1.95925e-08	3.49162	21.5395	6.16892	0.000480095	0.0228045
HT	NaiveB	NaiveB	not_cREProm_OCRs	immune	Capture-C	Bulk ATAC-seq	0.00559577	0.227252	0.0850102	40.6114	15.1919	0.00171342	5.7606e-08	2.14736e-08	2.68265	7.8478	2.92539	0.00730423	0.0775015
HT	NaiveT	NaiveT	cREs	immune	Capture-C	Bulk ATAC-seq	0.00711756	0.320619	0.107209	45.0462	15.0626	0.000397943	6.80435e-08	2.56359e-08	2.65423	16.3961	6.17736	0.00794906	0.0775015
HT	NaiveT	NaiveT	cREs ±500bps	immune	Capture-C	Bulk ATAC-seq	0.0148978	0.419516	0.130848	28.1596	8.78303	0.000277561	4.13571e-08	1.61412e-08	2.5622	19.0134	7.42073	0.0104011	0.0780081
HT	NaiveT	NaiveT	not_cREProm_OCRs	immune	Capture-C	Bulk ATAC-seq	0.00529842	0.287657	0.111234	54.291	20.9938	0.00620468	8.0942e-08	3.12171e-08	2.59288	10.5286	4.06061	0.00951773	0.0775015
HT	NaiveT	NaiveT	Promoter OCRs	immune	Capture-C	Bulk ATAC-seq	0.00643356	0.251964	0.141316	39.1641	21.9654	0.0569393	5.79573e-08	3.84856e-08	1.50595	12.7504	8.46668	0.132081	0.34736
HT	NaiveT	NaiveT	Total OCRs	immune	Capture-C	Bulk ATAC-seq	0.0136507	0.631941	0.227268	46.2937	16.6489	0.00145609	7.52401e-08	2.52738e-08	2.977	25.3429	8.51291	0.00291088	0.0592573
HT	NCIH716	NCIH716	cREs	other	Capture-C	Bulk ATAC-seq	0.00365272	0.025953	0.0426849	7.10512	11.6858	0.596052	-1.37335e-08	1.9522e-08	-0.703487	-1.93949	2.75697	0.481752	0.679991
HT	NCIH716	NCIH716	not_cREProm_OCRs	other	Capture-C	Bulk ATAC-seq	0.00270982	-0.00599911	0.0430188	-2.21384	15.8752	0.838821	-1.39273e-08	2.66228e-08	-0.523134	-1.18114	2.25781	0.600881	0.762218
HT	NCIH716	NCIH716	Total OCRs	other	Capture-C	Bulk ATAC-seq	0.00736219	0.0570067	0.0616121	7.74318	8.36872	0.4057	-5.88742e-09	1.37567e-08	-0.427967	-1.16453	2.72108	0.668675	0.809804
HT	NCIH716	NCIH716	cREs ±500bps	other	Capture-C	Bulk ATAC-seq	0.00756114	0.0315253	0.0599248	4.16938	7.92537	0.686924	-1.32311e-08	1.46935e-08	-0.90047	-3.58346	3.97955	0.36787	0.585715
HT	NCIH716	NCIH716	Promoter OCRs	other	Capture-C	Bulk ATAC-seq	0.00400765	0.0683356	0.0684647	17.0513	17.0835	0.316609	6.29084e-09	3.11137e-08	0.202189	0.892527	4.41432	0.839769	0.906281
HT	NK	NK	cREs	immune	Hi-C	Bulk ATAC-seq	0.0122917	0.432299	0.140931	35.1698	11.4655	0.000150401	5.05217e-08	1.64686e-08	3.06776	16.7848	5.47136	0.00215672	0.0512222
HT	NK	NK	not_cREProm_OCRs	immune	Hi-C	Bulk ATAC-seq	0.00356877	0.0348772	0.0725055	9.7729	20.3167	0.664267	4.79286e-09	3.2745e-08	0.146369	0.423794	2.89538	0.88363	0.929279
HT	NK	NK	cREs ±500bps	immune	Hi-C	Bulk ATAC-seq	0.0324208	0.628826	0.182033	19.3957	5.61469	3.90698e-05	2.67762e-08	8.9813e-09	2.98133	21.1846	7.10575	0.00287001	0.0592573
HT	NK	NK	Total OCRs	immune	Hi-C	Bulk ATAC-seq	0.0177774	0.498522	0.198453	28.0425	11.1632	0.00653511	3.77979e-08	1.62394e-08	2.32754	14.0681	6.04417	0.0199365	0.120556
HT	NK	NK	Promoter OCRs	immune	Hi-C	Bulk ATAC-seq	0.00679924	0.249515	0.149332	36.6975	21.9631	0.0839115	5.12134e-08	3.90592e-08	1.31117	11.3224	8.63532	0.189799	0.409793
HT	NTERA2	NTERA2	cREs	other	Capture-C	Bulk ATAC-seq	0.00672805	-0.0199191	0.0680349	-2.96061	10.1121	0.697638	-3.18673e-08	2.07821e-08	-1.5334	-6.00457	3.91586	0.125178	0.341004
HT	NTERA2	NTERA2	Promoter OCRs	other	Capture-C	Bulk ATAC-seq	0.00637665	0.115984	0.114406	18.1889	17.9413	0.31748	1.01557e-08	2.9028e-08	0.34986	1.88073	5.37566	0.726444	0.841612
HT	NTERA2	NTERA2	cREs ±500bps	other	Capture-C	Bulk ATAC-seq	0.0148014	-0.0236126	0.0805215	-1.59529	5.44011	0.633812	-2.04291e-08	1.14017e-08	-1.79176	-7.75142	4.32615	0.0731713	0.257455
HT	NTERA2	NTERA2	Total OCRs	other	Capture-C	Bulk ATAC-seq	0.0190356	0.00758091	0.163444	0.39825	8.58622	0.943432	-1.45559e-08	1.36464e-08	-1.06665	-4.70082	4.40709	0.286131	0.51118
HT	NTERA2	NTERA2	not_cREProm_OCRs	other	Capture-C	Bulk ATAC-seq	0.0112139	-0.104566	0.106943	-9.32468	9.53671	0.256187	-2.39838e-08	1.48702e-08	-1.61287	-5.06509	3.14042	0.106773	0.307317
HT	Panc1	Panc1	cREs	metabolic	Capture-C	Bulk ATAC-seq	0.0045753	0.0135659	0.0682459	2.96502	14.9161	0.894843	-2.29799e-08	2.64931e-08	-0.867391	-4.03427	4.65104	0.385728	0.594229
HT	Panc1	Panc1	not_cREProm_OCRs	metabolic	Capture-C	Bulk ATAC-seq	0.00264468	0.0123318	0.0557534	4.66287	21.0814	0.861119	-5.04981e-09	3.29446e-08	-0.153282	-0.413498	2.69763	0.878176	0.926964
HT	Panc1	Panc1	Promoter OCRs	metabolic	Capture-C	Bulk ATAC-seq	0.0045617	0.042377	0.0720829	9.28974	15.8018	0.590523	-1.17432e-08	2.84583e-08	-0.412647	-1.93061	4.6786	0.679865	0.817559
HT	Panc1	Panc1	Total OCRs	metabolic	Capture-C	Bulk ATAC-seq	0.00805475	0.0449468	0.106639	5.58016	13.2393	0.726805	-1.31841e-08	2.13571e-08	-0.617318	-3.12368	5.06009	0.537025	0.715197
HT	Panc1	Panc1	cREs ±500bps	metabolic	Capture-C	Bulk ATAC-seq	0.0102842	-0.0298578	0.0658803	-2.90326	6.40596	0.53939	-2.80942e-08	1.03289e-08	-2.71995	-9.85711	3.62401	0.00652919	0.0744327
HT	PBMC_naiveTCD4_24hr	NaiveT_24h	cREs	immune	Hi-C	Bulk ATAC-seq	0.00883765	0.443464	0.120784	50.179	13.667	8.90985e-07	7.58744e-08	1.91414e-08	3.96388	20.3104	5.12387	7.3741e-05	0.00525405
HT	PBMC_naiveTCD4_24hr	NaiveT_24h	cREs ±500bps	immune	Hi-C	Bulk ATAC-seq	0.0228879	0.477052	0.12611	20.843	5.50988	3.58034e-06	2.71447e-08	8.47772e-09	3.20189	16.809	5.2497	0.0013653	0.0432346
HT	PBMC_naiveTCD4_24hr	NaiveT_24h	Total OCRs	immune	Hi-C	Bulk ATAC-seq	0.0304277	0.459267	0.185329	15.0937	6.0908	0.0127622	1.57595e-08	8.88859e-09	1.773	9.92027	5.59518	0.0762284	0.26494
HT	PBMC_naiveTCD4_24hr	NaiveT_24h	not_cREProm_OCRs	immune	Hi-C	Bulk ATAC-seq	0.0139316	0.0806421	0.08747	5.78844	6.27854	0.441126	2.19832e-09	1.02075e-08	0.215364	0.816803	3.79267	0.829484	0.905758
HT	PBMC_naiveTCD4_24hr	NaiveT_24h	Promoter OCRs	immune	Hi-C	Bulk ATAC-seq	0.00835294	0.26214	0.142978	31.383	17.1171	0.0548139	4.21945e-08	2.91203e-08	1.44898	10.3842	7.16661	0.147344	0.357962
HT	PBMC_naiveTCD4_8hr	NaiveT_8h	cREs	immune	Hi-C	Bulk ATAC-seq	0.0121418	0.555694	0.142972	45.767	11.7752	9.89874e-08	7.03221e-08	1.52157e-08	4.62167	24.6502	5.33361	3.80666e-06	0.00082446
HT	PBMC_naiveTCD4_8hr	NaiveT_8h	cREs ±500bps	immune	Hi-C	Bulk ATAC-seq	0.03083	0.648235	0.153558	21.0261	4.9808	7.76168e-09	2.90543e-08	6.40799e-09	4.53407	24.0395	5.30196	5.78569e-06	0.00082446
HT	PBMC_naiveTCD4_8hr	NaiveT_8h	not_cREProm_OCRs	immune	Hi-C	Bulk ATAC-seq	0.0147838	0.0923771	0.075317	6.24853	5.09456	0.302266	4.48896e-09	8.07617e-09	0.555828	2.19094	3.94177	0.578329	0.749199
HT	PBMC_naiveTCD4_8hr	NaiveT_8h	Promoter OCRs	immune	Hi-C	Bulk ATAC-seq	0.00840465	0.271444	0.140812	32.2969	16.754	0.0446375	4.43701e-08	2.89707e-08	1.53155	11.536	7.53222	0.125633	0.341004
HT	PBMC_naiveTCD4_8hr	NaiveT_8h	Total OCRs	immune	Hi-C	Bulk ATAC-seq	0.0283935	0.560666	0.186607	19.7463	6.57217	0.00122382	2.39583e-08	8.65523e-09	2.76807	15.2692	5.51617	0.00563888	0.0744327
HT	PBMC_naiveTCD4_unstim	NaiveT_unsti	cREs	immune	Hi-C	Bulk ATAC-seq	0.0106912	0.564465	0.187389	52.7971	17.5274	0.000365747	8.5526e-08	2.63613e-08	3.24437	26.085	8.04006	0.00117709	0.0419338
HT	PBMC_naiveTCD4_unstim	NaiveT_unsti	not_cREProm_OCRs	immune	Hi-C	Bulk ATAC-seq	0.0131475	0.133052	0.0928136	10.1199	7.05941	0.192002	1.21805e-08	1.11878e-08	1.08873	5.8855	5.40583	0.276272	0.507739
HT	PBMC_naiveTCD4_unstim	NaiveT_unsti	Promoter OCRs	immune	Hi-C	Bulk ATAC-seq	0.00713788	0.188848	0.131812	26.4572	18.4665	0.144287	2.91208e-08	3.25154e-08	0.8956	6.67441	7.45244	0.370466	0.586572
HT	PBMC_naiveTCD4_unstim	NaiveT_unsti	Total OCRs	immune	Hi-C	Bulk ATAC-seq	0.0245328	0.540733	0.213917	22.0412	8.71965	0.0074015	2.82357e-08	1.2167e-08	2.32068	16.5998	7.15301	0.0203042	0.120556
HT	PBMC_naiveTCD4_unstim	NaiveT_unsti	cREs ±500bps	immune	Hi-C	Bulk ATAC-seq	0.0277847	0.716191	0.203055	25.7764	7.30813	1.31183e-05	3.88229e-08	9.68006e-09	4.01061	28.5663	7.12268	6.0562e-05	0.00525405
HT	pDC	pDC	cREs	immune	Hi-C	Bulk ATAC-seq	0.019847	0.326752	0.169266	16.4636	8.52854	0.0471388	1.36738e-08	1.38219e-08	0.989285	5.90282	5.96676	0.322524	0.550709
HT	pDC	pDC	Total OCRs	immune	Hi-C	Bulk ATAC-seq	0.0242727	0.261203	0.175884	10.7612	7.24614	0.159164	3.54915e-09	1.13776e-08	0.311941	1.53737	4.92838	0.755085	0.857368
HT	pDC	pDC	not_cREProm_OCRs	immune	Hi-C	Bulk ATAC-seq	0.00722032	-0.132688	0.0774253	-18.377	10.7233	0.048398	-3.99115e-08	1.64854e-08	-2.42102	-6.0644	2.5049	0.0154771	0.110274
HT	pDC	pDC	Promoter OCRs	immune	Hi-C	Bulk ATAC-seq	0.00773172	0.0850449	0.112605	10.9995	14.564	0.478677	-6.25718e-09	2.42953e-08	-0.257547	-1.46048	5.67076	0.796757	0.887014
HT	pDC	pDC	cREs ±500bps	immune	Hi-C	Bulk ATAC-seq	0.056182	0.571105	0.201878	10.1653	3.59328	0.00341367	9.04351e-09	6.05361e-09	1.4939	10.0534	6.72964	0.135201	0.34736
HT	PGF	PGF	cREs	immune	Capture-C	Bulk ATAC-seq	0.00506404	0.100816	0.0697085	19.9082	13.7654	0.142111	1.13953e-08	2.51027e-08	0.453945	2.12928	4.69062	0.649868	0.798329
HT	PGF	PGF	not_cREProm_OCRs	immune	Capture-C	Bulk ATAC-seq	0.00954113	0.128587	0.100944	13.4771	10.5799	0.21876	1.0853e-08	1.77108e-08	0.61279	2.0207	3.29754	0.540015	0.715834
HT	PGF	PGF	cREs ±500bps	immune	Capture-C	Bulk ATAC-seq	0.0108416	0.0990669	0.0797649	9.13763	7.35727	0.248882	-3.26477e-09	1.39083e-08	-0.234736	-1.17778	5.01747	0.814414	0.898794
HT	PGF	PGF	Total OCRs	immune	Capture-C	Bulk ATAC-seq	0.0169152	0.254936	0.140978	15.0714	8.33441	0.0590398	1.0328e-08	1.48816e-08	0.694011	3.69121	5.31866	0.487675	0.681311
HT	PGF	PGF	Promoter OCRs	immune	Capture-C	Bulk ATAC-seq	0.00633434	0.104731	0.0833165	16.5339	13.1532	0.199221	5.60259e-09	2.52724e-08	0.221688	1.20137	5.4192	0.824556	0.903841
HT	PHSM_myotubes	Myotubes	cREs	metabolic	Hi-C	Bulk ATAC-seq	0.0335503	0.391929	0.160336	11.6818	4.77897	0.0103817	1.04275e-08	7.63821e-09	1.36517	6.17071	4.5201	0.172199	0.386432
HT	PHSM_myotubes	Myotubes	Promoter OCRs	metabolic	Hi-C	Bulk ATAC-seq	0.0127214	0.139263	0.120278	10.9472	9.45476	0.275661	-8.90626e-10	1.57191e-08	-0.0566589	-0.292959	5.17057	0.954817	0.975351
HT	PHSM_myotubes	Myotubes	cREs ±500bps	metabolic	Hi-C	Bulk ATAC-seq	0.0907772	0.458082	0.169612	5.04622	1.86844	0.011127	2.86711e-09	3.79614e-09	0.755269	4.22173	5.58971	0.450088	0.654464
HT	PHSM_myotubes	Myotubes	not_cREProm_OCRs	metabolic	Hi-C	Bulk ATAC-seq	0.011872	-0.0879649	0.0893438	-7.40943	7.52559	0.253996	-1.79741e-08	1.21675e-08	-1.47722	-3.91313	2.64897	0.139616	0.349039
HT	PHSM_myotubes	Myotubes	Total OCRs	metabolic	Hi-C	Bulk ATAC-seq	0.0539911	0.206832	0.254513	3.83084	4.71398	0.538452	-4.79581e-09	7.56413e-09	-0.634021	-3.78885	5.97592	0.526067	0.711138
HT	Seale_Adipocytes_Diff	Adipocytes	cREs	metabolic	Hi-C	Bulk ATAC-seq	0.011417	0.198177	0.0920282	17.358	8.06062	0.0246448	1.68538e-08	1.43632e-08	1.1734	4.86674	4.14754	0.240634	0.466535
HT	Seale_Adipocytes_Diff	Adipocytes	not_cREProm_OCRs	metabolic	Hi-C	Bulk ATAC-seq	0.022557	-0.153006	0.117451	-6.78307	5.20686	0.125965	-1.94928e-08	8.88066e-09	-2.19497	-6.84144	3.11687	0.0281656	0.134979
HT	Seale_Adipocytes_Diff	Adipocytes	Promoter OCRs	metabolic	Hi-C	Bulk ATAC-seq	0.0102253	0.0614456	0.12006	6.00917	11.7414	0.664266	-1.4251e-08	1.97845e-08	-0.720312	-3.90318	5.41873	0.471333	0.671649
HT	Seale_Adipocytes_Diff	Adipocytes	Total OCRs	metabolic	Hi-C	Bulk ATAC-seq	0.0440961	0.0372956	0.215962	0.84578	4.89754	0.974658	-1.27557e-08	8.50414e-09	-1.49994	-8.32353	5.54924	0.13363	0.34736
HT	Seale_Adipocytes_Diff	Adipocytes	cREs ±500bps	metabolic	Hi-C	Bulk ATAC-seq	0.0313824	0.239279	0.100764	7.62464	3.21085	0.0201794	4.98768e-09	6.22806e-09	0.800839	3.67513	4.5891	0.423225	0.638309
HT	Seale_Adipocytes_PreDiff	PreAdipocytes	cREs	metabolic	Hi-C	Bulk ATAC-seq	0.0123169	0.137231	0.0991493	11.1417	8.04984	0.173019	4.30098e-09	1.60242e-08	0.268406	1.25797	4.68682	0.788387	0.881138
HT	Seale_Adipocytes_PreDiff	PreAdipocytes	Promoter OCRs	metabolic	Hi-C	Bulk ATAC-seq	0.0095831	0.0816353	0.114594	8.51867	11.958	0.521726	-9.80174e-09	2.09726e-08	-0.467359	-2.55998	5.47754	0.640243	0.791122
HT	Seale_Adipocytes_PreDiff	PreAdipocytes	Total OCRs	metabolic	Hi-C	Bulk ATAC-seq	0.0373766	0.00685112	0.166102	0.1833	4.44402	0.853819	-1.58919e-08	9.18943e-09	-1.72937	-8.86546	5.1264	0.0837426	0.280784
HT	Seale_Adipocytes_PreDiff	PreAdipocytes	cREs ±500bps	metabolic	Hi-C	Bulk ATAC-seq	0.0350949	0.243146	0.115741	6.92825	3.29796	0.0385728	3.72367e-09	6.49291e-09	0.573498	2.81425	4.90716	0.566307	0.73774
HT	Seale_Adipocytes_PreDiff	PreAdipocytes	not_cREProm_OCRs	metabolic	Hi-C	Bulk ATAC-seq	0.0160764	-0.117138	0.107731	-7.28633	6.70116	0.202417	-2.04675e-08	1.11868e-08	-1.8296	-5.05706	2.76402	0.0673091	0.239789
HT	SGBS_Diff	Adipo_SGBS	cREs	metabolic	Capture-C	Bulk ATAC-seq	0.008612	-0.00334455	0.070351	-0.388359	8.16895	0.865406	-2.42188e-08	1.53325e-08	-1.57958	-5.88747	3.72725	0.114204	0.318515
HT	SGBS_Diff	Adipo_SGBS	Total OCRs	metabolic	Capture-C	Bulk ATAC-seq	0.0218295	0.0569317	0.121396	2.60801	5.56111	0.770234	-1.02038e-08	1.04336e-08	-0.977968	-4.02605	4.11675	0.32809	0.551646
HT	SGBS_Diff	Adipo_SGBS	not_cREProm_OCRs	metabolic	Capture-C	Bulk ATAC-seq	0.0122546	0.0289072	0.090589	2.35887	7.39222	0.853238	-3.74631e-09	1.26049e-08	-0.29721	-0.792261	2.66566	0.766306	0.866656
HT	SGBS_Diff	Adipo_SGBS	cREs ±500bps	metabolic	Capture-C	Bulk ATAC-seq	0.0181165	0.0445819	0.0832485	2.46084	4.59517	0.750074	-1.14074e-08	8.26179e-09	-1.38075	-5.37588	3.89346	0.167357	0.381573
HT	SGBS_Diff	Adipo_SGBS	Promoter OCRs	metabolic	Capture-C	Bulk ATAC-seq	0.00698006	0.0332295	0.0784285	4.76063	11.2361	0.733956	-1.82345e-08	2.46409e-08	-0.74001	-3.97545	5.37216	0.459294	0.661924
HT	SGBS_Undiff	PreAdipo_SGBS	cREs	metabolic	Capture-C	Bulk ATAC-seq	0.00838215	0.0452236	0.0805783	5.39522	9.61309	0.643844	-1.44923e-08	1.81021e-08	-0.800586	-3.66646	4.57971	0.423371	0.638309
HT	SGBS_Undiff	PreAdipo_SGBS	cREs ±500bps	metabolic	Capture-C	Bulk ATAC-seq	0.0164641	0.0669759	0.0892113	4.06799	5.41853	0.565418	-9.33601e-09	9.75535e-09	-0.957014	-4.25628	4.44746	0.33856	0.560987
HT	SGBS_Undiff	PreAdipo_SGBS	not_cREProm_OCRs	metabolic	Capture-C	Bulk ATAC-seq	0.0143263	0.00701924	0.113554	0.489955	7.92626	0.948078	-8.13237e-09	1.29035e-08	-0.630245	-2.05595	3.26214	0.528534	0.711138
HT	SGBS_Undiff	PreAdipo_SGBS	Promoter OCRs	metabolic	Capture-C	Bulk ATAC-seq	0.00806768	0.165628	0.139258	20.5299	17.2612	0.237608	1.76294e-08	3.04446e-08	0.579064	4.35194	7.51547	0.562546	0.73774
HT	SGBS_Undiff	PreAdipo_SGBS	Total OCRs	metabolic	Capture-C	Bulk ATAC-seq	0.0245687	0.193032	0.208296	7.85683	8.47808	0.408771	5.87408e-11	1.37538e-08	0.00427087	0.0266851	6.24815	0.996592	0.996592
HT	TFH	TFH	cREs	immune	Capture-C	Bulk ATAC-seq	0.0071995	0.349055	0.127209	48.4832	17.6691	0.00175454	7.57801e-08	3.22945e-08	2.34653	17.9306	7.64132	0.0189492	0.120012
HT	TFH	TFH	Promoter OCRs	immune	Capture-C	Bulk ATAC-seq	0.0064574	0.286519	0.144734	44.3707	22.4136	0.034703	7.01588e-08	3.99386e-08	1.75667	15.2446	8.67815	0.0789746	0.269594
HT	TFH	TFH	cREs ±500bps	immune	Capture-C	Bulk ATAC-seq	0.0146547	0.40288	0.133615	27.4915	9.11755	0.000834951	4.01079e-08	1.67463e-08	2.39503	17.9215	7.48276	0.0166189	0.112771
HT	TFH	TFH	Total OCRs	immune	Capture-C	Bulk ATAC-seq	0.0131927	0.641495	0.208228	48.6251	15.7836	0.000332527	7.97392e-08	2.44957e-08	3.25523	26.0257	7.99504	0.001133	0.0419338
HT	TFH	TFH	not_cREProm_OCRs	immune	Capture-C	Bulk ATAC-seq	0.00475881	0.226444	0.0826922	47.5841	17.3766	0.00212591	6.84979e-08	2.49021e-08	2.75069	8.45454	3.07361	0.00594708	0.0744327
HT	Th1	Th1	cREs	immune	Capture-C	Bulk ATAC-seq	0.00640217	0.345329	0.124912	53.9394	19.5109	0.00173337	8.56069e-08	3.28303e-08	2.60756	18.7119	7.17603	0.00911904	0.0775015
HT	Th1	Th1	not_cREProm_OCRs	immune	Capture-C	Bulk ATAC-seq	0.00777622	0.24763	0.0943221	31.8445	12.1296	0.00557968	4.24379e-08	1.85882e-08	2.28305	6.88509	3.01574	0.0224272	0.123854
HT	Th1	Th1	cREs ±500bps	immune	Capture-C	Bulk ATAC-seq	0.0134613	0.401286	0.134757	29.8104	10.0107	0.000916939	4.39534e-08	1.61189e-08	2.72682	18.5481	6.8021	0.00639481	0.0744327
HT	Th1	Th1	Total OCRs	immune	Capture-C	Bulk ATAC-seq	0.0164	0.644789	0.245174	39.3165	14.9497	0.00410545	6.10337e-08	2.31018e-08	2.64194	22.2892	8.43669	0.00824325	0.0775015
HT	Th1	Th1	Promoter OCRs	immune	Capture-C	Bulk ATAC-seq	0.0071367	0.267478	0.158968	37.4792	22.2747	0.0813654	5.40961e-08	3.95681e-08	1.36717	12.3489	9.03245	0.171573	0.386432
HT	Th1_activated	Th1_act	cREs	immune	Capture-C	Bulk ATAC-seq	0.00645505	0.274189	0.105937	42.4767	16.4115	0.00257238	6.09028e-08	2.53492e-08	2.40256	13.5908	5.65683	0.016281	0.112771
HT	Th1_activated	Th1_act	Promoter OCRs	immune	Capture-C	Bulk ATAC-seq	0.00724399	0.241591	0.137769	33.3506	19.0185	0.0695053	4.48244e-08	3.23484e-08	1.38568	10.449	7.54068	0.165845	0.381573
HT	Th1_activated	Th1_act	not_cREProm_OCRs	immune	Capture-C	Bulk ATAC-seq	0.00743405	0.221777	0.0913636	29.8326	12.2899	0.0102828	3.88027e-08	1.93851e-08	2.00167	6.14521	3.07004	0.0453201	0.185253
HT	Th1_activated	Th1_act	cREs ±500bps	immune	Capture-C	Bulk ATAC-seq	0.0132968	0.381876	0.12426	28.7195	9.34513	0.000412617	4.14303e-08	1.49362e-08	2.77382	17.4045	6.27455	0.00554028	0.0744327
HT	Th1_activated	Th1_act	Total OCRs	immune	Capture-C	Bulk ATAC-seq	0.0161263	0.560427	0.207256	34.7523	12.8521	0.0027084	5.11198e-08	1.86947e-08	2.73446	18.744	6.85474	0.00624823	0.0744327
HT	Th17	Th17	cREs	immune	Capture-C	Bulk ATAC-seq	0.00569953	0.200214	0.0844786	35.1283	14.822	0.00789861	4.37362e-08	2.67413e-08	1.63553	8.544	5.22399	0.101938	0.302628
HT	Th17	Th17	not_cREProm_OCRs	immune	Capture-C	Bulk ATAC-seq	0.00672519	0.282857	0.11822	42.0594	17.5786	0.0129341	6.01193e-08	2.61704e-08	2.29723	8.76326	3.81471	0.0216057	0.123486
HT	Th17	Th17	cREs ±500bps	immune	Capture-C	Bulk ATAC-seq	0.0122261	0.274108	0.0952387	22.4199	7.78979	0.00106937	2.61881e-08	1.32108e-08	1.98232	10.1042	5.09716	0.0474434	0.187534
HT	Th17	Th17	Total OCRs	immune	Capture-C	Bulk ATAC-seq	0.0142531	0.581708	0.249845	40.8128	17.5292	0.0125352	6.27253e-08	2.88317e-08	2.17557	20.296	9.32906	0.0295872	0.136006
HT	Th17	Th17	Promoter OCRs	immune	Capture-C	Bulk ATAC-seq	0.00631503	0.255995	0.155237	40.5374	24.5821	0.0868585	5.9909e-08	4.52307e-08	1.32452	12.4533	9.4021	0.18533	0.40945
[truncated: 2,600 more rows]

## Sheet: S5-V2G
Table S5: Full variant-to-gene analysis result
[truncated: 664,331+ more rows]

## Sheet: S6-KEGG pathways
Table S6: Full KEGG pathways enrichment analysis using pathfindR
[truncated: 23,148 more rows]

[truncated: 7 more sheets: S7-GO terms, S8-258loci_eQTL, S9-Shared eGenes, S10 - High PPH4, S11 - High PPH3, S12 - FDFT1 coloc, S13-Immune cells donors & mAbs]
